# Supplementary material for: Regulation of phase separation and antiviral activity of Cactin by glycolytic enzyme PGK via phosphorylation in Drosophila
Source: mBio. 2024 Mar 6;15(4):e01378-23. doi: 10.1128/mbio.01378-23 (PMC11005415; doi:10.1128/mbio.01378-23)
Supplement: Table S1 — Potential phosphorylation modification sites of Cactin identified using MS. [file mbio.01378-23-s0002.xlsx]

## Sheet: F014578
Supporting Information Table 1. Potential phosphorylation modification sites of Cactin identified by MS. The data were obtained from the transfection of pMT-Cactin-V5 plasmid into S2 cells of Drosophila melanogaster, which was induced to express for 24 h and lysed the cells to enrich Cactin with V5-tag antibody.The phosphorylation sites of Cactin were identified by LC-MS/MS analysis, retrieve the…
	Reference	PepCount	UniquePepCount	CoverPercent	MW	PI
	FileScan	Sequence	MH+	Diff(MH+)	Charge	Rank	Score	DeltaScore	ExpectValue	Ions	Reference	DIFF_MODIFIED_CANDIDATE	PI	MissCleavage	Modification	MatchedTIC	NumProteaseTermini	Engine	Tag	Decoy
$1-1	tr|G7H815|G7H815_DROME Cactin (Fragment) OS=Drosophila melanogaster OX=7227 GN=cactin-RA PE=2 SV=1	124	34	0.3552	89555	8.52
$1-2	sp|Q9VR99|CATIN_DROME Cactin OS=Drosophila melanogaster OX=7227 GN=cactin PE=1 SV=3	124	34	0.3681	86555.4	7.75
	R20220901601_CACTIN_WT,2800	K.AHETPEEK.R	940.437	-0.00072	2	1	30.95	0	0.161	0|0	sp|Q9VR99|CATIN_DROME/tr|G7H815|G7H815_DROME		4.75	0		0	2	MASCOT		T
	R20220901601_CACTIN_WT,29059	K.DVADIFR.G	835.431	0.00046	2	1	26.15	0	0.332	0|0	sp|Q9VR99|CATIN_DROME/tr|G7H815|G7H815_DROME/tr|Q8MRC3|Q8MRC3_DROME		4.21	0		0	2	MASCOT		T
	R20220901601_CACTIN_WT,29442	K.DVADIFR.G	835.431	0.00032	2	1	33.73	0	0.0579	0|0	sp|Q9VR99|CATIN_DROME/tr|G7H815|G7H815_DROME/tr|Q8MRC3|Q8MRC3_DROME		4.21	0		0	2	MASCOT		T
	R20220901601_CACTIN_WT,29763	K.DVADIFR.G	835.431	0.00034	2	1	33.79	0	0.0571	0|0	sp|Q9VR99|CATIN_DROME/tr|G7H815|G7H815_DROME/tr|Q8MRC3|Q8MRC3_DROME		4.21	0		0	2	MASCOT		T
	R20220901601_CACTIN_WT,30052	K.DVADIFR.G	835.431	0.0002	2	1	21.34	0	1	0|0	sp|Q9VR99|CATIN_DROME/tr|G7H815|G7H815_DROME/tr|Q8MRC3|Q8MRC3_DROME		4.21	0		0	2	MASCOT		T
	R20220901601_CACTIN_WT,30729	K.DVADIFR.G	835.431	0.00032	2	1	20.97	0	1.09	0|0	sp|Q9VR99|CATIN_DROME/tr|G7H815|G7H815_DROME/tr|Q8MRC3|Q8MRC3_DROME		4.21	0		0	2	MASCOT		T
	R20220901601_CACTIN_WT,32371	K.DVADIFR.G	835.431	-2e-05	2	1	24.28	0	0.51	0|0	sp|Q9VR99|CATIN_DROME/tr|G7H815|G7H815_DROME/tr|Q8MRC3|Q8MRC3_DROME		4.21	0		0	2	MASCOT		T
	R20220901601_CACTIN_WT,9968	K.EAVQFR.E	749.394	0.00053	2	1	48.29	0	0.00172	0|0	sp|Q9VR99|CATIN_DROME/tr|F6J8L1|F6J8L1_DROME/tr|G7H815|G7H815_DROME/tr|Q8MRC3|Q8MRC3_DROME		6.1	0		0	2	MASCOT		T
	R20220901601_CACTIN_WT,10434	K.EAVQFR.E	749.394	0.00029	2	1	49.01	0	0.00151	0|0	sp|Q9VR99|CATIN_DROME/tr|F6J8L1|F6J8L1_DROME/tr|G7H815|G7H815_DROME/tr|Q8MRC3|Q8MRC3_DROME		6.1	0		0	2	MASCOT		T
	R20220901601_CACTIN_WT,10875	K.EAVQFR.E	749.394	-1e-05	2	1	33.72	0	0.0493	0|0	sp|Q9VR99|CATIN_DROME/tr|F6J8L1|F6J8L1_DROME/tr|G7H815|G7H815_DROME/tr|Q8MRC3|Q8MRC3_DROME		6.1	0		0	2	MASCOT		T
	R20220901601_CACTIN_WT,11361	K.EAVQFR.E	749.394	-0.00057	2	1	24.39	0	0.428	0|0	sp|Q9VR99|CATIN_DROME/tr|F6J8L1|F6J8L1_DROME/tr|G7H815|G7H815_DROME/tr|Q8MRC3|Q8MRC3_DROME		6.1	0		0	2	MASCOT		T
	R20220901601_CACTIN_WT,4935	K.EELKAHETPEEK.R	1439.7	-0.00041	3	1	49.01	0	0.00342	0|0	sp|Q9VR99|CATIN_DROME/tr|G7H815|G7H815_DROME		4.64	1		0	2	MASCOT		T
	R20220901601_CACTIN_WT,37915	K.FNIFYPDLM&DK.S	1418.67	4e-05	2	1	40.51	0	0.0223	0|0	sp|Q9VR99|CATIN_DROME/tr|F6J8P8|F6J8P8_DROME/tr|G7H815|G7H815_DROME/tr|Q8MRC3|Q8MRC3_DROME		4.21	0	15.994919 Oxidation (M)	0	2	MASCOT		T
	R20220901601_CACTIN_WT,39202	K.FNIFYPDLMDK.S	1402.67	-0.0012	2	1	27.8	0	0.411	0|0	sp|Q9VR99|CATIN_DROME/tr|F6J8P8|F6J8P8_DROME/tr|G7H815|G7H815_DROME/tr|Q8MRC3|Q8MRC3_DROME		4.21	0		0	2	MASCOT		T
	R20220901601_CACTIN_WT,5187	K.IVQGYK.F	707.409	0.00018	2	1	23.96	0	0.304	0|0	sp|Q9VR99|CATIN_DROME/tr|F6J8P8|F6J8P8_DROME/tr|G7H815|G7H815_DROME/tr|Q8MRC3|Q8MRC3_DROME		8.59	0		0	2	MASCOT		T
	R20220901601_CACTIN_WT,23750	K.KLEVEGLSNLSTK.T	1417.79	0.00378	3	1	29.37	0	0.148	0|0	sp|Q9VR99|CATIN_DROME/tr|F6J8L1|F6J8L1_DROME/tr|G7H815|G7H815_DROME/tr|Q8MRC3|Q8MRC3_DROME		6.14	1		0	2	MASCOT		T
	R20220901601_CACTIN_WT,26880	K.KLEVEGLSNLSTK.T	1417.79	-0.00067	2	1	109.71	0	1.36e-09	0|0	sp|Q9VR99|CATIN_DROME/tr|F6J8L1|F6J8L1_DROME/tr|G7H815|G7H815_DROME/tr|Q8MRC3|Q8MRC3_DROME		6.14	1		0	2	MASCOT		T
	R20220901601_CACTIN_WT,27030	K.KLEVEGLSNLSTK.T	1417.79	0.00093	3	1	64.89	0	4.17e-05	0|0	sp|Q9VR99|CATIN_DROME/tr|F6J8L1|F6J8L1_DROME/tr|G7H815|G7H815_DROME/tr|Q8MRC3|Q8MRC3_DROME		6.14	1		0	2	MASCOT		T
	R20220901601_CACTIN_WT,27394	K.KLEVEGLSNLSTK.T	1417.79	-0.00141	3	1	44.09	0	0.00481	0|0	sp|Q9VR99|CATIN_DROME/tr|F6J8L1|F6J8L1_DROME/tr|G7H815|G7H815_DROME/tr|Q8MRC3|Q8MRC3_DROME		6.14	1		0	2	MASCOT		T
	R20220901601_CACTIN_WT,27761	K.KLEVEGLSNLSTK.T	1417.79	0.00165	3	1	33.95	0	0.0522	0|0	sp|Q9VR99|CATIN_DROME/tr|F6J8L1|F6J8L1_DROME/tr|G7H815|G7H815_DROME/tr|Q8MRC3|Q8MRC3_DROME		6.14	1		0	2	MASCOT		T
	R20220901601_CACTIN_WT,28438	K.KLEVEGLSNLSTK.T	1417.79	-0.00019	2	1	43.48	0	0.00578	0|0	sp|Q9VR99|CATIN_DROME/tr|F6J8L1|F6J8L1_DROME/tr|G7H815|G7H815_DROME/tr|Q8MRC3|Q8MRC3_DROME		6.14	1		0	2	MASCOT		T
	R20220901601_CACTIN_WT,28455	K.KLEVEGLSNLSTK.T	1417.79	6e-05	3	1	62.96	0	6.52e-05	0|0	sp|Q9VR99|CATIN_DROME/tr|F6J8L1|F6J8L1_DROME/tr|G7H815|G7H815_DROME/tr|Q8MRC3|Q8MRC3_DROME		6.14	1		0	2	MASCOT		T
	R20220901601_CACTIN_WT,8231	K.LEAENSSLNQR.R	1260.62	0.0002	2	1	73.64	0	8.57e-06	0|0	sp|Q9VR99|CATIN_DROME/tr|F6J8L1|F6J8L1_DROME/tr|G7H815|G7H815_DROME/tr|Q8MRC3|Q8MRC3_DROME		4.53	0		0	2	MASCOT		T
	R20220901601_CACTIN_WT,8685	K.LEAENSSLNQR.R	1260.62	0.00014	2	1	56.81	0	0.000413	0|0	sp|Q9VR99|CATIN_DROME/tr|F6J8L1|F6J8L1_DROME/tr|G7H815|G7H815_DROME/tr|Q8MRC3|Q8MRC3_DROME		4.53	0		0	2	MASCOT		T
	R20220901601_CACTIN_WT,9966	K.LEAENSSLNQR.R	1260.62	0.00248	2	1	25.8	0	0.536	0|0	sp|Q9VR99|CATIN_DROME/tr|F6J8L1|F6J8L1_DROME/tr|G7H815|G7H815_DROME/tr|Q8MRC3|Q8MRC3_DROME		4.53	0		0	2	MASCOT		T
	R20220901601_CACTIN_WT,10465	K.LEAENSSLNQR.R	1260.62	-0.00176	2	1	32.03	0	0.134	0|0	sp|Q9VR99|CATIN_DROME/tr|F6J8L1|F6J8L1_DROME/tr|G7H815|G7H815_DROME/tr|Q8MRC3|Q8MRC3_DROME		4.53	0		0	2	MASCOT		T
	R20220901601_CACTIN_WT,29717	K.LEVEGLSNLSTK.T	1289.69	-0.00054	2	1	51.32	0	0.00132	0|0	sp|Q9VR99|CATIN_DROME/tr|F6J8L1|F6J8L1_DROME/tr|G7H815|G7H815_DROME/tr|Q8MRC3|Q8MRC3_DROME		4.53	0		0	2	MASCOT		T
	R20220901601_CACTIN_WT,30010	K.LEVEGLSNLSTK.T	1289.69	0.00246	2	1	23.92	0	0.751	0|0	sp|Q9VR99|CATIN_DROME/tr|F6J8L1|F6J8L1_DROME/tr|G7H815|G7H815_DROME/tr|Q8MRC3|Q8MRC3_DROME		4.53	0		0	2	MASCOT		T
	R20220901601_CACTIN_WT,19359	K.LLQTLEAR.R	943.557	-0.0067	2	1	47.27	0	0.0033	0|0	sp|Q9VR99|CATIN_DROME/tr|G7H815|G7H815_DROME		6	0		0	2	MASCOT		T
	R20220901601_CACTIN_WT,19835	K.LLQTLEAR.R	943.557	-0.0064	2	1	44.57	0	0.00615	0|0	sp|Q9VR99|CATIN_DROME/tr|G7H815|G7H815_DROME		6	0		0	2	MASCOT		T
	R20220901601_CACTIN_WT,20254	K.LLQTLEAR.R	943.557	-0.00184	2	1	51.66	0	0.002	0|0	sp|Q9VR99|CATIN_DROME/tr|G7H815|G7H815_DROME		6	0		0	2	MASCOT		T
	R20220901601_CACTIN_WT,20931	K.LLQTLEAR.R	943.557	-0.00024	2	1	39.41	0	0.0345	0|0	sp|Q9VR99|CATIN_DROME/tr|G7H815|G7H815_DROME		6	0		0	2	MASCOT		T
	R20220901601_CACTIN_WT,21299	K.LLQTLEAR.R	943.557	-0.00182	2	1	37.09	0	0.0383	0|0	sp|Q9VR99|CATIN_DROME/tr|G7H815|G7H815_DROME		6	0		0	2	MASCOT		T
	R20220901601_CACTIN_WT,21765	K.LLQTLEAR.R	943.557	-0.00016	2	1	29.66	0	0.216	0|0	sp|Q9VR99|CATIN_DROME/tr|G7H815|G7H815_DROME		6	0		0	2	MASCOT		T
	R20220901601_CACTIN_WT,22168	K.LLQTLEAR.R	943.557	-0.00066	2	1	38	0	0.0316	0|0	sp|Q9VR99|CATIN_DROME/tr|G7H815|G7H815_DROME		6	0		0	2	MASCOT		T
	R20220901601_CACTIN_WT,22576	K.LLQTLEAR.R	943.557	0.00058	2	1	33.68	0	0.0841	0|0	sp|Q9VR99|CATIN_DROME/tr|G7H815|G7H815_DROME		6	0		0	2	MASCOT		T
	R20220901601_CACTIN_WT,5470	K.NAQQLEEM&R.H	1134.52	-0.0004	2	1	28.89	0	0.199	0|0	sp|Q9VR99|CATIN_DROME/tr|G7H815|G7H815_DROME/tr|Q8MRC3|Q8MRC3_DROME		4.53	0	15.994919 Oxidation (M)	0	2	MASCOT		T
	R20220901601_CACTIN_WT,6511	K.NAQQLEEM&R.H	1134.52	-0.00036	2	1	32.13	0	0.0945	0|0	sp|Q9VR99|CATIN_DROME/tr|G7H815|G7H815_DROME/tr|Q8MRC3|Q8MRC3_DROME		4.53	0	15.994919 Oxidation (M)	0	2	MASCOT		T
	R20220901601_CACTIN_WT,6970	K.NAQQLEEM&R.H	1134.52	-0.00018	2	1	31.47	0	0.11	0|0	sp|Q9VR99|CATIN_DROME/tr|G7H815|G7H815_DROME/tr|Q8MRC3|Q8MRC3_DROME		4.53	0	15.994919 Oxidation (M)	0	2	MASCOT		T
	R20220901601_CACTIN_WT,8336	K.NAQQLEEM&R.H	1134.52	-0.00086	2	1	42.46	0	0.0088	0|0	sp|Q9VR99|CATIN_DROME/tr|G7H815|G7H815_DROME/tr|Q8MRC3|Q8MRC3_DROME		4.53	0	15.994919 Oxidation (M)	0	2	MASCOT		T
	R20220901601_CACTIN_WT,8816	K.NAQQLEEM&R.H	1134.52	-2e-05	2	1	37.33	0	0.0286	0|0	sp|Q9VR99|CATIN_DROME/tr|G7H815|G7H815_DROME/tr|Q8MRC3|Q8MRC3_DROME		4.53	0	15.994919 Oxidation (M)	0	2	MASCOT		T
	R20220901601_CACTIN_WT,9528	K.NAQQLEEM&R.H	1134.52	-0.00376	2	1	38.32	0	0.0236	0|0	sp|Q9VR99|CATIN_DROME/tr|G7H815|G7H815_DROME/tr|Q8MRC3|Q8MRC3_DROME		4.53	0	15.994919 Oxidation (M)	0	2	MASCOT		T
	R20220901601_CACTIN_WT,9987	K.NAQQLEEM&R.H	1134.52	-0.0017	2	1	38.84	0	0.02	0|0	sp|Q9VR99|CATIN_DROME/tr|G7H815|G7H815_DROME/tr|Q8MRC3|Q8MRC3_DROME		4.53	0	15.994919 Oxidation (M)	0	2	MASCOT		T
	R20220901601_CACTIN_WT,11108	K.NAQQLEEM&R.H	1134.52	0.00306	2	1	30.72	0	0.147	0|0	sp|Q9VR99|CATIN_DROME/tr|G7H815|G7H815_DROME/tr|Q8MRC3|Q8MRC3_DROME		4.53	0	15.994919 Oxidation (M)	0	2	MASCOT		T
	R20220901601_CACTIN_WT,12712	K.NAQQLEEMR.H	1118.53	0.00032	2	1	38.11	0	0.0255	0|0	sp|Q9VR99|CATIN_DROME/tr|G7H815|G7H815_DROME/tr|Q8MRC3|Q8MRC3_DROME		4.53	0		0	2	MASCOT		T
	R20220901601_CACTIN_WT,13162	K.NAQQLEEMR.H	1118.53	0.00224	2	1	48.8	0	0.00216	0|0	sp|Q9VR99|CATIN_DROME/tr|G7H815|G7H815_DROME/tr|Q8MRC3|Q8MRC3_DROME		4.53	0		0	2	MASCOT		T
	R20220901601_CACTIN_WT,13625	K.NAQQLEEMR.H	1118.53	0.00262	2	1	37.38	0	0.0301	0|0	sp|Q9VR99|CATIN_DROME/tr|G7H815|G7H815_DROME/tr|Q8MRC3|Q8MRC3_DROME		4.53	0		0	2	MASCOT		T
	R20220901601_CACTIN_WT,3902	K.RENDNETLQEK.V	1375.64	0.00124	3	1	29.95	0	0.212	0|0	sp|Q9VR99|CATIN_DROME/tr|G7H815|G7H815_DROME/tr|Q8MRC3|Q8MRC3_DROME		4.41	1		0	2	MASCOT		T
	R20220901601_CACTIN_WT,3905	K.RENDNETLQEK.V	1375.64	0.00125	2	1	41.98	0	0.0133	0|0	sp|Q9VR99|CATIN_DROME/tr|G7H815|G7H815_DROME/tr|Q8MRC3|Q8MRC3_DROME		4.41	1		0	2	MASCOT		T
	R20220901601_CACTIN_WT,23343	K.TVEVLSLQK.Q	1016.6	-0.00043	2	1	41.67	0	0.007	0|0	sp|Q9VR99|CATIN_DROME/tr|F6J8L1|F6J8L1_DROME/tr|G7H815|G7H815_DROME/tr|Q8MRC3|Q8MRC3_DROME		5.66	0		0	2	MASCOT		T
	R20220901601_CACTIN_WT,25043	K.TVEVLSLQK.Q	1016.6	-0.00175	2	1	31.59	0	0.0711	0|0	sp|Q9VR99|CATIN_DROME/tr|F6J8L1|F6J8L1_DROME/tr|G7H815|G7H815_DROME/tr|Q8MRC3|Q8MRC3_DROME		5.66	0		0	2	MASCOT		T
	R20220901601_CACTIN_WT,25452	K.TVEVLSLQK.Q	1016.6	-0.00047	2	1	55.63	0	0.000281	0|0	sp|Q9VR99|CATIN_DROME/tr|F6J8L1|F6J8L1_DROME/tr|G7H815|G7H815_DROME/tr|Q8MRC3|Q8MRC3_DROME		5.66	0		0	2	MASCOT		T
	R20220901601_CACTIN_WT,25815	K.TVEVLSLQK.Q	1016.6	-0.00023	2	1	45.66	0	0.00279	0|0	sp|Q9VR99|CATIN_DROME/tr|F6J8L1|F6J8L1_DROME/tr|G7H815|G7H815_DROME/tr|Q8MRC3|Q8MRC3_DROME		5.66	0		0	2	MASCOT		T
	R20220901601_CACTIN_WT,26163	K.TVEVLSLQK.Q	1016.6	3e-05	2	1	45.38	0	0.00298	0|0	sp|Q9VR99|CATIN_DROME/tr|F6J8L1|F6J8L1_DROME/tr|G7H815|G7H815_DROME/tr|Q8MRC3|Q8MRC3_DROME		5.66	0		0	2	MASCOT		T
	R20220901601_CACTIN_WT,27172	K.TVEVLSLQK.Q	1016.6	0.00093	2	1	26.39	0	0.254	0|0	sp|Q9VR99|CATIN_DROME/tr|F6J8L1|F6J8L1_DROME/tr|G7H815|G7H815_DROME/tr|Q8MRC3|Q8MRC3_DROME		5.66	0		0	2	MASCOT		T
	R20220901601_CACTIN_WT,28442	K.TVEVLSLQK.Q	1016.6	-0.00129	2	1	37.93	0	0.0165	0|0	sp|Q9VR99|CATIN_DROME/tr|F6J8L1|F6J8L1_DROME/tr|G7H815|G7H815_DROME/tr|Q8MRC3|Q8MRC3_DROME		5.66	0		0	2	MASCOT		T
	R20220901601_CACTIN_WT,28756	K.TVEVLSLQK.Q	1016.6	7e-05	2	1	38.76	0	0.0137	0|0	sp|Q9VR99|CATIN_DROME/tr|F6J8L1|F6J8L1_DROME/tr|G7H815|G7H815_DROME/tr|Q8MRC3|Q8MRC3_DROME		5.66	0		0	2	MASCOT		T
	R20220901601_CACTIN_WT,25449	K.TVEVLSLQK@.Q	1130.64	-0.00093	2	1	24.93	0	0.481	0|0	sp|Q9VR99|CATIN_DROME/tr|F6J8L1|F6J8L1_DROME/tr|G7H815|G7H815_DROME/tr|Q8MRC3|Q8MRC3_DROME		5.66	0	114.042923 GlyGly (K)	0	2	MASCOT		T
	R20220901601_CACTIN_WT,3660	K.VAPQVK.E	641.398	0.0002	2	1	28.01	0	0.0904	0|0	sp|Q9VR99|CATIN_DROME/tr|G7H815|G7H815_DROME/tr|Q8MRC3|Q8MRC3_DROME		8.72	0		0	2	MASCOT		T
	R20220901601_CACTIN_WT,11358	K.VYEELEQGK.H	1094.54	-0.00034	2	1	47.52	0	0.00294	0|0	sp|Q9VR99|CATIN_DROME/tr|F6J8L1|F6J8L1_DROME/tr|G7H815|G7H815_DROME/tr|Q8MRC3|Q8MRC3_DROME		4.25	0		0	2	MASCOT		T
	R20220901601_CACTIN_WT,11820	K.VYEELEQGK.H	1094.54	-0.00108	2	1	30.85	0	0.146	0|0	sp|Q9VR99|CATIN_DROME/tr|F6J8L1|F6J8L1_DROME/tr|G7H815|G7H815_DROME/tr|Q8MRC3|Q8MRC3_DROME		4.25	0		0	2	MASCOT		T
	R20220901601_CACTIN_WT,12427	K.VYEELEQGK.H	1094.54	-0.00164	2	1	30.96	0	0.141	0|0	sp|Q9VR99|CATIN_DROME/tr|F6J8L1|F6J8L1_DROME/tr|G7H815|G7H815_DROME/tr|Q8MRC3|Q8MRC3_DROME		4.25	0		0	2	MASCOT		T
	R20220901601_CACTIN_WT,12868	K.VYEELEQGK.H	1094.54	-0.00424	2	1	35.18	0	0.0598	0|0	sp|Q9VR99|CATIN_DROME/tr|F6J8L1|F6J8L1_DROME/tr|G7H815|G7H815_DROME/tr|Q8MRC3|Q8MRC3_DROME		4.25	0		0	2	MASCOT		T
	R20220901601_CACTIN_WT,13347	K.VYEELEQGK.H	1094.54	0.00048	2	1	35.34	0	0.0494	0|0	sp|Q9VR99|CATIN_DROME/tr|F6J8L1|F6J8L1_DROME/tr|G7H815|G7H815_DROME/tr|Q8MRC3|Q8MRC3_DROME		4.25	0		0	2	MASCOT		T
	R20220901601_CACTIN_WT,11495	K.VYEELEQGK@.H	1208.58	0.00414	2	1	21.8	0	1.28	0|0	sp|Q9VR99|CATIN_DROME/tr|F6J8L1|F6J8L1_DROME/tr|G7H815|G7H815_DROME/tr|Q8MRC3|Q8MRC3_DROME		4.25	0	114.042923 GlyGly (K)	0	2	MASCOT		T
	R20220901601_CACTIN_WT,6651	K.YNQTHYDM&DNPPPK.I	1735.74	-0.0037	3	1	27.55	0	0.805	0|0	sp|Q9VR99|CATIN_DROME/tr|F6J8P8|F6J8P8_DROME/tr|G7H815|G7H815_DROME/tr|Q8MRC3|Q8MRC3_DROME		5.21	0	15.994919 Oxidation (M)	0	2	MASCOT		T
	R20220901601_CACTIN_WT,6951	K.YNQTHYDM&DNPPPK.I	1735.74	-0.00053	2	1	46.81	0	0.00471	0|0	sp|Q9VR99|CATIN_DROME/tr|F6J8P8|F6J8P8_DROME/tr|G7H815|G7H815_DROME/tr|Q8MRC3|Q8MRC3_DROME		5.21	0	15.994919 Oxidation (M)	0	2	MASCOT		T
	R20220901601_CACTIN_WT,7136	K.YNQTHYDM&DNPPPK.I	1735.74	-0.0004	3	1	62.55	0	0.00025	0|0	sp|Q9VR99|CATIN_DROME/tr|F6J8P8|F6J8P8_DROME/tr|G7H815|G7H815_DROME/tr|Q8MRC3|Q8MRC3_DROME		5.21	0	15.994919 Oxidation (M)	0	2	MASCOT		T
	R20220901601_CACTIN_WT,7600	K.YNQTHYDM&DNPPPK.I	1735.74	-0.0022	3	1	22.37	0	2.6	0|0	sp|Q9VR99|CATIN_DROME/tr|F6J8P8|F6J8P8_DROME/tr|G7H815|G7H815_DROME/tr|Q8MRC3|Q8MRC3_DROME		5.21	0	15.994919 Oxidation (M)	0	2	MASCOT		T
	R20220901601_CACTIN_WT,11149	K.YNQTHYDMDNPPPK.I	1719.74	0.00098	3	1	29.14	0	0.293	0|0	sp|Q9VR99|CATIN_DROME/tr|F6J8P8|F6J8P8_DROME/tr|G7H815|G7H815_DROME/tr|Q8MRC3|Q8MRC3_DROME		5.21	0		0	2	MASCOT		T
	R20220901601_CACTIN_WT,11312	K.YNQTHYDMDNPPPK.I	1719.74	-0.00539	2	1	46.32	0	0.0171	0|0	sp|Q9VR99|CATIN_DROME/tr|F6J8P8|F6J8P8_DROME/tr|G7H815|G7H815_DROME/tr|Q8MRC3|Q8MRC3_DROME		5.21	0		0	2	MASCOT		T
	R20220901601_CACTIN_WT,11609	K.YNQTHYDMDNPPPK.I	1719.74	-0.00022	3	1	40.94	0	0.0196	0|0	sp|Q9VR99|CATIN_DROME/tr|F6J8P8|F6J8P8_DROME/tr|G7H815|G7H815_DROME/tr|Q8MRC3|Q8MRC3_DROME		5.21	0		0	2	MASCOT		T
	R20220901601_CACTIN_WT,8777	R.AK@EAVQFR.E	1062.57	0.00052	2	1	21.14	0	1.28	0|0	sp|Q9VR99|CATIN_DROME/tr|F6J8L1|F6J8L1_DROME/tr|G7H815|G7H815_DROME/tr|Q8MRC3|Q8MRC3_DROME		8.79	1	114.042923 GlyGly (K)	0	2	MASCOT		T
	R20220901601_CACTIN_WT,7502	R.DGIHQAVVK.D	966.537	0.00123	2	1	29.05	0	0.127	0|0	sp|Q9VR99|CATIN_DROME/tr|F6J8L1|F6J8L1_DROME/tr|G7H815|G7H815_DROME/tr|Q8MRC3|Q8MRC3_DROME		6.74	0		0	2	MASCOT		T
	R20220901601_CACTIN_WT,7726	R.DGIHQAVVK.D	966.537	0	3	1	29.18	0	0.124	0|0	sp|Q9VR99|CATIN_DROME/tr|F6J8L1|F6J8L1_DROME/tr|G7H815|G7H815_DROME/tr|Q8MRC3|Q8MRC3_DROME		6.74	0		0	2	MASCOT		T
	R20220901601_CACTIN_WT,8420	R.DGIHQAVVK.D	966.537	-0.00089	2	1	24.7	0	0.348	0|0	sp|Q9VR99|CATIN_DROME/tr|F6J8L1|F6J8L1_DROME/tr|G7H815|G7H815_DROME/tr|Q8MRC3|Q8MRC3_DROME		6.74	0		0	2	MASCOT		T
	R20220901601_CACTIN_WT,5521	R.EDDLM&M&QQR.A	1197.49	-0.00026	2	1	42.28	0	0.00593	0|0	sp|Q9VR99|CATIN_DROME/tr|F6J8L1|F6J8L1_DROME/tr|G7H815|G7H815_DROME/tr|Q8MRC3|Q8MRC3_DROME		4.03	0	15.994919 Oxidation (M)	0	2	MASCOT		T
	R20220901601_CACTIN_WT,8027	R.EDDLM&M&QQR.A	1197.49	0.0008	2	1	29.5	0	0.113	0|0	sp|Q9VR99|CATIN_DROME/tr|F6J8L1|F6J8L1_DROME/tr|G7H815|G7H815_DROME/tr|Q8MRC3|Q8MRC3_DROME		4.03	0	15.994919 Oxidation (M)	0	2	MASCOT		T
	R20220901601_CACTIN_WT,9673	R.EDDLM&MQQR.A	1181.49	-0.0012	2	1	58.79	0	0.000457	0|0	sp|Q9VR99|CATIN_DROME/tr|F6J8L1|F6J8L1_DROME/tr|G7H815|G7H815_DROME/tr|Q8MRC3|Q8MRC3_DROME		4.03	0	15.994919 Oxidation (M)	0	2	MASCOT		T
	R20220901601_CACTIN_WT,11299	R.EDDLM&MQQR.A	1181.49	-0.00584	2	1	32.72	0	0.0705	0|0	sp|Q9VR99|CATIN_DROME/tr|F6J8L1|F6J8L1_DROME/tr|G7H815|G7H815_DROME/tr|Q8MRC3|Q8MRC3_DROME		4.03	0	15.994919 Oxidation (M)	0	2	MASCOT		T
	R20220901601_CACTIN_WT,12217	R.EDDLM&MQQR.A	1181.49	-0.00182	2	1	29.65	0	0.131	0|0	sp|Q9VR99|CATIN_DROME/tr|F6J8L1|F6J8L1_DROME/tr|G7H815|G7H815_DROME/tr|Q8MRC3|Q8MRC3_DROME		4.03	0	15.994919 Oxidation (M)	0	2	MASCOT		T
	R20220901601_CACTIN_WT,13141	R.EDDLM&MQQR.A	1181.49	-0.00234	2	1	20.71	0	1.02	0|0	sp|Q9VR99|CATIN_DROME/tr|F6J8L1|F6J8L1_DROME/tr|G7H815|G7H815_DROME/tr|Q8MRC3|Q8MRC3_DROME		4.03	0	15.994919 Oxidation (M)	0	2	MASCOT		T
	R20220901601_CACTIN_WT,10127	R.EDDLMM&QQR.A	1181.49	-0.0006	2	1	55.39	0	0.000344	0|0	sp|Q9VR99|CATIN_DROME/tr|F6J8L1|F6J8L1_DROME/tr|G7H815|G7H815_DROME/tr|Q8MRC3|Q8MRC3_DROME		4.03	0	15.994919 Oxidation (M)	0	2	MASCOT		T
	R20220901601_CACTIN_WT,10582	R.EDDLMM&QQR.A ! R.EDDLM&MQQR.A	1181.49	-0.00246	2	1	21.13	0	0.926	0|0	sp|Q9VR99|CATIN_DROME/tr|F6J8L1|F6J8L1_DROME/tr|G7H815|G7H815_DROME/tr|Q8MRC3|Q8MRC3_DROME ! sp|Q9VR99|CATIN_DROME/tr|F6J8L1|F6J8L1_DROME/tr|G7H815|G7H815_DROME/tr|Q8MRC3|Q8MRC3_DROME		4.03	0	15.994919 Oxidation (M)	0	2	MASCOT		T
	R20220901601_CACTIN_WT,12685	R.EDDLMM&QQR.A	1181.49	-0.00048	2	1	36.25	0	0.0282	0|0	sp|Q9VR99|CATIN_DROME/tr|F6J8L1|F6J8L1_DROME/tr|G7H815|G7H815_DROME/tr|Q8MRC3|Q8MRC3_DROME		4.03	0	15.994919 Oxidation (M)	0	2	MASCOT		T
	R20220901601_CACTIN_WT,6466	R.EEDFTGR.R	853.369	-0.00049	2	1	42.74	0	0.00333	0|0	sp|Q9VR99|CATIN_DROME/tr|G7H815|G7H815_DROME/tr|Q8MRC3|Q8MRC3_DROME		4.14	0		0	2	MASCOT		T
	R20220901601_CACTIN_WT,6928	R.EEDFTGR.R	853.369	-0.00017	2	1	20.64	0	0.541	0|0	sp|Q9VR99|CATIN_DROME/tr|G7H815|G7H815_DROME/tr|Q8MRC3|Q8MRC3_DROME		4.14	0		0	2	MASCOT		T
	R20220901601_CACTIN_WT,4794	R.ENDNETLQEK.V	1219.54	0.0012	2	1	30.2	0	0.164	0|0	sp|Q9VR99|CATIN_DROME/tr|G7H815|G7H815_DROME/tr|Q8MRC3|Q8MRC3_DROME		4	0		0	2	MASCOT		T
	R20220901601_CACTIN_WT,5269	R.ENDNETLQEK.V	1219.54	0.00064	2	1	55.26	0	0.000509	0|0	sp|Q9VR99|CATIN_DROME/tr|G7H815|G7H815_DROME/tr|Q8MRC3|Q8MRC3_DROME		4	0		0	2	MASCOT		T
	R20220901601_CACTIN_WT,5318	R.ENDNETLQEK@.V	1333.59	0.00133	2	1	64.36	0	6.67e-05	0|0	sp|Q9VR99|CATIN_DROME/tr|G7H815|G7H815_DROME/tr|Q8MRC3|Q8MRC3_DROME		4	0	114.042923 GlyGly (K)	0	2	MASCOT		T
	R20220901601_CACTIN_WT,28355	R.EWEFSYK.R	988.441	3e-05	2	1	40.28	0	0.0104	0|0	sp|Q9VR99|CATIN_DROME/tr|F6J8P8|F6J8P8_DROME/tr|G7H815|G7H815_DROME/tr|Q8MRC3|Q8MRC3_DROME		4.53	0		0	2	MASCOT		T
	R20220901601_CACTIN_WT,28683	R.EWEFSYK.R	988.441	-0.00021	2	1	27.11	0	0.215	0|0	sp|Q9VR99|CATIN_DROME/tr|F6J8P8|F6J8P8_DROME/tr|G7H815|G7H815_DROME/tr|Q8MRC3|Q8MRC3_DROME		4.53	0		0	2	MASCOT		T
	R20220901601_CACTIN_WT,29010	R.EWEFSYK.R	988.441	-0.00031	2	1	23.33	0	0.549	0|0	sp|Q9VR99|CATIN_DROME/tr|F6J8P8|F6J8P8_DROME/tr|G7H815|G7H815_DROME/tr|Q8MRC3|Q8MRC3_DROME		4.53	0		0	2	MASCOT		T
	R20220901601_CACTIN_WT,29388	R.EWEFSYK.R	988.441	-0.00047	2	1	28.42	0	0.196	0|0	sp|Q9VR99|CATIN_DROME/tr|F6J8P8|F6J8P8_DROME/tr|G7H815|G7H815_DROME/tr|Q8MRC3|Q8MRC3_DROME		4.53	0		0	2	MASCOT		T
	R20220901601_CACTIN_WT,29723	R.EWEFSYK.R	988.441	-5e-05	2	1	22.83	0	0.577	0|0	sp|Q9VR99|CATIN_DROME/tr|F6J8P8|F6J8P8_DROME/tr|G7H815|G7H815_DROME/tr|Q8MRC3|Q8MRC3_DROME		4.53	0		0	2	MASCOT		T
	R20220901601_CACTIN_WT,29790	R.FHTGPPYEDIAFK.I	1521.74	-0.00027	3	1	20.13	0	2.47	0|0	sp|Q9VR99|CATIN_DROME/tr|F6J8P8|F6J8P8_DROME/tr|G7H815|G7H815_DROME/tr|Q8MRC3|Q8MRC3_DROME		5.32	0		0	2	MASCOT		T
	R20220901601_CACTIN_WT,30376	R.FHTGPPYEDIAFK.I	1521.74	0.00201	3	1	27.1	0	0.485	0|0	sp|Q9VR99|CATIN_DROME/tr|F6J8P8|F6J8P8_DROME/tr|G7H815|G7H815_DROME/tr|Q8MRC3|Q8MRC3_DROME		5.32	0		0	2	MASCOT		T
	R20220901601_CACTIN_WT,30728	R.FHTGPPYEDIAFK.I	1521.74	-0.00021	3	1	53.55	0	0.00112	0|0	sp|Q9VR99|CATIN_DROME/tr|F6J8P8|F6J8P8_DROME/tr|G7H815|G7H815_DROME/tr|Q8MRC3|Q8MRC3_DROME		5.32	0		0	2	MASCOT		T
	R20220901601_CACTIN_WT,31068	R.FHTGPPYEDIAFK.I	1521.74	-0.00066	3	1	34.21	0	0.0955	0|0	sp|Q9VR99|CATIN_DROME/tr|F6J8P8|F6J8P8_DROME/tr|G7H815|G7H815_DROME/tr|Q8MRC3|Q8MRC3_DROME		5.32	0		0	2	MASCOT		T
	R20220901601_CACTIN_WT,31369	R.FHTGPPYEDIAFK.I	1521.74	-0.00117	3	1	22.39	0	1.46	0|0	sp|Q9VR99|CATIN_DROME/tr|F6J8P8|F6J8P8_DROME/tr|G7H815|G7H815_DROME/tr|Q8MRC3|Q8MRC3_DROME		5.32	0		0	2	MASCOT		T
	R20220901601_CACTIN_WT,5849	R.GK@NAQQLEEM&R.H	1433.68	-0.00016	3	1	26.7	0	0.515	0|0	sp|Q9VR99|CATIN_DROME/tr|G7H815|G7H815_DROME/tr|Q8MRC3|Q8MRC3_DROME		6.14	1	114.042923 GlyGly (K); 15.994919 Oxidation (M)	0	2	MASCOT		T
	R20220901601_CACTIN_WT,5251	R.HQALLR.E	737.442	0.00072	2	1	27.64	0	0.0532	0|0	sp|Q9VR99|CATIN_DROME/tr|G7H815|G7H815_DROME/tr|Q8MRC3|Q8MRC3_DROME		9.76	0		0	2	MASCOT		T
	R20220901601_CACTIN_WT,5731	R.HQALLR.E	737.442	0.0003	2	1	21.56	0	0.216	0|0	sp|Q9VR99|CATIN_DROME/tr|G7H815|G7H815_DROME/tr|Q8MRC3|Q8MRC3_DROME		9.76	0		0	2	MASCOT		T
	R20220901601_CACTIN_WT,23091	R.LLILHPER.V	990.609	0.00103	2	1	24.02	0	0.0967	0|0	sp|Q9VR99|CATIN_DROME/tr|F6J8P8|F6J8P8_DROME/tr|G7H815|G7H815_DROME/tr|Q8MRC3|Q8MRC3_DROME		6.75	0		0	2	MASCOT		T
	R20220901601_CACTIN_WT,23491	R.LLILHPER.V	990.609	0.00071	3	1	32.66	0	0.0132	0|0	sp|Q9VR99|CATIN_DROME/tr|F6J8P8|F6J8P8_DROME/tr|G7H815|G7H815_DROME/tr|Q8MRC3|Q8MRC3_DROME		6.75	0		0	2	MASCOT		T
	R20220901601_CACTIN_WT,23513	R.LLILHPER.V	990.609	0.00081	2	1	29.74	0	0.0259	0|0	sp|Q9VR99|CATIN_DROME/tr|F6J8P8|F6J8P8_DROME/tr|G7H815|G7H815_DROME/tr|Q8MRC3|Q8MRC3_DROME		6.75	0		0	2	MASCOT		T
	R20220901601_CACTIN_WT,13060	R.LYQAGNYSPR.Y	1168.57	-0.00156	2	1	56.5	0	0.000472	0|0	sp|Q9VR99|CATIN_DROME/tr|G7H815|G7H815_DROME/tr|Q8MRC3|Q8MRC3_DROME		8.59	0		0	2	MASCOT		T
	R20220901601_CACTIN_WT,13517	R.LYQAGNYSPR.Y	1168.57	-0.00098	2	1	53.19	0	0.00102	0|0	sp|Q9VR99|CATIN_DROME/tr|G7H815|G7H815_DROME/tr|Q8MRC3|Q8MRC3_DROME		8.59	0		0	2	MASCOT		T
	R20220901601_CACTIN_WT,14126	R.LYQAGNYSPR.Y	1168.57	0.0008	2	1	38	0	0.0343	0|0	sp|Q9VR99|CATIN_DROME/tr|G7H815|G7H815_DROME/tr|Q8MRC3|Q8MRC3_DROME		8.59	0		0	2	MASCOT		T
	R20220901601_CACTIN_WT,15047	R.LYQAGNYSPR.Y	1168.57	0.00024	2	1	20.31	0	2.09	0|0	sp|Q9VR99|CATIN_DROME/tr|G7H815|G7H815_DROME/tr|Q8MRC3|Q8MRC3_DROME		8.59	0		0	2	MASCOT		T
	R20220901601_CACTIN_WT,15547	R.QEDQFHLEQAR.L	1400.66	0.00203	3	1	22.93	0	1.16	0|0	sp|Q9VR99|CATIN_DROME/tr|F6J8L1|F6J8L1_DROME/tr|G7H815|G7H815_DROME/tr|Q8MRC3|Q8MRC3_DROME		4.65	0		0	2	MASCOT		T
	R20220901601_CACTIN_WT,15582	R.QEDQFHLEQAR.L	1400.66	-0.00012	2	1	47.7	0	0.004	0|0	sp|Q9VR99|CATIN_DROME/tr|F6J8L1|F6J8L1_DROME/tr|G7H815|G7H815_DROME/tr|Q8MRC3|Q8MRC3_DROME		4.65	0		0	2	MASCOT		T
	R20220901601_CACTIN_WT,16000	R.QEDQFHLEQAR.L	1400.66	-0.00025	3	1	22.71	0	1.27	0|0	sp|Q9VR99|CATIN_DROME/tr|F6J8L1|F6J8L1_DROME/tr|G7H815|G7H815_DROME/tr|Q8MRC3|Q8MRC3_DROME		4.65	0		0	2	MASCOT		T
	R20220901601_CACTIN_WT,8924	R.QQK@LEAENSSLNQR.R	1758.87	0.003	3	1	21.05	0	2.15	0|0	sp|Q9VR99|CATIN_DROME/tr|F6J8L1|F6J8L1_DROME/tr|G7H815|G7H815_DROME/tr|Q8MRC3|Q8MRC3_DROME		6.14	1	114.042923 GlyGly (K)	0	2	MASCOT		T
	R20220901601_CACTIN_WT,8476	R.QQKLEAENSSLNQR.R	1644.83	0.00109	3	1	33.04	0	0.131	0|0	sp|Q9VR99|CATIN_DROME/tr|F6J8L1|F6J8L1_DROME/tr|G7H815|G7H815_DROME/tr|Q8MRC3|Q8MRC3_DROME		6.14	1		0	2	MASCOT		T
	R20220901601_CACTIN_WT,6025	R.RDGIHQAVVK.D	1122.64	0.00076	3	1	20.58	0	0.846	0|0	sp|Q9VR99|CATIN_DROME/tr|F6J8L1|F6J8L1_DROME/tr|G7H815|G7H815_DROME/tr|Q8MRC3|Q8MRC3_DROME		8.75	1		0	2	MASCOT		T
	R20220901601_CACTIN_WT,12210	R.S^PLVKSPMK.L	1066.54	0.00034	2	1	26.79	0	0.583	0|0	sp|Q9VR99|CATIN_DROME/tr|G7H815|G7H815_DROME		10	1	79.966324 Phospho(STY) (STY)	0	2	MASCOT		T
	R20220901601_CACTIN_WT,11753	R.SPLVKS^PMK.L	1066.54	-0.00011	2	1	26.05	0	0.571	0|0	sp|Q9VR99|CATIN_DROME/tr|G7H815|G7H815_DROME		10	1	79.966324 Phospho(STY) (STY)	0	2	MASCOT		T
	R20220901601_CACTIN_WT,9832	R.SSSSSSSPSSSTSSSVPGAPR.S	1925.87	-0.00292	2	1	79.23	0	4e-06	0|0	sp|Q9VR99|CATIN_DROME/tr|G7H815|G7H815_DROME		9.47	0		0	2	MASCOT		T
	R20220901601_CACTIN_WT,9869	R.SSSSSSSPSSSTSSSVPGAPR.S	1925.87	0.00052	3	1	32.67	0	0.182	0|0	sp|Q9VR99|CATIN_DROME/tr|G7H815|G7H815_DROME		9.47	0		0	2	MASCOT		T
	R20220901601_CACTIN_WT,19501	R.VDNNQLTPQELR.M	1426.73	-0.00406	2	1	23.98	0	0.902	0|0	sp|Q9VR99|CATIN_DROME/tr|F6J8P8|F6J8P8_DROME/tr|G7H815|G7H815_DROME/tr|Q8MRC3|Q8MRC3_DROME		4.37	0		0	2	MASCOT		T
	R20220901601_CACTIN_WT,20443	R.VDNNQLTPQELR.M	1426.73	0.00172	2	1	61.94	0	0.000138	0|0	sp|Q9VR99|CATIN_DROME/tr|F6J8P8|F6J8P8_DROME/tr|G7H815|G7H815_DROME/tr|Q8MRC3|Q8MRC3_DROME		4.37	0		0	2	MASCOT		T
	R20220901601_CACTIN_WT,20877	R.VDNNQLTPQELR.M	1426.73	0.00034	2	1	62.26	0	0.000128	0|0	sp|Q9VR99|CATIN_DROME/tr|F6J8P8|F6J8P8_DROME/tr|G7H815|G7H815_DROME/tr|Q8MRC3|Q8MRC3_DROME		4.37	0		0	2	MASCOT		T
	R20220901601_CACTIN_WT,14931	R.YIREEDFTGR.R	1285.62	-6e-05	2	1	25.37	0	0.683	0|0	sp|Q9VR99|CATIN_DROME/tr|G7H815|G7H815_DROME/tr|Q8MRC3|Q8MRC3_DROME		4.68	1		0	2	MASCOT		T
$2-1	sp|P13060|EF2_DROME Eukaryotic translation elongation factor 2 OS=Drosophila melanogaster OX=7227 GN=eEF2 PE=1 SV=4	56	26	0.2382	94457.9	6.17
	R20220901601_CACTIN_WT,8601	K.AGIIAGAK.A	700.435	0.00069	2	1	54.8	0	0.000889	0|0	sp|P13060|EF2_DROME		8.8	0		0	2	MASCOT		T
	R20220901601_CACTIN_WT,28708	K.DLVFITHPDQR.E	1340.7	0.00057	2	1	42.28	0	0.0107	0|0	sp|P13060|EF2_DROME		5.21	0		0	2	MASCOT		T
	R20220901601_CACTIN_WT,25956	K.EEIGTLLEK.I	1031.56	2e-05	2	1	37.61	0	0.036	0|0	sp|P13060|EF2_DROME		4.25	0		0	2	MASCOT		T
	R20220901601_CACTIN_WT,22968	K.EGILADENLR.G	1129.58	-0.00336	2	1	26.38	0	0.402	0|0	sp|P13060|EF2_DROME		4.14	0		0	2	MASCOT		T
	R20220901601_CACTIN_WT,23754	K.EGILADENLR.G	1129.58	0.0019	2	1	38.79	0	0.0226	0|0	sp|P13060|EF2_DROME		4.14	0		0	2	MASCOT		T
	R20220901601_CACTIN_WT,24182	K.EGILADENLR.G	1129.58	4e-05	2	1	35.92	0	0.0477	0|0	sp|P13060|EF2_DROME		4.14	0		0	2	MASCOT		T
	R20220901601_CACTIN_WT,22051	K.FKIDVVK.L	848.524	0.00031	2	1	42.58	0	0.0013	0|0	sp|P13060|EF2_DROME		8.59	1		0	2	MASCOT		T
	R20220901601_CACTIN_WT,7206	K.IGVTIK.T ! K.IGVTLK.H	630.418	0.00052	2	1	21.61	0	0.691	0|0	sp|P26017|PC_DROME/tr|Q541F9|Q541F9_DROME ! sp|P13060|EF2_DROME		8.75	0		0	2	MASCOT		T
	R20220901601_CACTIN_WT,16253	K.IGVTIK.T ! K.IGVTLK.H	630.418	0.00026	2	1	24.26	0	0.375	0|0	sp|P26017|PC_DROME/tr|Q541F9|Q541F9_DROME ! sp|P13060|EF2_DROME		8.75	0		0	2	MASCOT		T
	R20220901601_CACTIN_WT,9333	K.K@SDPVVSYR.E	1164.6	-0.00049	2	1	33.94	0	0.0765	0|0	sp|P13060|EF2_DROME		8.59	1	114.042923 GlyGly (K)	0	2	MASCOT		T
	R20220901601_CACTIN_WT,4201	K.KEDLYEK.A	924.467	0.00013	2	1	30.45	0	0.179	0|0	sp|P13060|EF2_DROME		4.68	1		0	2	MASCOT		T
	R20220901601_CACTIN_WT,21502	K.KEEIGTLLEK.I	1159.66	-0.00068	2	1	31.44	0	0.16	0|0	sp|P13060|EF2_DROME		4.79	1		0	2	MASCOT		T
	R20220901601_CACTIN_WT,8478	K.KSDPVVSYR.E	1050.56	-0.0001	2	1	45.31	0	0.00414	0|0	sp|P13060|EF2_DROME		8.59	1		0	2	MASCOT		T
	R20220901601_CACTIN_WT,9614	K.QFSEM&YSEK.F	1164.49	-0.00044	2	1	28.95	0	0.166	0|0	sp|P13060|EF2_DROME		4.53	0	15.994919 Oxidation (M)	0	2	MASCOT		T
	R20220901601_CACTIN_WT,29719	K.SCDPDGPLM&M&YISK.M	1645.69	0.00012	2	1	28.5	0	0.796	0|0	sp|P13060|EF2_DROME		4.21	0	15.994919 Oxidation (M)	0	2	MASCOT		T
	R20220901601_CACTIN_WT,15101	K.STLTDSLVSK.A	1050.57	-0.00047	2	1	31.91	0	0.0782	0|0	sp|P13060|EF2_DROME		5.55	0		0	2	MASCOT		T
	R20220901601_CACTIN_WT,18825	K.STLTDSLVSK.A	1050.57	-0.00419	2	1	36.37	0	0.0276	0|0	sp|P13060|EF2_DROME		5.55	0		0	2	MASCOT		T
	R20220901601_CACTIN_WT,19669	K.STLTDSLVSK.A	1050.57	-0.00017	2	1	43.6	0	0.0053	0|0	sp|P13060|EF2_DROME		5.55	0		0	2	MASCOT		T
	R20220901601_CACTIN_WT,20081	K.STLTDSLVSK.A	1050.57	-0.00021	2	1	39.87	0	0.0125	0|0	sp|P13060|EF2_DROME		5.55	0		0	2	MASCOT		T
	R20220901601_CACTIN_WT,23984	K.SVQYLNEIK.D	1093.59	0.00209	2	1	43.27	0	0.0072	0|0	sp|P13060|EF2_DROME		5.72	0		0	2	MASCOT		T
	R20220901601_CACTIN_WT,24390	K.SVQYLNEIK.D	1093.59	-0.00295	2	1	22.28	0	0.928	0|0	sp|P13060|EF2_DROME		5.72	0		0	2	MASCOT		T
	R20220901601_CACTIN_WT,13805	K.TGTITTFK.D	868.477	-0.00025	2	1	21.67	0	0.415	0|0	sp|P13060|EF2_DROME		8.41	0		0	2	MASCOT		T
	R20220901601_CACTIN_WT,14258	K.TGTITTFK.D	868.477	-0.00085	2	1	51.4	0	0.000438	0|0	sp|P13060|EF2_DROME		8.41	0		0	2	MASCOT		T
	R20220901601_CACTIN_WT,14677	K.TGTITTFK@.D	982.52	0.00015	2	1	27.65	0	0.198	0|0	sp|P13060|EF2_DROME		8.41	0	114.042923 GlyGly (K)	0	2	MASCOT		T
	R20220901601_CACTIN_WT,23818	K.VFDAIM&NYK.K	1116.54	0.00229	2	1	40.1	0	0.0172	0|0	sp|P13060|EF2_DROME		5.81	0	15.994919 Oxidation (M)	0	2	MASCOT		T
	R20220901601_CACTIN_WT,13691	K.YDYDVTEAR.K	1131.5	-0.00216	2	1	42.06	0	0.00958	0|0	sp|P13060|EF2_DROME		4.03	0		0	2	MASCOT		T
	R20220901601_CACTIN_WT,15058	K.YDYDVTEAR.K	1131.5	0.00126	2	1	20.61	0	1.29	0|0	sp|P13060|EF2_DROME		4.03	0		0	2	MASCOT		T
	R20220901601_CACTIN_WT,26381	M.VNFTVDEIR.G	1092.57	-0.00048	2	1	23.16	0	0.748	0|0	sp|P13060|EF2_DROME		4.37	0		0	2	MASCOT		T
	R20220901601_CACTIN_WT,28412	M.VNFTVDEIR.G	1092.57	-0.00082	2	1	58.19	0	0.000243	0|0	sp|P13060|EF2_DROME		4.37	0		0	2	MASCOT		T
	R20220901601_CACTIN_WT,28730	M.VNFTVDEIR.G	1092.57	-0.00078	2	1	25.7	0	0.431	0|0	sp|P13060|EF2_DROME		4.37	0		0	2	MASCOT		T
	R20220901601_CACTIN_WT,15543	R.GGGQIIPTTR.R	999.558	-0.00133	2	1	22.27	0	0.633	0|0	sp|P13060|EF2_DROME		9.75	0		0	2	MASCOT		T
	R20220901601_CACTIN_WT,11968	R.IM&GPNYTPGK.K	1093.53	-0.00027	2	1	45.04	0	0.0054	0|0	sp|P13060|EF2_DROME		8.59	0	15.994919 Oxidation (M)	0	2	MASCOT		T
	R20220901601_CACTIN_WT,9002	R.IM&GPNYTPGKK.E	1221.63	0.00047	3	1	26.65	0	0.418	0|0	sp|P13060|EF2_DROME		9.7	1	15.994919 Oxidation (M)	0	2	MASCOT		T
	R20220901601_CACTIN_WT,7246	R.NM&SVIAHVDHGK.S	1323.65	0.00054	4	1	26.58	0	0.608	0|0	sp|P13060|EF2_DROME		6.92	0	15.994919 Oxidation (M)	0	2	MASCOT		T
	R20220901601_CACTIN_WT,7271	R.NM&SVIAHVDHGK.S	1323.65	0.00059	2	1	32.89	0	0.142	0|0	sp|P13060|EF2_DROME		6.92	0	15.994919 Oxidation (M)	0	2	MASCOT		T
	R20220901601_CACTIN_WT,4	R.QAIAER.I	687.378	0.00024	2	1	20.64	0	1.67	0|0	sp|P13060|EF2_DROME		6	0		0	2	MASCOT		T
	R20220901601_CACTIN_WT,476	R.QAIAER.I	687.378	6e-05	2	1	20.16	0	1.84	0|0	sp|P13060|EF2_DROME		6	0		0	2	MASCOT		T
	R20220901601_CACTIN_WT,709	R.QAIAER.I	687.378	0.0001	2	1	21.87	0	1.24	0|0	sp|P13060|EF2_DROME		6	0		0	2	MASCOT		T
	R20220901601_CACTIN_WT,1969	R.QAIAER.I	687.378	0.00028	2	1	20.54	0	1.71	0|0	sp|P13060|EF2_DROME		6	0		0	2	MASCOT		T
	R20220901601_CACTIN_WT,2217	R.QAIAER.I	687.378	0.0001	2	1	20.12	0	1.86	0|0	sp|P13060|EF2_DROME		6	0		0	2	MASCOT		T
	R20220901601_CACTIN_WT,2796	R.QAIAER.I	687.378	2e-05	2	1	23.56	0	0.841	0|0	sp|P13060|EF2_DROME		6	0		0	2	MASCOT		T
	R20220901601_CACTIN_WT,19701	R.TILM&MGR.Y	837.432	-0.00147	2	1	28.99	0	0.141	0|0	sp|P13060|EF2_DROME		9.41	0	15.994919 Oxidation (M)	0	2	MASCOT		T
	R20220901601_CACTIN_WT,4492	R.VAVEPK.N ! K.VAVEPK.K	642.382	0.00027	2	1	33.81	0	0.0197	0|0	sp|P13060|EF2_DROME ! tr|Q9VVQ6|Q9VVQ6_DROME		5.97	0		0	2	MASCOT		T
	R20220901601_CACTIN_WT,6	R.YLSEK.Y	639.335	0.00055	2	1	22.03	0	0.66	0|0	sp|P13060|EF2_DROME		6	0		0	2	MASCOT		T
	R20220901601_CACTIN_WT,238	R.YLSEK.Y	639.335	0.00045	2	1	27.3	0	0.196	0|0	sp|P13060|EF2_DROME		6	0		0	2	MASCOT		T
	R20220901601_CACTIN_WT,478	R.YLSEK.Y	639.335	0.00041	2	1	29.94	0	0.107	0|0	sp|P13060|EF2_DROME		6	0		0	2	MASCOT		T
	R20220901601_CACTIN_WT,712	R.YLSEK.Y	639.335	0.00031	2	1	30.06	0	0.104	0|0	sp|P13060|EF2_DROME		6	0		0	2	MASCOT		T
	R20220901601_CACTIN_WT,965	R.YLSEK.Y	639.335	0.00045	2	1	30.15	0	0.102	0|0	sp|P13060|EF2_DROME		6	0		0	2	MASCOT		T
	R20220901601_CACTIN_WT,1223	R.YLSEK.Y	639.335	0.00023	2	1	30.11	0	0.103	0|0	sp|P13060|EF2_DROME		6	0		0	2	MASCOT		T
	R20220901601_CACTIN_WT,1476	R.YLSEK.Y	639.335	0.00029	2	1	28.1	0	0.163	0|0	sp|P13060|EF2_DROME		6	0		0	2	MASCOT		T
	R20220901601_CACTIN_WT,1731	R.YLSEK.Y	639.335	0.00021	2	1	27.81	0	0.174	0|0	sp|P13060|EF2_DROME		6	0		0	2	MASCOT		T
	R20220901601_CACTIN_WT,1970	R.YLSEK.Y	639.335	0.00027	2	1	27.3	0	0.196	0|0	sp|P13060|EF2_DROME		6	0		0	2	MASCOT		T
	R20220901601_CACTIN_WT,2221	R.YLSEK.Y	639.335	0.00013	2	1	29.91	0	0.108	0|0	sp|P13060|EF2_DROME		6	0		0	2	MASCOT		T
	R20220901601_CACTIN_WT,2457	R.YLSEK.Y	639.335	0.00023	2	1	27.35	0	0.194	0|0	sp|P13060|EF2_DROME		6	0		0	2	MASCOT		T
	R20220901601_CACTIN_WT,2798	R.YLSEK.Y	639.335	0.00023	2	1	25.75	0	0.28	0|0	sp|P13060|EF2_DROME		6	0		0	2	MASCOT		T
	R20220901601_CACTIN_WT,21669	R.YLSEKYDYDVTEAR.K	1751.81	-0.00204	3	1	30.84	0	0.24	0|0	sp|P13060|EF2_DROME		4.32	1		0	2	MASCOT		T
$3-1	sp|Q23978|MY31D_DROME Unconventional myosin ID OS=Drosophila melanogaster OX=7227 GN=Myo31DF PE=1 SV=1	32	25	0.2443	117094	9.45
	R20220901601_CACTIN_WT,21195	K.AIIFR.A ! R.AIIFR.L ! R.AILFR.G	619.393	0.00037	2	1	22.12	0	0.231	0|0	sp|O61643|INHB_DROME ! tr|Q9VWL0|Q9VWL0_DROME ! sp|Q23978|MY31D_DROME		9.8	0		0	2	MASCOT		T
	R20220901601_CACTIN_WT,5775	K.AIYDR.L ! R.AIYDR.F ! K.ALYDR.L	637.33	0.00046	2	1	24.15	0	0.374	0|0	sp|Q23978|MY31D_DROME ! tr|B5RIE0|B5RIE0_DROME/tr|Q9W083|Q9W083_DROME ! sp|O96553|C1TC_DROME/tr|A0A0B4K623|A0A0B4K623_DROME/tr|K7ZE33|K7ZE33_DROME/tr|I1WYH4|I1WYH4_DROME/tr|E8NH74|E8NH74_DROME		5.88	0		0	2	MASCOT		T
	R20220901601_CACTIN_WT,3741	K.DHNATQAEYGK.D	1233.55	0.00163	3	1	22.59	0	1.07	0|0	sp|Q23978|MY31D_DROME		5.32	0		0	2	MASCOT		T
	R20220901601_CACTIN_WT,3744	K.DHNATQAEYGK.D	1233.55	0.00161	2	1	53.43	0	0.000883	0|0	sp|Q23978|MY31D_DROME		5.32	0		0	2	MASCOT		T
	R20220901601_CACTIN_WT,4952	K.FAQDVK.Y	707.372	0.00054	2	1	25.98	0	0.826	0|0	sp|Q23978|MY31D_DROME		5.84	0		0	2	MASCOT		T
	R20220901601_CACTIN_WT,36935	K.LLQVTETELSTALTK.R	1646.92	0.00135	2	1	65.94	0	5.62e-05	0|0	sp|Q23978|MY31D_DROME		4.53	0		0	2	MASCOT		T
	R20220901601_CACTIN_WT,18003	K.NKDTLYQDFK.R	1271.63	-0.00083	2	1	24.18	0	0.824	0|0	sp|Q23978|MY31D_DROME		5.96	1		0	2	MASCOT		T
	R20220901601_CACTIN_WT,15567	K.NKDTLYQDFKR.L	1427.73	0.00052	3	1	29.62	0	0.249	0|0	sp|Q23978|MY31D_DROME		8.5	2		0	2	MASCOT		T
	R20220901601_CACTIN_WT,3739	K.QEQEEYQR.E	1109.49	-0.00054	2	1	58.7	0	0.000172	0|0	sp|Q23978|MY31D_DROME		4.25	0		0	2	MASCOT		T
	R20220901601_CACTIN_WT,34837	K.SIQWPQPPLAGR.K	1349.73	0.00139	2	1	36.83	0	0.0381	0|0	sp|Q23978|MY31D_DROME		9.47	0		0	2	MASCOT		T
	R20220901601_CACTIN_WT,12388	K.SSTVFDEER.V	1069.48	-0.00364	2	1	36.22	0	0.0466	0|0	sp|Q23978|MY31D_DROME		4.14	0		0	2	MASCOT		T
	R20220901601_CACTIN_WT,19210	K.VTDDTLLGAM&DK.N	1294.62	0.001	2	1	68.26	0	3.38e-05	0|0	sp|Q23978|MY31D_DROME		3.93	0	15.994919 Oxidation (M)	0	2	MASCOT		T
	R20220901601_CACTIN_WT,29475	K.VTDDTLLGAMDK.N	1278.62	8e-05	2	1	42.08	0	0.0153	0|0	sp|Q23978|MY31D_DROME		3.93	0		0	2	MASCOT		T
	R20220901601_CACTIN_WT,14852	K.YHDLTGTELR.V	1204.6	0.00193	2	1	26.38	0	0.517	0|0	sp|Q23978|MY31D_DROME		5.32	0		0	2	MASCOT		T
	R20220901601_CACTIN_WT,14929	K.YHDLTGTELR.V	1204.6	0.00086	3	1	21.92	0	1.44	0|0	sp|Q23978|MY31D_DROME		5.32	0		0	2	MASCOT		T
	R20220901601_CACTIN_WT,20840	K.YIAAVTNAQGQNEIER.V	1776.89	0.00262	2	1	47.41	0	0.0057	0|0	sp|Q23978|MY31D_DROME		4.53	0		0	2	MASCOT		T
	R20220901601_CACTIN_WT,20858	K.YIAAVTNAQGQNEIER.V	1776.89	0.00033	3	1	44.33	0	0.0109	0|0	sp|Q23978|MY31D_DROME		4.53	0		0	2	MASCOT		T
	R20220901601_CACTIN_WT,23580	R.DQLIVFHSSK.N	1173.63	0.00017	2	1	40.25	0	0.0218	0|0	sp|Q23978|MY31D_DROME		6.74	0		0	2	MASCOT		T
	R20220901601_CACTIN_WT,21402	R.ELTSISVSPGR.D	1145.62	-0.00039	2	1	69.4	0	2.53e-05	0|0	sp|Q23978|MY31D_DROME		6.1	0		0	2	MASCOT		T
	R20220901601_CACTIN_WT,25684	R.IGEVVGIVCK.K	1073.6	-0.00071	2	1	20.15	0	1.95	0|0	sp|Q23978|MY31D_DROME		5.99	0		0	2	MASCOT		T
	R20220901601_CACTIN_WT,35059	R.LQIIAATALAGR.R	1197.73	-0.00171	2	1	28.03	0	0.0864	0|0	sp|Q23978|MY31D_DROME		9.75	0		0	2	MASCOT		T
	R20220901601_CACTIN_WT,20678	R.QM&NIYGPETIR.K	1337.65	0.00407	2	1	23.24	0	3.53	0|0	sp|Q23978|MY31D_DROME		6	0	15.994919 Oxidation (M)	0	2	MASCOT		T
	R20220901601_CACTIN_WT,26677	R.QMNIYGPETIR.K	1321.66	-0.00145	2	1	27.5	0	1.13	0|0	sp|Q23978|MY31D_DROME		6	0		0	2	MASCOT		T
	R20220901601_CACTIN_WT,22525	R.QQDTCILISGESGAGK.T	1663.8	-0.00355	2	1	26.19	0	2.01	0|0	sp|Q23978|MY31D_DROME		4.37	0		0	2	MASCOT		T
	R20220901601_CACTIN_WT,22552	R.QQDTCILISGESGAGK.T	1663.8	0.00058	3	1	22.51	0	1.6	0|0	sp|Q23978|MY31D_DROME		4.37	0		0	2	MASCOT		T
	R20220901601_CACTIN_WT,19028	R.SYVQELANR.L	1079.55	0.00065	2	1	37.95	0	0.0281	0|0	sp|Q23978|MY31D_DROME		5.72	0		0	2	MASCOT		T
	R20220901601_CACTIN_WT,22919	R.TLFALEHQR.N	1114.6	0.00097	2	1	35.78	0	0.0479	0|0	sp|Q23978|MY31D_DROME		6.41	0		0	2	MASCOT		T
	R20220901601_CACTIN_WT,7308	R.VIAAGGNVM&QK.D	1103.59	-0.00039	2	1	57.55	0	0.00038	0|0	sp|Q23978|MY31D_DROME		8.72	0	15.994919 Oxidation (M)	0	2	MASCOT		T
	R20220901601_CACTIN_WT,7679	R.VIAAGGNVM&QK@.D	1217.63	-0.00195	2	1	31.8	0	0.136	0|0	sp|Q23978|MY31D_DROME		8.72	0	15.994919 Oxidation (M); 114.042923 GlyGly (K)	0	2	MASCOT		T
	R20220901601_CACTIN_WT,14303	R.VNVTTNISCR.L	1163.58	-0.00563	2	1	64.68	0	7.37e-05	0|0	sp|Q23978|MY31D_DROME		8.22	0		0	2	MASCOT		T
	R20220901601_CACTIN_WT,3662	R.VVQQQPGER.N	1040.55	-0.00091	2	1	22.44	0	0.618	0|0	sp|Q23978|MY31D_DROME		5.97	0		0	2	MASCOT		T
	R20220901601_CACTIN_WT,37236	R.YLGLLENLR.V	1090.63	0.00024	2	1	29.46	0	0.104	0|0	sp|Q23978|MY31D_DROME		6	0		0	2	MASCOT		T
$4-1	tr|M9MSL3|M9MSL3_DROME Hsc70Cb, isoform G OS=Drosophila melanogaster OX=7227 GN=Hsc70Cb PE=1 SV=1	26	24	0.2703	91902	5.25
$4-2	tr|Q9VUC1|Q9VUC1_DROME Hsc70Cb, isoform A OS=Drosophila melanogaster OX=7227 GN=Hsc70Cb PE=1 SV=1	26	24	0.2811	88499.5	5.31
	R20220901601_CACTIN_WT,32266	K.AQSWLDANLPK.F	1242.65	-0.00198	2	1	27.34	0	0.312	0|0	tr|M9MSL3|M9MSL3_DROME/tr|Q9VUC1|Q9VUC1_DROME/tr|Q9XZT5|Q9XZT5_DROME		5.88	0		0	2	MASCOT		T
	R20220901601_CACTIN_WT,23921	K.FNDPHVQHELTSIPAR.V	1860.94	0.0047	4	1	33.64	0	0.122	0|0	tr|M9MSL3|M9MSL3_DROME/tr|Q9VUC1|Q9VUC1_DROME/tr|Q9XZT5|Q9XZT5_DROME		5.99	0		0	2	MASCOT		T
	R20220901601_CACTIN_WT,3646	K.FTQSPR.T	735.378	0.00033	2	1	26.91	0	0.196	0|0	tr|M9MSL3|M9MSL3_DROME/tr|Q9VUC1|Q9VUC1_DROME/tr|Q9XZT5|Q9XZT5_DROME		9.75	0		0	2	MASCOT		T
	R20220901601_CACTIN_WT,14805	K.LQGGPFER.Y	903.468	0.00041	2	1	48.65	0	0.0025	0|0	tr|M9MSL3|M9MSL3_DROME/tr|Q9VUC1|Q9VUC1_DROME/tr|Q9XZT5|Q9XZT5_DROME		6	0		0	2	MASCOT		T
	R20220901601_CACTIN_WT,26883	K.M&LASTWDQIGGR.D	1350.65	-0.00126	2	1	40.96	0	0.0198	0|0	tr|M9MSL3|M9MSL3_DROME/tr|Q9VUC1|Q9VUC1_DROME/tr|Q9XZT5|Q9XZT5_DROME		5.59	0	15.994919 Oxidation (M)	0	2	MASCOT		T
	R20220901601_CACTIN_WT,4983	K.MIGNDQKETER.I	1320.62	-0.00069	3	1	40.57	0	0.0198	0|0	tr|M9MSL3|M9MSL3_DROME/tr|Q9VUC1|Q9VUC1_DROME/tr|Q9XZT5|Q9XZT5_DROME		4.68	1		0	2	MASCOT		T
	R20220901601_CACTIN_WT,34003	K.NALEEFVYDM&R.N	1402.63	0.002	2	1	21.83	0	1.48	0|0	tr|M9MSL3|M9MSL3_DROME/tr|Q9VUC1|Q9VUC1_DROME/tr|Q9XZT5|Q9XZT5_DROME		4.14	0	15.994919 Oxidation (M)	0	2	MASCOT		T
	R20220901601_CACTIN_WT,13998	K.NDLFEDKPR.N	1133.56	0.00094	2	1	26.72	0	0.457	0|0	tr|M9MSL3|M9MSL3_DROME/tr|Q9VUC1|Q9VUC1_DROME/tr|Q9XZT5|Q9XZT5_DROME		4.56	0		0	2	MASCOT		T
	R20220901601_CACTIN_WT,4263	K.NQQVTNMK.N	962.472	-0.00189	2	1	29.58	0	0.177	0|0	tr|M9MSL3|M9MSL3_DROME/tr|Q9VUC1|Q9VUC1_DROME/tr|Q9XZT5|Q9XZT5_DROME		8.75	0		0	2	MASCOT		T
	R20220901601_CACTIN_WT,29453	R.ATPSFVAFDGK.K	1139.57	-0.00048	2	1	51.04	0	0.00174	0|0	tr|M9MSL3|M9MSL3_DROME/tr|Q9VUC1|Q9VUC1_DROME/tr|Q9XZT5|Q9XZT5_DROME		5.88	0		0	2	MASCOT		T
	R20220901601_CACTIN_WT,24608	R.ATPSFVAFDGKK.R	1267.67	0.00096	2	1	39.87	0	0.0181	0|0	tr|M9MSL3|M9MSL3_DROME/tr|Q9VUC1|Q9VUC1_DROME/tr|Q9XZT5|Q9XZT5_DROME		8.64	1		0	2	MASCOT		T
	R20220901601_CACTIN_WT,33340	R.EFGVTDIQNYAVK.V	1483.74	0.00325	2	1	54.79	0	0.000817	0|0	tr|M9MSL3|M9MSL3_DROME/tr|Q9VUC1|Q9VUC1_DROME/tr|Q9XZT5|Q9XZT5_DROME		4.37	0		0	2	MASCOT		T
	R20220901601_CACTIN_WT,8314	R.GDGSIGIK.V	746.404	0.00035	2	1	52.35	0	0.00145	0|0	tr|M9MSL3|M9MSL3_DROME/tr|Q9VUC1|Q9VUC1_DROME/tr|Q9XZT5|Q9XZT5_DROME		5.84	0		0	2	MASCOT		T
	R20220901601_CACTIN_WT,10835	R.IIGVAAK.N	671.445	0.0004	2	1	23.51	0	0.225	0|0	tr|M9MSL3|M9MSL3_DROME/tr|Q9VUC1|Q9VUC1_DROME/tr|Q9XZT5|Q9XZT5_DROME		8.75	0		0	2	MASCOT		T
	R20220901601_CACTIN_WT,22312	R.LAVAEFR.K	805.457	0.00016	2	1	40.81	0	0.0109	0|0	tr|M9MSL3|M9MSL3_DROME/tr|Q9VUC1|Q9VUC1_DROME/tr|Q9XZT5|Q9XZT5_DROME		6	0		0	2	MASCOT		T
	R20220901601_CACTIN_WT,22756	R.LAVAEFR.K	805.457	-0.0004	2	1	26.16	0	0.318	0|0	tr|M9MSL3|M9MSL3_DROME/tr|Q9VUC1|Q9VUC1_DROME/tr|Q9XZT5|Q9XZT5_DROME		6	0		0	2	MASCOT		T
	R20220901601_CACTIN_WT,4180	R.LLAESK.L	660.393	-0.00159	2	1	23.04	0	0.857	0|0	tr|M9MSL3|M9MSL3_DROME/tr|Q9VUC1|Q9VUC1_DROME/tr|Q9XZT5|Q9XZT5_DROME		6	0		0	2	MASCOT		T
	R20220901601_CACTIN_WT,16451	R.LLTINR.K	729.462	-0.00022	2	1	26.24	0	0.535	0|0	tr|M9MSL3|M9MSL3_DROME/tr|Q9VUC1|Q9VUC1_DROME/tr|Q9XZT5|Q9XZT5_DROME		9.75	0		0	2	MASCOT		T
	R20220901601_CACTIN_WT,3698	R.LQALHQK.T	837.494	0.00033	2	1	20.41	0	0.412	0|0	tr|M9MSL3|M9MSL3_DROME/tr|Q9VUC1|Q9VUC1_DROME/tr|Q9XZT5|Q9XZT5_DROME		8.76	0		0	2	MASCOT		T
	R20220901601_CACTIN_WT,30560	R.QEVQTLNSCVSSVINR.A	1833.91	-0.00057	3	1	33.03	0	0.149	0|0	tr|M9MSL3|M9MSL3_DROME/tr|Q9VUC1|Q9VUC1_DROME/tr|Q9XZT5|Q9XZT5_DROME		6	0		0	2	MASCOT		T
	R20220901601_CACTIN_WT,32420	R.SGGIETLANDYSLR.A	1495.74	-0.00145	2	1	38.11	0	0.0435	0|0	tr|M9MSL3|M9MSL3_DROME/tr|Q9VUC1|Q9VUC1_DROME		4.37	0		0	2	MASCOT		T
	R20220901601_CACTIN_WT,26182	R.SQM&EELCAPVLQR.V	1576.75	-0.01121	2	1	36.86	0	0.0531	0|0	tr|M9MSL3|M9MSL3_DROME/tr|Q9VUC1|Q9VUC1_DROME/tr|Q9XZT5|Q9XZT5_DROME		4.53	0	15.994919 Oxidation (M)	0	2	MASCOT		T
	R20220901601_CACTIN_WT,30391	R.SQMEELCAPVLQR.V	1560.75	0.00113	2	1	33.9	0	0.112	0|0	tr|M9MSL3|M9MSL3_DROME/tr|Q9VUC1|Q9VUC1_DROME/tr|Q9XZT5|Q9XZT5_DROME		4.53	0		0	2	MASCOT		T
	R20220901601_CACTIN_WT,21915	R.TADSPVQISAVR.Q	1243.66	0.00013	2	1	40.51	0	0.0161	0|0	tr|M9MSL3|M9MSL3_DROME/tr|Q9VUC1|Q9VUC1_DROME/tr|Q9XZT5|Q9XZT5_DROME		5.5	0		0	2	MASCOT		T
	R20220901601_CACTIN_WT,5059	R.VEQTFK.R	751.398	0.0009	2	1	29.92	0	0.0936	0|0	tr|M9MSL3|M9MSL3_DROME/tr|Q9VUC1|Q9VUC1_DROME/tr|Q9XZT5|Q9XZT5_DROME		5.97	0		0	2	MASCOT		T
	R20220901601_CACTIN_WT,8876	R.YVVEAER.E	865.441	-0.00554	2	1	23.31	0	0.541	0|0	tr|M9MSL3|M9MSL3_DROME/tr|Q9VUC1|Q9VUC1_DROME/tr|Q9XZT5|Q9XZT5_DROME		4.53	0		0	2	MASCOT		T
$5-1	tr|Q9VAY2|Q9VAY2_DROME HSP 82 OS=Drosophila melanogaster OX=7227 GN=Gp93 PE=1 SV=1	24	22	0.2427	90237.6	4.93
	R20220901601_CACTIN_WT,12387	K.EFSTNIK.L	838.43	0.00061	2	1	28.16	0	0.2	0|0	tr|Q9VAY2|Q9VAY2_DROME		6.1	0		0	2	MASCOT		T
	R20220901601_CACTIN_WT,17312	K.EGFQLNESEK.S	1180.55	-0.00055	2	1	64.39	0	6.62e-05	0|0	tr|Q9VAY2|Q9VAY2_DROME		4.25	0		0	2	MASCOT		T
	R20220901601_CACTIN_WT,21746	K.ELETNPELHIR.I	1350.7	0.0002	2	1	45.17	0	0.00757	0|0	tr|Q9VAY2|Q9VAY2_DROME/tr|Q1RKX0|Q1RKX0_DROME		4.75	0		0	2	MASCOT		T
	R20220901601_CACTIN_WT,24056	K.FTFQTEVNR.M	1141.56	0.00063	2	1	49.73	0	0.00173	0|0	tr|Q9VAY2|Q9VAY2_DROME/tr|Q1RKX0|Q1RKX0_DROME		6	0		0	2	MASCOT		T
	R20220901601_CACTIN_WT,4542	K.IDKEAYEK.F	995.504	0.00062	2	1	27.96	0	0.304	0|0	tr|Q9VAY2|Q9VAY2_DROME		4.68	1		0	2	MASCOT		T
	R20220901601_CACTIN_WT,10254	K.KTLEINPR.H	970.568	-0.00035	2	1	30.74	0	0.108	0|0	tr|Q9VAY2|Q9VAY2_DROME		8.75	1		0	2	MASCOT		T
	R20220901601_CACTIN_WT,9065	K.LGVM&EDPSNR.S	1133.53	-0.0006	2	1	49.73	0	0.0019	0|0	tr|Q9VAY2|Q9VAY2_DROME		4.37	0	15.994919 Oxidation (M)	0	2	MASCOT		T
	R20220901601_CACTIN_WT,31214	K.LIINSLYR.N	991.593	-7e-05	2	1	32.94	0	0.0421	0|0	tr|Q9VAY2|Q9VAY2_DROME/tr|Q1RKX0|Q1RKX0_DROME		8.75	0		0	2	MASCOT		T
	R20220901601_CACTIN_WT,19267	K.QEHIYYIAGANR.A	1434.71	0.0004	2	1	24.81	0	0.836	0|0	tr|Q9VAY2|Q9VAY2_DROME		6.75	0		0	2	MASCOT		T
	R20220901601_CACTIN_WT,18093	K.SGTADFLAK.M	909.468	3e-05	2	1	70.05	0	1.47e-05	0|0	tr|Q9VAY2|Q9VAY2_DROME/tr|Q1RKX0|Q1RKX0_DROME		5.55	0		0	2	MASCOT		T
	R20220901601_CACTIN_WT,26127	K.SLLYVPK.V	819.497	0.00063	2	1	27.62	0	0.0761	0|0	tr|Q9VAY2|Q9VAY2_DROME		8.31	0		0	2	MASCOT		T
	R20220901601_CACTIN_WT,9276	K.SPFVER.L	734.383	-4e-05	2	1	20.4	0	1.21	0|0	tr|Q9VAY2|Q9VAY2_DROME		5.72	0		0	2	MASCOT		T
	R20220901601_CACTIN_WT,14868	K.TLEINPR.H	842.473	0.00014	2	1	35.95	0	0.0282	0|0	tr|Q9VAY2|Q9VAY2_DROME		5.66	0		0	2	MASCOT		T
	R20220901601_CACTIN_WT,37241	R.EEEAIQLDGLNVAQLK.E	1769.93	-0.00105	2	1	27.74	0	0.361	0|0	tr|Q9VAY2|Q9VAY2_DROME/tr|Q1RKX0|Q1RKX0_DROME		4	0		0	2	MASCOT		T
	R20220901601_CACTIN_WT,34799	R.GSVISLYLK.E	979.582	0.00022	2	1	48.72	0	0.000596	0|0	tr|Q9VAY2|Q9VAY2_DROME/tr|Q1RKX0|Q1RKX0_DROME		8.59	0		0	2	MASCOT		T
	R20220901601_CACTIN_WT,31401	R.GVVDSDDLPLNVSR.E	1485.75	-0.00065	2	1	57.01	0	0.000461	0|0	tr|Q9VAY2|Q9VAY2_DROME		3.93	0		0	2	MASCOT		T
	R20220901601_CACTIN_WT,24511	R.KPAEVTEDEYTSFYK.S	1806.84	0.00327	3	1	31.05	0	0.232	0|0	tr|Q9VAY2|Q9VAY2_DROME		4.41	0		0	2	MASCOT		T
	R20220901601_CACTIN_WT,20283	R.KVLDMLK.K	846.512	-0.00015	2	1	28.52	0	0.0781	0|0	tr|Q9VAY2|Q9VAY2_DROME		8.59	1		0	2	MASCOT		T
	R20220901601_CACTIN_WT,3943	R.RVEADEADDTAK.D	1319.61	0.00091	3	1	49.61	0	0.00215	0|0	tr|Q9VAY2|Q9VAY2_DROME		4.11	1		0	2	MASCOT		T
	R20220901601_CACTIN_WT,3957	R.RVEADEADDTAK.D	1319.61	0.00072	2	1	69.34	0	2.29e-05	0|0	tr|Q9VAY2|Q9VAY2_DROME		4.11	1		0	2	MASCOT		T
	R20220901601_CACTIN_WT,10982	R.TYYLNQK.K	929.473	0.00304	2	1	20.31	0	1.01	0|0	tr|Q9VAY2|Q9VAY2_DROME		8.17	0		0	2	MASCOT		T
	R20220901601_CACTIN_WT,4435	R.VEADEADDTAK.D	1163.51	0.00201	2	1	91.28	0	9.98e-08	0|0	tr|Q9VAY2|Q9VAY2_DROME		3.77	0		0	2	MASCOT		T
	R20220901601_CACTIN_WT,3499	R.VVVTTK.H	646.413	0.00099	2	1	26.54	0	0.0156	0|0	tr|Q9VAY2|Q9VAY2_DROME/tr|Q1RKX0|Q1RKX0_DROME		8.72	0		0	2	MASCOT		T
	R20220901601_CACTIN_WT,3976	R.VVVTTK.H	646.413	0.00036	2	1	26.66	0	0.0152	0|0	tr|Q9VAY2|Q9VAY2_DROME/tr|Q1RKX0|Q1RKX0_DROME		8.72	0		0	2	MASCOT		T
$6-1	tr|Q9VMV5|Q9VMV5_DROME Viking, isoform A OS=Drosophila melanogaster OX=7227 GN=vkg PE=1 SV=1	22	18	0.1052	193775	6.05
	R20220901601_CACTIN_WT,12156	K.GDEGVAGLDGR.A	1045.49	0.00174	2	1	20.08	0	1.68	0|0	tr|Q9VMV5|Q9VMV5_DROME/tr|O18407|O18407_DROME		4.03	0		0	2	MASCOT		T
	R20220901601_CACTIN_WT,13911	K.GDTGYAGLTGEK.G	1168.55	-0.0006	2	1	29.86	0	0.207	0|0	tr|Q9VMV5|Q9VMV5_DROME/tr|C1C3H5|C1C3H5_DROME/tr|O18407|O18407_DROME		4.37	0		0	2	MASCOT		T
	R20220901601_CACTIN_WT,13919	K.GDTGYAGLTGEK.G	1168.55	-0.00272	2	1	24.59	0	0.801	0|0	tr|Q9VMV5|Q9VMV5_DROME/tr|C1C3H5|C1C3H5_DROME/tr|O18407|O18407_DROME		4.37	0		0	2	MASCOT		T
	R20220901601_CACTIN_WT,6851	K.GDVGEYGEQGEK.G	1267.54	-0.00042	2	1	64.74	0	5.22e-05	0|0	tr|Q9VMV5|Q9VMV5_DROME/tr|C1C3H5|C1C3H5_DROME/tr|O18407|O18407_DROME		4	0		0	2	MASCOT		T
	R20220901601_CACTIN_WT,10308	K.GLGGYPGR.N	776.405	0.00068	2	1	25.67	0	0.539	0|0	tr|Q9VMV5|Q9VMV5_DROME/tr|O18407|O18407_DROME		8.75	0		0	2	MASCOT		T
	R20220901601_CACTIN_WT,17172	K.GPQGESGVVGLDGR.N	1327.66	-0.00179	2	1	47.66	0	0.00392	0|0	tr|Q9VMV5|Q9VMV5_DROME/tr|O18407|O18407_DROME		4.37	0		0	2	MASCOT		T
	R20220901601_CACTIN_WT,13455	K.GVAAYSGIK.G	865.478	0.0002	2	1	44.09	0	0.00359	0|0	tr|Q9VMV5|Q9VMV5_DROME/tr|O18407|O18407_DROME		8.59	0		0	2	MASCOT		T
	R20220901601_CACTIN_WT,4284	R.AGPLGEK.G	671.372	-0.00061	2	1	24.76	0	0.163	0|0	tr|Q9VMV5|Q9VMV5_DROME/tr|C1C3H5|C1C3H5_DROME/tr|O18407|O18407_DROME		6.05	0		0	2	MASCOT		T
	R20220901601_CACTIN_WT,4745	R.AGPLGEK.G	671.372	-0.00089	2	1	20.41	0	0.445	0|0	tr|Q9VMV5|Q9VMV5_DROME/tr|C1C3H5|C1C3H5_DROME/tr|O18407|O18407_DROME		6.05	0		0	2	MASCOT		T
	R20220901601_CACTIN_WT,5315	R.AQPVIECHGHGR.C	1360.65	0.00199	4	1	27.6	0	0.451	0|0	tr|Q9VMV5|Q9VMV5_DROME/tr|O18407|O18407_DROME		6.95	0		0	2	MASCOT		T
	R20220901601_CACTIN_WT,7665	R.CVVCETTTR.I	1125.5	-4e-05	2	1	34.45	0	0.0583	0|0	tr|Q9VMV5|Q9VMV5_DROME/tr|O18407|O18407_DROME		5.99	0		0	2	MASCOT		T
	R20220901601_CACTIN_WT,22199	R.DGEPGLDGGIGYK.G	1277.6	0.00706	2	1	21.73	0	1.3	0|0	tr|Q9VMV5|Q9VMV5_DROME/tr|O18407|O18407_DROME		4.03	0		0	2	MASCOT		T
	R20220901601_CACTIN_WT,8156	R.GDDCPVCNAGPR.G	1317.53	0.00236	2	1	42.81	0	0.00583	0|0	tr|Q9VMV5|Q9VMV5_DROME/tr|C1C3H5|C1C3H5_DROME/tr|O18407|O18407_DROME		4.21	0		0	2	MASCOT		T
	R20220901601_CACTIN_WT,4305	R.GDDGDTGFK.G	911.374	0.0001	2	1	32.15	0	0.0418	0|0	tr|Q9VMV5|Q9VMV5_DROME/tr|C1C3H5|C1C3H5_DROME/tr|O18407|O18407_DROME		3.93	0		0	2	MASCOT		T
	R20220901601_CACTIN_WT,10919	R.GDQGEVGYTGADGPQGQR.G	1791.79	0.00195	2	1	93.43	0	1.22e-07	0|0	tr|Q9VMV5|Q9VMV5_DROME/tr|O18407|O18407_DROME		4.03	0		0	2	MASCOT		T
	R20220901601_CACTIN_WT,10932	R.GDQGEVGYTGADGPQGQR.G	1791.79	0.00183	3	1	21.03	0	2.12	0|0	tr|Q9VMV5|Q9VMV5_DROME/tr|O18407|O18407_DROME		4.03	0		0	2	MASCOT		T
	R20220901601_CACTIN_WT,10983	R.GDQGEVGYTGADGPQGQR.G	1791.79	0.00174	3	1	59.61	0	0.000293	0|0	tr|Q9VMV5|Q9VMV5_DROME/tr|O18407|O18407_DROME		4.03	0		0	2	MASCOT		T
	R20220901601_CACTIN_WT,23503	R.GPAGEVIPGPVGAK.G	1248.69	-0.00022	2	1	41.68	0	0.00849	0|0	tr|Q9VMV5|Q9VMV5_DROME/tr|C1C3H5|C1C3H5_DROME/tr|O18407|O18407_DROME		6	0		0	2	MASCOT		T
	R20220901601_CACTIN_WT,2968	R.KGEIGDTGDSGHR.G	1328.62	-1e-05	3	1	31.71	0	0.142	0|0	tr|Q9VMV5|Q9VMV5_DROME/tr|C1C3H5|C1C3H5_DROME/tr|O18407|O18407_DROME		5.38	1		0	2	MASCOT		T
	R20220901601_CACTIN_WT,5321	R.NGQIGDQGPR.G	1041.51	-0.0003	2	1	30.86	0	0.11	0|0	tr|Q9VMV5|Q9VMV5_DROME/tr|O18407|O18407_DROME		5.84	0		0	2	MASCOT		T
	R20220901601_CACTIN_WT,3898	R.QGDIGPR.G	742.384	5e-05	2	1	24.33	0	0.196	0|0	tr|Q9VMV5|Q9VMV5_DROME/tr|O18407|O18407_DROME		5.84	0		0	2	MASCOT		T
	R20220901601_CACTIN_WT,20853	R.VHPSNLQAYDEYAR.H	1662.79	0.00228	3	1	26.29	0	0.686	0|0	tr|Q9VMV5|Q9VMV5_DROME		5.32	0		0	2	MASCOT		T
$7-1	tr|A0A0B4JD57|A0A0B4JD57_DROME Zipper, isoform F OS=Drosophila melanogaster OX=7227 GN=zip PE=1 SV=1	18	18	0.0773	227803	5.38
$7-2	tr|Q59E58|Q59E58_DROME Zipper, isoform C OS=Drosophila melanogaster OX=7227 GN=zip PE=1 SV=1	18	18	0.0776	226915	5.38
$7-3	sp|Q99323|MYSN_DROME Myosin heavy chain, non-muscle OS=Drosophila melanogaster OX=7227 GN=zip PE=1 SV=2	18	18	0.0744	236641	5.56
$7-4	tr|A0A0B4K7Q4|A0A0B4K7Q4_DROME Zipper, isoform I OS=Drosophila melanogaster OX=7227 GN=zip PE=1 SV=1	18	18	0.0756	232961	5.48
$7-5	tr|Q59E59|Q59E59_DROME Zipper, isoform D OS=Drosophila melanogaster OX=7227 GN=zip PE=1 SV=1	18	18	0.0759	232073	5.49
	R20220901601_CACTIN_WT,13259	K.AAKEELQALSK.E	1187.66	0.00173	3	1	24.84	0	0.64	0|0	sp|Q99323|MYSN_DROME/tr|Q59E58|Q59E58_DROME/tr|A0A0B4JD57|A0A0B4JD57_DROME/tr|C9QPE3|C9QPE3_DROME/tr|A0A0B4JD95|A0A0B4JD95_DROME/tr|A0A0B4K7Q4|A0A0B4K7Q4_DROME/tr|Q59E59|Q59E59_DROME		6.19	1		0	2	MASCOT		T
	R20220901601_CACTIN_WT,13187	K.AISEQIAQER.D	1144.6	0.00094	2	1	39.59	0	0.0209	0|0	sp|Q99323|MYSN_DROME/tr|Q59E58|Q59E58_DROME/tr|A0A0B4JD57|A0A0B4JD57_DROME/tr|A0A0B4JD95|A0A0B4JD95_DROME/tr|A0A0B4K7Q4|A0A0B4K7Q4_DROME/tr|Q59E59|Q59E59_DROME		4.53	0		0	2	MASCOT		T
	R20220901601_CACTIN_WT,12933	K.EELQALSK.E	917.494	0.00072	2	1	42.11	0	0.0139	0|0	sp|Q99323|MYSN_DROME/tr|Q59E58|Q59E58_DROME/tr|A0A0B4JD57|A0A0B4JD57_DROME/tr|C9QPE3|C9QPE3_DROME/tr|A0A0B4JD95|A0A0B4JD95_DROME/tr|A0A0B4K7Q4|A0A0B4K7Q4_DROME/tr|Q59E59|Q59E59_DROME		4.53	0		0	2	MASCOT		T
	R20220901601_CACTIN_WT,8186	K.ELIAQNDR.L	958.495	-0.00012	2	1	23.55	0	0.585	0|0	sp|Q99323|MYSN_DROME/tr|Q59E58|Q59E58_DROME/tr|A0A0B4JD57|A0A0B4JD57_DROME/tr|A0A0B4JD95|A0A0B4JD95_DROME/tr|A0A0B4K7Q4|A0A0B4K7Q4_DROME/tr|J7JVR0|J7JVR0_DROME/tr|Q59E59|Q59E59_DROME		4.37	0		0	2	MASCOT		T
	R20220901601_CACTIN_WT,11089	K.GSLM&IDEK.R	908.439	-0.00028	2	1	27.9	0	0.222	0|0	sp|Q99323|MYSN_DROME/tr|Q59E58|Q59E58_DROME/tr|A0A0B4JD57|A0A0B4JD57_DROME/tr|C9QPE3|C9QPE3_DROME/tr|A0A0B4JD95|A0A0B4JD95_DROME/tr|A0A0B4K7Q4|A0A0B4K7Q4_DROME/tr|Q59E59|Q59E59_DROME		4.37	0	15.994919 Oxidation (M)	0	2	MASCOT		T
	R20220901601_CACTIN_WT,4484	K.KAEEDADLAK.E	1089.54	0.00138	2	1	20.63	0	1.69	0|0	sp|Q99323|MYSN_DROME/tr|Q59E58|Q59E58_DROME/tr|A0A0B4JD57|A0A0B4JD57_DROME/tr|A0A0B4JD95|A0A0B4JD95_DROME/tr|A0A0B4K7Q4|A0A0B4K7Q4_DROME/tr|J7JVR0|J7JVR0_DROME/tr|Q59E59|Q59E59_DROME		4.32	1		0	2	MASCOT		T
	R20220901601_CACTIN_WT,11584	K.LAEIETAQR.T	1030.55	0.00039	2	1	29.45	0	0.246	0|0	sp|Q99323|MYSN_DROME/tr|Q59E58|Q59E58_DROME/tr|A0A0B4JD57|A0A0B4JD57_DROME/tr|C9QPE3|C9QPE3_DROME/tr|A0A0B4JD95|A0A0B4JD95_DROME/tr|A0A0B4K7Q4|A0A0B4K7Q4_DROME/tr|Q59E59|Q59E59_DROME		4.53	0		0	2	MASCOT		T
	R20220901601_CACTIN_WT,15309	K.LAEVTTQM&QEIK.K	1406.72	-0.00056	2	1	27.55	0	0.432	0|0	sp|Q99323|MYSN_DROME/tr|Q59E58|Q59E58_DROME/tr|A0A0B4JD57|A0A0B4JD57_DROME/tr|A0A0B4JD95|A0A0B4JD95_DROME/tr|A0A0B4K7Q4|A0A0B4K7Q4_DROME/tr|J7JVR0|J7JVR0_DROME/tr|Q59E59|Q59E59_DROME		4.53	0	15.994919 Oxidation (M)	0	2	MASCOT		T
	R20220901601_CACTIN_WT,26743	R.ALESQLAELK.A	1101.61	-0.00135	2	1	40.27	0	0.0327	0|0	sp|Q99323|MYSN_DROME/tr|Q59E58|Q59E58_DROME/tr|A0A0B4JD57|A0A0B4JD57_DROME/tr|A0A0B4JD95|A0A0B4JD95_DROME/tr|A0A0B4K7Q4|A0A0B4K7Q4_DROME/tr|Q59E59|Q59E59_DROME		4.53	0		0	2	MASCOT		T
	R20220901601_CACTIN_WT,17259	R.EGIEWK.F	761.383	0.00231	2	1	30.26	0	0.16	0|0	sp|Q99323|MYSN_DROME/tr|Q59E58|Q59E58_DROME/tr|C9QPB4|C9QPB4_DROME/tr|A0A0B4JD57|A0A0B4JD57_DROME/tr|D0IQ99|D0IQ99_DROME/tr|A0A0B4JD95|A0A0B4JD95_DROME/tr|A0A0B4K7Q4|A0A0B4K7Q4_DROME/tr|J7JVR0|J7JVR0_DROME/tr|Q59E59|Q59E59_DROME		4.53	0		0	2	MASCOT		T
	R20220901601_CACTIN_WT,3642	R.IEEEEER.V	933.416	0.00021	2	1	25.97	0	0.844	0|0	sp|Q99323|MYSN_DROME/tr|Q59E58|Q59E58_DROME/tr|C9QPB4|C9QPB4_DROME/tr|A0A0B4JD57|A0A0B4JD57_DROME/tr|A0A0B4JD95|A0A0B4JD95_DROME/tr|A0A0B4K7Q4|A0A0B4K7Q4_DROME/tr|J7JVR0|J7JVR0_DROME/tr|Q59E59|Q59E59_DROME		3.98	0		0	2	MASCOT		T
	R20220901601_CACTIN_WT,27921	R.IPFQEFR.Q	936.494	0.00049	2	1	33.3	0	0.0652	0|0	sp|Q99323|MYSN_DROME/tr|Q59E58|Q59E58_DROME/tr|C9QPB4|C9QPB4_DROME/tr|A0A0B4JD57|A0A0B4JD57_DROME/tr|A0A0B4JD95|A0A0B4JD95_DROME/tr|A0A0B4K7Q4|A0A0B4K7Q4_DROME/tr|J7JVR0|J7JVR0_DROME/tr|Q59E59|Q59E59_DROME		6	0		0	2	MASCOT		T
	R20220901601_CACTIN_WT,13145	R.KLAEVTTQM&QEIK.K	1534.81	-0.00423	3	1	25.15	0	0.632	0|0	sp|Q99323|MYSN_DROME/tr|Q59E58|Q59E58_DROME/tr|A0A0B4JD57|A0A0B4JD57_DROME/tr|A0A0B4JD95|A0A0B4JD95_DROME/tr|A0A0B4K7Q4|A0A0B4K7Q4_DROME/tr|J7JVR0|J7JVR0_DROME/tr|Q59E59|Q59E59_DROME		6.14	1	15.994919 Oxidation (M)	0	2	MASCOT		T
	R20220901601_CACTIN_WT,7678	R.KYQQALVEK.T	1106.62	0.0001	2	1	35.73	0	0.0281	0|0	sp|Q99323|MYSN_DROME/tr|Q59E58|Q59E58_DROME/tr|C9QPB4|C9QPB4_DROME/tr|A0A0B4JD57|A0A0B4JD57_DROME/tr|A0A0B4JD95|A0A0B4JD95_DROME/tr|A0A0B4K7Q4|A0A0B4K7Q4_DROME/tr|J7JVR0|J7JVR0_DROME/tr|Q59E59|Q59E59_DROME		8.5	1		0	2	MASCOT		T
	R20220901601_CACTIN_WT,17235	R.LEVNM&QALR.S	1089.57	-0.00568	2	1	37.2	0	0.04	0|0	sp|Q99323|MYSN_DROME/tr|Q59E58|Q59E58_DROME/tr|A0A0B4JD57|A0A0B4JD57_DROME/tr|A0A0B4JD95|A0A0B4JD95_DROME/tr|A0A0B4K7Q4|A0A0B4K7Q4_DROME/tr|Q59E59|Q59E59_DROME		6	0	15.994919 Oxidation (M)	0	2	MASCOT		T
	R20220901601_CACTIN_WT,15973	R.NLDETEEELQK.E	1347.63	-0.00193	2	1	48.94	0	0.00786	0|0	sp|Q99323|MYSN_DROME/tr|Q59E58|Q59E58_DROME/tr|A0A0B4JD57|A0A0B4JD57_DROME/tr|C9QPE3|C9QPE3_DROME/tr|A0A0B4JD95|A0A0B4JD95_DROME/tr|A0A0B4K7Q4|A0A0B4K7Q4_DROME/tr|Q59E59|Q59E59_DROME		3.91	0		0	2	MASCOT		T
	R20220901601_CACTIN_WT,14039	R.NNDQATLPDNTVAQK.I	1628.79	-0.00068	2	1	42.26	0	0.018	0|0	sp|Q99323|MYSN_DROME/tr|Q59E58|Q59E58_DROME/tr|C9QPB4|C9QPB4_DROME/tr|A0A0B4JD57|A0A0B4JD57_DROME/tr|D0IQ99|D0IQ99_DROME/tr|A0A0B4JD95|A0A0B4JD95_DROME/tr|A0A0B4K7Q4|A0A0B4K7Q4_DROME/tr|J7JVR0|J7JVR0_DROME/tr|Q59E59|Q59E59_DROME		4.21	0		0	2	MASCOT		T
	R20220901601_CACTIN_WT,10417	R.TGGIGLSSSR.L	934.495	-0.00095	2	1	41.04	0	0.0127	0|0	sp|Q99323|MYSN_DROME/tr|Q59E58|Q59E58_DROME/tr|A0A0B4JD57|A0A0B4JD57_DROME/tr|A0A0B4K7Q4|A0A0B4K7Q4_DROME/tr|Q59E59|Q59E59_DROME		9.41	0		0	2	MASCOT		T
$8-1	sp|Q9W0S7|SND1_DROME Staphylococcal nuclease domain-containing protein 1 OS=Drosophila melanogaster OX=7227 GN=Tudor-SN PE=1 SV=1	19	17	0.1814	103099	8.14
	R20220901601_CACTIN_WT,30949	K.ETGENVVESIVR.E	1331.68	0.0002	2	1	26.16	0	0.513	0|0	sp|Q9W0S7|SND1_DROME		4.25	0		0	2	MASCOT		T
	R20220901601_CACTIN_WT,29887	K.GNIAESLLR.E	972.547	-0.00209	2	1	40.49	0	0.0189	0|0	sp|Q9W0S7|SND1_DROME		6	0		0	2	MASCOT		T
	R20220901601_CACTIN_WT,15372	K.LDADGKPDLSVK.V	1257.67	0.00057	3	1	26.18	0	0.501	0|0	sp|Q9W0S7|SND1_DROME		4.43	0		0	2	MASCOT		T
	R20220901601_CACTIN_WT,15416	K.LDADGKPDLSVK.V	1257.67	0.00024	2	1	37.84	0	0.0342	0|0	sp|Q9W0S7|SND1_DROME		4.43	0		0	2	MASCOT		T
	R20220901601_CACTIN_WT,6725	K.LESLM&SK.L	823.423	-0.00247	2	1	20.76	0	0.923	0|0	sp|Q9W0S7|SND1_DROME		6	0	15.994919 Oxidation (M)	0	2	MASCOT		T
	R20220901601_CACTIN_WT,5878	K.TPAFNSK.E	764.394	0.00062	2	1	35.59	0	0.0377	0|0	sp|Q9W0S7|SND1_DROME		8.41	0		0	2	MASCOT		T
	R20220901601_CACTIN_WT,8228	K.TVTEEEKEDKVVAER.K	1761.89	0.00032	3	1	20.2	0	2.76	0|0	sp|Q9W0S7|SND1_DROME		4.42	2		0	2	MASCOT		T
	R20220901601_CACTIN_WT,15097	K.VPFADEAR.Y	904.452	0.00227	2	1	27.69	0	0.297	0|0	sp|Q9W0S7|SND1_DROME		4.37	0		0	2	MASCOT		T
	R20220901601_CACTIN_WT,27022	K.VQCNLDYISPPR.E	1461.72	-0.00054	2	1	48.99	0	0.00343	0|0	sp|Q9W0S7|SND1_DROME		5.8	0		0	2	MASCOT		T
	R20220901601_CACTIN_WT,25640	K.VQLNVELK.V	942.562	-0.00034	2	1	35.25	0	0.0392	0|0	sp|Q9W0S7|SND1_DROME		5.97	0		0	2	MASCOT		T
	R20220901601_CACTIN_WT,24497	K.YGDITQDDAPEFR.-	1526.68	-0.00214	2	1	36.29	0	0.0569	0|0	sp|Q9W0S7|SND1_DROME		3.84	0		0	2	MASCOT		T
	R20220901601_CACTIN_WT,11260	M.#ATAANTATAAGAAK.D	1231.63	-0.00154	2	1	62.97	0	0.000116	0|0	sp|Q9W0S7|SND1_DROME		8.8	0	42.010559 Acetyl (Protein N-term)	0	2	MASCOT		T
	R20220901601_CACTIN_WT,17881	R.AFSEDVLNHK.V	1159.57	0.00885	3	1	21.86	0	1.76	0|0	sp|Q9W0S7|SND1_DROME		5.32	0		0	2	MASCOT		T
	R20220901601_CACTIN_WT,17927	R.AFSEDVLNHK.V	1159.57	0.00092	2	1	37.86	0	0.0343	0|0	sp|Q9W0S7|SND1_DROME		5.32	0		0	2	MASCOT		T
	R20220901601_CACTIN_WT,6364	R.DVEIR.L ! R.DVELR.K	631.341	-0.00057	2	1	35.73	0	0.0867	0|0	sp|Q9W0S7|SND1_DROME ! tr|Q9VJ58|Q9VJ58_DROME/tr|O77047|O77047_DROME		4.37	0		0	2	MASCOT		T
	R20220901601_CACTIN_WT,14977	R.DVSVHIDTTDK.A	1229.6	-0.00074	2	1	27.99	0	0.329	0|0	sp|Q9W0S7|SND1_DROME		4.41	0		0	2	MASCOT		T
	R20220901601_CACTIN_WT,13813	R.EGLVSVR.R	759.436	-0.00012	2	1	42.08	0	0.0166	0|0	sp|Q9W0S7|SND1_DROME		6.1	0		0	2	MASCOT		T
	R20220901601_CACTIN_WT,10980	R.QWQDYQAK.T	1066.5	-0.00086	2	1	33.28	0	0.0706	0|0	sp|Q9W0S7|SND1_DROME		5.84	0		0	2	MASCOT		T
	R20220901601_CACTIN_WT,7606	R.VNDLTVDHSR.I	1155.58	0.00046	2	1	45.48	0	0.00494	0|0	sp|Q9W0S7|SND1_DROME		5.21	0		0	2	MASCOT		T
$9-1	sp|Q9XYU1|MCM3_DROME DNA replication licensing factor Mcm3 OS=Drosophila melanogaster OX=7227 GN=Mcm3 PE=1 SV=1	17	17	0.2063	90917	6
	R20220901601_CACTIN_WT,9800	K.AGIHASLNAR.C	1009.55	0.00131	3	1	22.98	0	0.657	0|0	sp|Q9XYU1|MCM3_DROME/tr|X2JAI4|X2JAI4_DROME/tr|Q7JNE2|Q7JNE2_DROME		9.8	0		0	2	MASCOT		T
	R20220901601_CACTIN_WT,8548	K.APAGQLPR.S	809.463	0.00087	2	1	23.87	0	0.302	0|0	sp|Q9XYU1|MCM3_DROME/tr|X2JAI4|X2JAI4_DROME		9.8	0		0	2	MASCOT		T
	R20220901601_CACTIN_WT,15069	K.DHQTLTIQEM&PEK.A	1585.75	9e-05	3	1	35.98	0	0.114	0|0	sp|Q9XYU1|MCM3_DROME/tr|X2JAI4|X2JAI4_DROME		4.65	0	15.994919 Oxidation (M)	0	2	MASCOT		T
	R20220901601_CACTIN_WT,10289	K.ESNLDISR.E	933.464	-9e-05	2	1	54.07	0	0.000815	0|0	sp|Q9XYU1|MCM3_DROME/tr|X2JAI4|X2JAI4_DROME		4.37	0		0	2	MASCOT		T
	R20220901601_CACTIN_WT,14344	K.EYASTVDPGYAK.M	1300.61	0.00061	2	1	35.25	0	0.0709	0|0	sp|Q9XYU1|MCM3_DROME/tr|X2JAI4|X2JAI4_DROME		4.37	0		0	2	MASCOT		T
	R20220901601_CACTIN_WT,3242	K.KDTEVYEK.Y	1011.5	-0.00181	2	1	21.55	0	1.14	0|0	sp|Q9XYU1|MCM3_DROME		4.68	1		0	2	MASCOT		T
	R20220901601_CACTIN_WT,38407	K.NNDIFELLSK.S	1192.62	-0.00302	2	1	55.89	0	0.000466	0|0	sp|Q9XYU1|MCM3_DROME/tr|X2JAI4|X2JAI4_DROME		4.37	0		0	2	MASCOT		T
	R20220901601_CACTIN_WT,17990	M.#AHEGEQFIK.D	1100.54	0.00031	2	1	38.7	0	0.0231	0|0	sp|Q9XYU1|MCM3_DROME/tr|X2JAI4|X2JAI4_DROME		5.4	0	42.010559 Acetyl (Protein N-term)	0	2	MASCOT		T
	R20220901601_CACTIN_WT,14036	R.EQSLALAR.I	887.494	0.00033	2	1	21.36	0	1.72	0|0	sp|Q9XYU1|MCM3_DROME/tr|X2JAI4|X2JAI4_DROME		6.1	0		0	2	MASCOT		T
	R20220901601_CACTIN_WT,37694	R.GDINVLLIGDPSVAK.S	1510.85	-0.00175	2	1	27.93	0	0.153	0|0	sp|Q9XYU1|MCM3_DROME/tr|X2JAI4|X2JAI4_DROME		4.21	0		0	2	MASCOT		T
	R20220901601_CACTIN_WT,28653	R.GVVCIDEFDK.M	1181.55	0.00089	2	1	24.37	0	0.863	0|0	sp|Q9XYU1|MCM3_DROME/tr|X2JAI4|X2JAI4_DROME		4.03	0		0	2	MASCOT		T
	R20220901601_CACTIN_WT,9317	R.SQEAVETDVAR.T	1204.58	-0.00061	2	1	56.14	0	0.000499	0|0	sp|Q9XYU1|MCM3_DROME/tr|X2JAI4|X2JAI4_DROME		4.14	0		0	2	MASCOT		T
	R20220901601_CACTIN_WT,12223	R.TAIHEVMEQGR.V	1270.62	-0.0014	3	1	36.34	0	0.0526	0|0	sp|Q9XYU1|MCM3_DROME/tr|X2JAI4|X2JAI4_DROME/tr|Q7JNE2|Q7JNE2_DROME		5.37	0		0	2	MASCOT		T
	R20220901601_CACTIN_WT,24956	R.TLETLIR.L	845.509	-0.00053	2	1	21.76	0	0.763	0|0	sp|Q9XYU1|MCM3_DROME/tr|X2JAI4|X2JAI4_DROME		5.66	0		0	2	MASCOT		T
	R20220901601_CACTIN_WT,37530	R.TVLLANNISLLSK.E	1385.84	-0.00653	2	1	49.44	0	0.000301	0|0	sp|Q9XYU1|MCM3_DROME/tr|X2JAI4|X2JAI4_DROME		8.41	0		0	2	MASCOT		T
	R20220901601_CACTIN_WT,16575	R.VQIVGSYR.C	921.515	0.0003	2	1	33.01	0	0.0494	0|0	sp|Q9XYU1|MCM3_DROME/tr|X2JAI4|X2JAI4_DROME		8.72	0		0	2	MASCOT		T
	R20220901601_CACTIN_WT,14932	R.YVLNTAPR.A	933.515	-0.00072	2	1	39.92	0	0.0156	0|0	sp|Q9XYU1|MCM3_DROME/tr|X2JAI4|X2JAI4_DROME		8.75	0		0	2	MASCOT		T
$10-1	tr|T2GFI6|T2GFI6_DROME Valine--tRNA ligase OS=Drosophila melanogaster OX=7227 GN=Aats-val-RA PE=2 SV=1	17	16	0.1621	118281	6.23
$10-2	tr|Q0E993|Q0E993_DROME Valine--tRNA ligase OS=Drosophila melanogaster OX=7227 GN=ValRS PE=1 SV=1	17	16	0.1621	118253	6.23
$10-3	tr|A0A0B4KF06|A0A0B4KF06_DROME Valine--tRNA ligase OS=Drosophila melanogaster OX=7227 GN=ValRS PE=1 SV=1	17	16	0.1611	118791	6.25
$10-4	tr|Q960E6|Q960E6_DROME Valine--tRNA ligase OS=Drosophila melanogaster OX=7227 GN=ValRS PE=2 SV=1	17	16	0.1621	118331	6.23
	R20220901601_CACTIN_WT,3046	K.AAAAPAAGEK.K ! K.AAAAPAAGEK.R	856.452	0.00032	2	1	30.76	0	0.0595	0|0	tr|Q0E993|Q0E993_DROME/tr|A0A0B4KF06|A0A0B4KF06_DROME ! tr|Q960E6|Q960E6_DROME/tr|T2GFI6|T2GFI6_DROME		6.05	0		0	2	MASCOT		T
	R20220901601_CACTIN_WT,28563	K.DLSGALPDAYSPR.Y	1361.67	-0.00313	2	1	34.34	0	0.0918	0|0	tr|Q0E993|Q0E993_DROME/tr|A0A0B4KF06|A0A0B4KF06_DROME/tr|Q960E6|Q960E6_DROME/tr|T2GFI6|T2GFI6_DROME		4.21	0		0	2	MASCOT		T
	R20220901601_CACTIN_WT,12243	K.EAAVYTAQTAPGEK.K	1435.71	-0.00162	2	1	41.53	0	0.0182	0|0	tr|Q0E993|Q0E993_DROME/tr|A0A0B4KF06|A0A0B4KF06_DROME/tr|Q960E6|Q960E6_DROME/tr|T2GFI6|T2GFI6_DROME		4.53	0		0	2	MASCOT		T
	R20220901601_CACTIN_WT,20774	K.IESDVEFVQK.A	1193.6	-0.00098	2	1	56.59	0	0.000497	0|0	tr|Q0E993|Q0E993_DROME/tr|A0A0B4KF06|A0A0B4KF06_DROME/tr|Q960E6|Q960E6_DROME/tr|T2GFI6|T2GFI6_DROME		4.14	0		0	2	MASCOT		T
	R20220901601_CACTIN_WT,23096	K.KDLSGALPDAYSPR.Y	1489.76	0.00206	3	1	20.28	0	3.82	0|0	tr|Q0E993|Q0E993_DROME/tr|A0A0B4KF06|A0A0B4KF06_DROME/tr|Q960E6|Q960E6_DROME/tr|T2GFI6|T2GFI6_DROME		5.96	1		0	2	MASCOT		T
	R20220901601_CACTIN_WT,9583	K.KSDQLVQTVGK.L	1202.67	-0.00073	3	1	25.82	0	0.36	0|0	tr|Q0E993|Q0E993_DROME/tr|A0A0B4KF06|A0A0B4KF06_DROME/tr|Q960E6|Q960E6_DROME/tr|T2GFI6|T2GFI6_DROME		8.59	1		0	2	MASCOT		T
	R20220901601_CACTIN_WT,9593	K.KSDQLVQTVGK.L	1202.67	0.00023	2	1	85.56	0	3.83e-07	0|0	tr|Q0E993|Q0E993_DROME/tr|A0A0B4KF06|A0A0B4KF06_DROME/tr|Q960E6|Q960E6_DROME/tr|T2GFI6|T2GFI6_DROME		8.59	1		0	2	MASCOT		T
	R20220901601_CACTIN_WT,20872	K.LTQAIQAADYATK.V	1393.73	0.00242	2	1	37.2	0	0.102	0|0	tr|Q0E993|Q0E993_DROME/tr|A0A0B4KF06|A0A0B4KF06_DROME/tr|Q960E6|Q960E6_DROME/tr|T2GFI6|T2GFI6_DROME		5.84	0		0	2	MASCOT		T
	R20220901601_CACTIN_WT,22947	K.SLGSSYDWTR.V	1171.54	0.0007	2	1	33.14	0	0.247	0|0	tr|Q0E993|Q0E993_DROME/tr|A0A0B4KF06|A0A0B4KF06_DROME/tr|Q960E6|Q960E6_DROME/tr|T2GFI6|T2GFI6_DROME		5.55	0		0	2	MASCOT		T
	R20220901601_CACTIN_WT,25874	K.VEGSDEEIIVATTR.I	1518.76	0.00866	2	1	26.49	0	0.638	0|0	tr|Q0E993|Q0E993_DROME/tr|A0A0B4KF06|A0A0B4KF06_DROME/tr|Q960E6|Q960E6_DROME/tr|T2GFI6|T2GFI6_DROME		4	0		0	2	MASCOT		T
	R20220901601_CACTIN_WT,7971	M.PEAEQQNDANAPAGAGGDPPK.T	2033.92	-0.00085	3	1	58.77	0	0.000448	0|0	tr|Q0E993|Q0E993_DROME/tr|A0A0B4KF06|A0A0B4KF06_DROME/tr|Q960E6|Q960E6_DROME/tr|T2GFI6|T2GFI6_DROME		3.92	0		0	2	MASCOT		T
	R20220901601_CACTIN_WT,24527	R.DINLDINR.V	972.511	0.00266	2	1	28.64	0	0.233	0|0	tr|Q0E993|Q0E993_DROME/tr|A0A0B4KF06|A0A0B4KF06_DROME/tr|Q960E6|Q960E6_DROME/tr|T2GFI6|T2GFI6_DROME		4.21	0		0	2	MASCOT		T
	R20220901601_CACTIN_WT,23823	R.IETM&LGDTAVAVHPQDDR.Y	1983.94	0.0045	3	1	21.25	0	2.45	0|0	tr|Q0E993|Q0E993_DROME/tr|A0A0B4KF06|A0A0B4KF06_DROME/tr|Q960E6|Q960E6_DROME/tr|T2GFI6|T2GFI6_DROME		4.22	0	15.994919 Oxidation (M)	0	2	MASCOT		T
	R20220901601_CACTIN_WT,28266	R.IWDWR.R	775.389	0.00153	2	1	23.82	0	0.555	0|0	tr|Q0E993|Q0E993_DROME/tr|A0A0B4KF06|A0A0B4KF06_DROME/tr|Q960E6|Q960E6_DROME/tr|T2GFI6|T2GFI6_DROME		5.84	0		0	2	MASCOT		T
	R20220901601_CACTIN_WT,10354	R.IYEQLK.S ! K.LYEQLK.A	793.445	0.0004	2	1	21.95	0	0.575	0|0	tr|Q0E993|Q0E993_DROME/tr|A0A0B4KF06|A0A0B4KF06_DROME/tr|Q960E6|Q960E6_DROME/tr|T2GFI6|T2GFI6_DROME ! tr|Q9VAF4|Q9VAF4_DROME/tr|A0A0B4KHH6|A0A0B4KHH6_DROME/tr|A0A0B4LHU7|A0A0B4LHU7_DROME		6	0		0	2	MASCOT		T
	R20220901601_CACTIN_WT,5670	R.SEAEALTK.A	848.436	0.00057	2	1	32.6	0	0.0854	0|0	tr|Q0E993|Q0E993_DROME/tr|A0A0B4KF06|A0A0B4KF06_DROME/tr|Q960E6|Q960E6_DROME/tr|T2GFI6|T2GFI6_DROME		4.53	0		0	2	MASCOT		T
	R20220901601_CACTIN_WT,11735	R.VAFTM&DPK.L	924.45	0.00067	2	1	24.22	0	0.805	0|0	tr|Q0E993|Q0E993_DROME/tr|A0A0B4KF06|A0A0B4KF06_DROME/tr|Q960E6|Q960E6_DROME/tr|T2GFI6|T2GFI6_DROME		5.81	0	15.994919 Oxidation (M)	0	2	MASCOT		T
$11-1	sp|O62621|COPB2_DROME Coatomer subunit beta' OS=Drosophila melanogaster OX=7227 GN=beta'COP PE=2 SV=2	18	15	0.14	102712	5.11
	R20220901601_CACTIN_WT,29569	K.DFEVCDVPVR.S	1235.57	-0.00032	2	1	51.19	0	0.0012	0|0	sp|O62621|COPB2_DROME		4.03	0		0	2	MASCOT		T
	R20220901601_CACTIN_WT,19368	K.DNNTFASASLDR.T	1310.6	0.0002	2	1	52.55	0	0.0012	0|0	sp|O62621|COPB2_DROME		4.21	0		0	2	MASCOT		T
	R20220901601_CACTIN_WT,5944	K.HSEM&QQVNLK.T	1229.59	0.00092	2	1	29.12	0	0.255	0|0	sp|O62621|COPB2_DROME		6.75	0	15.994919 Oxidation (M)	0	2	MASCOT		T
	R20220901601_CACTIN_WT,11052	K.LDIKR.R ! K.LDIKR.E ! R.LDLKR.A	644.409	0.00036	2	1	24.28	0	0.588	0|0	sp|O62621|COPB2_DROME ! tr|Q9VFK4|Q9VFK4_DROME/tr|Q32KC1|Q32KC1_DROME/tr|O61640|O61640_DROME/tr|F9W347|F9W347_DROME ! tr|X2JB47|X2JB47_DROME/tr|Q8IQN1|Q8IQN1_DROME		8.75	1		0	2	MASCOT		T
	R20220901601_CACTIN_WT,27156	K.LWNWEK.M	875.441	0.00017	2	1	22.76	0	0.997	0|0	sp|O62621|COPB2_DROME		6	0		0	2	MASCOT		T
	R20220901601_CACTIN_WT,10815	K.NNMSLVK.E	805.424	0.00014	2	1	23.24	0	0.677	0|0	sp|O62621|COPB2_DROME		8.75	0		0	2	MASCOT		T
	R20220901601_CACTIN_WT,9088	K.SQALQVSTDADHK.F	1399.68	0.00026	3	1	27.76	0	0.42	0|0	sp|O62621|COPB2_DROME		5.19	0		0	2	MASCOT		T
	R20220901601_CACTIN_WT,9133	K.SQALQVSTDADHK.F	1399.68	-0.00091	2	1	29.22	0	0.312	0|0	sp|O62621|COPB2_DROME		5.19	0		0	2	MASCOT		T
	R20220901601_CACTIN_WT,9697	K.TIADGTEIK.D	947.504	-0.00063	2	1	20.99	0	1.62	0|0	sp|O62621|COPB2_DROME		4.37	0		0	2	MASCOT		T
	R20220901601_CACTIN_WT,9265	K.TIADGTEIKDGER.L	1404.7	-0.00011	3	1	29	0	0.295	0|0	sp|O62621|COPB2_DROME		4.32	1		0	2	MASCOT		T
	R20220901601_CACTIN_WT,10129	K.TIADGTEIKDGER.L	1404.7	0.00241	3	1	23.03	0	1.15	0|0	sp|O62621|COPB2_DROME		4.32	1		0	2	MASCOT		T
	R20220901601_CACTIN_WT,10150	K.TIADGTEIKDGER.L	1404.7	0.00094	2	1	56.22	0	0.00055	0|0	sp|O62621|COPB2_DROME		4.32	1		0	2	MASCOT		T
	R20220901601_CACTIN_WT,21924	K.WSQLADVASSK.N	1191.6	-0.00291	2	1	24.81	0	1.88	0|0	sp|O62621|COPB2_DROME		5.84	0		0	2	MASCOT		T
	R20220901601_CACTIN_WT,29366	R.IVELWR.E	815.477	0.00072	2	1	22.2	0	1.44	0|0	sp|O62621|COPB2_DROME		6	0		0	2	MASCOT		T
	R20220901601_CACTIN_WT,32923	R.LPEAAFFAR.T	1021.55	-0.00054	2	1	49.12	0	0.00169	0|0	sp|O62621|COPB2_DROME		6	0		0	2	MASCOT		T
	R20220901601_CACTIN_WT,4746	R.VEQHLQEER.A	1167.58	0.00061	2	1	63.22	0	0.000112	0|0	sp|O62621|COPB2_DROME		4.75	0		0	2	MASCOT		T
	R20220901601_CACTIN_WT,23357	R.VFNYNTLEK.V	1127.57	0.00449	2	1	25.09	0	0.456	0|0	sp|O62621|COPB2_DROME		5.97	0		0	2	MASCOT		T
	R20220901601_CACTIN_WT,19536	R.VWTISSM&R.G	995.498	-0.00119	2	1	27.67	0	0.361	0|0	sp|O62621|COPB2_DROME		9.72	0	15.994919 Oxidation (M)	0	2	MASCOT		T
$12-1	tr|Q8SXT9|Q8SXT9_DROME Kinesin-like protein OS=Drosophila melanogaster OX=7227 GN=pav PE=2 SV=1	17	15	0.1917	100640	9.29
$12-2	tr|Q9VZF5|Q9VZF5_DROME Kinesin-like protein OS=Drosophila melanogaster OX=7227 GN=pav PE=1 SV=1	17	15	0.1917	100666	9.29
$12-3	tr|O62528|O62528_DROME Kinesin-like protein OS=Drosophila melanogaster OX=7227 GN=pav PE=2 SV=1	17	15	0.1919	100538	9.26
	R20220901601_CACTIN_WT,19896	K.FAEM&TQEVQIAR.A	1438.7	0.00425	2	1	48.25	0	0.00419	0|0	tr|Q9VZF5|Q9VZF5_DROME/tr|O16048|O16048_DROME/tr|Q8SXT9|Q8SXT9_DROME/tr|O62528|O62528_DROME		4.53	0	15.994919 Oxidation (M)	0	2	MASCOT		T
	R20220901601_CACTIN_WT,35596	K.IAVNNLNELGIPEAK.D	1594.88	0.00453	2	1	37.7	0	0.033	0|0	tr|Q9VZF5|Q9VZF5_DROME/tr|O16048|O16048_DROME/tr|Q8SXT9|Q8SXT9_DROME/tr|O62528|O62528_DROME		4.53	0		0	2	MASCOT		T
	R20220901601_CACTIN_WT,4893	K.LAVESDK.N	761.404	0.00014	2	1	37.71	0	0.0304	0|0	tr|Q9VZF5|Q9VZF5_DROME/tr|O16048|O16048_DROME/tr|Q8SXT9|Q8SXT9_DROME/tr|O62528|O62528_DROME		4.37	0		0	2	MASCOT		T
	R20220901601_CACTIN_WT,14933	R.ATPM&KQDLGLTPGR.R	1500.78	0.0001	3	1	31.88	0	0.148	0|0	tr|Q9VZF5|Q9VZF5_DROME/tr|O16048|O16048_DROME/tr|Q8SXT9|Q8SXT9_DROME/tr|O62528|O62528_DROME		8.79	1	15.994919 Oxidation (M)	0	2	MASCOT		T
	R20220901601_CACTIN_WT,10791	R.DNLQLR.T	758.416	0.00013	2	1	20.81	0	1.14	0|0	tr|Q9VZF5|Q9VZF5_DROME/tr|O16048|O16048_DROME/tr|Q8SXT9|Q8SXT9_DROME/tr|O62528|O62528_DROME		5.84	0		0	2	MASCOT		T
	R20220901601_CACTIN_WT,16123	R.ENQLAASNGLAPK.K	1312.69	0.00179	2	1	36.34	0	0.0414	0|0	tr|Q9VZF5|Q9VZF5_DROME/tr|O16048|O16048_DROME/tr|Q8SXT9|Q8SXT9_DROME/tr|O62528|O62528_DROME		6.1	0		0	2	MASCOT		T
	R20220901601_CACTIN_WT,28875	R.IHESSIDVLNNTLSK.Q	1669.88	0.00267	3	1	52.43	0	0.00227	0|0	tr|Q9VZF5|Q9VZF5_DROME/tr|O16048|O16048_DROME/tr|Q8SXT9|Q8SXT9_DROME/tr|O62528|O62528_DROME		5.32	0		0	2	MASCOT		T
	R20220901601_CACTIN_WT,18705	R.LVQAPTDSQGENVVQDR.Q	1855.91	0.00021	3	1	57.78	0	0.00116	0|0	tr|Q9VZF5|Q9VZF5_DROME/tr|O16048|O16048_DROME/tr|Q8SXT9|Q8SXT9_DROME/tr|O62528|O62528_DROME		4.03	0		0	2	MASCOT		T
	R20220901601_CACTIN_WT,6910	R.M&GHTVLNAESSR.S	1317.62	0.00113	3	1	37.31	0	0.0419	0|0	tr|Q9VZF5|Q9VZF5_DROME/tr|O16048|O16048_DROME/tr|Q8SXT9|Q8SXT9_DROME/tr|O62528|O62528_DROME		6.5	0	15.994919 Oxidation (M)	0	2	MASCOT		T
	R20220901601_CACTIN_WT,6978	R.M&GHTVLNAESSR.S	1317.62	-0.00014	2	1	28.99	0	0.275	0|0	tr|Q9VZF5|Q9VZF5_DROME/tr|O16048|O16048_DROME/tr|Q8SXT9|Q8SXT9_DROME/tr|O62528|O62528_DROME		6.5	0	15.994919 Oxidation (M)	0	2	MASCOT		T
	R20220901601_CACTIN_WT,34278	R.NSLLFTYGVTGSGK.T	1443.75	-0.00067	2	1	38.19	0	0.0338	0|0	tr|Q9VZF5|Q9VZF5_DROME/tr|Q8SXT9|Q8SXT9_DROME/tr|O62528|O62528_DROME		8.59	0		0	2	MASCOT		T
	R20220901601_CACTIN_WT,12915	R.SQSSENILNEK.D	1248.61	-0.00231	2	1	60.78	0	0.000164	0|0	tr|Q9VZF5|Q9VZF5_DROME/tr|O16048|O16048_DROME/tr|Q8SXT9|Q8SXT9_DROME/tr|O62528|O62528_DROME		4.53	0		0	2	MASCOT		T
	R20220901601_CACTIN_WT,10541	R.SQSSENILNEKDR.G	1519.73	-0.00131	3	1	47.09	0	0.00523	0|0	tr|Q9VZF5|Q9VZF5_DROME/tr|O16048|O16048_DROME/tr|Q8SXT9|Q8SXT9_DROME/tr|O62528|O62528_DROME		4.68	1		0	2	MASCOT		T
	R20220901601_CACTIN_WT,12112	R.TDIYATPR.H	936.479	-0.00037	2	1	41.35	0	0.0108	0|0	tr|Q9VZF5|Q9VZF5_DROME/tr|O16048|O16048_DROME/tr|Q8SXT9|Q8SXT9_DROME/tr|O62528|O62528_DROME		5.5	0		0	2	MASCOT		T
	R20220901601_CACTIN_WT,5673	R.TEESSVPATR.T	1076.52	-0.00059	2	1	25.25	0	0.547	0|0	tr|Q9VZF5|Q9VZF5_DROME/tr|O16048|O16048_DROME/tr|Q8SXT9|Q8SXT9_DROME/tr|O62528|O62528_DROME		4.53	0		0	2	MASCOT		T
	R20220901601_CACTIN_WT,25804	R.VRPLQSDADLTSLR.V	1570.85	-0.00131	3	1	23.92	0	1.31	0|0	tr|Q9VZF5|Q9VZF5_DROME/tr|Q8SXT9|Q8SXT9_DROME/tr|O62528|O62528_DROME		5.93	0		0	2	MASCOT		T
	R20220901601_CACTIN_WT,25834	R.VRPLQSDADLTSLR.V	1570.85	-0.0011	3	1	66.3	0	3.54e-05	0|0	tr|Q9VZF5|Q9VZF5_DROME/tr|Q8SXT9|Q8SXT9_DROME/tr|O62528|O62528_DROME		5.93	0		0	2	MASCOT		T
$13-1	sp|A1Z9G2|SYF1_DROME Pre-mRNA-splicing factor syf1 homolog OS=Drosophila melanogaster OX=7227 GN=fand PE=1 SV=1	16	15	0.1472	103326	5.45
	R20220901601_CACTIN_WT,24916	K.AAEIYGLPR.T	989.541	-0.00116	2	1	36.38	0	0.0418	0|0	sp|A1Z9G2|SYF1_DROME		6.05	0		0	2	MASCOT		T
	R20220901601_CACTIN_WT,19437	K.AASNIM&FVR.G	1024.52	-0.00101	2	1	48.99	0	0.00276	0|0	sp|A1Z9G2|SYF1_DROME		9.8	0	15.994919 Oxidation (M)	0	2	MASCOT		T
	R20220901601_CACTIN_WT,14513	K.AIESLPEQNM&R.H	1303.63	0.00148	2	1	21.3	0	1.58	0|0	sp|A1Z9G2|SYF1_DROME		4.53	0	15.994919 Oxidation (M)	0	2	MASCOT		T
	R20220901601_CACTIN_WT,11822	K.APNNGVNM&VYER.A	1379.64	-0.00226	2	1	20.68	0	1.88	0|0	sp|A1Z9G2|SYF1_DROME		6.05	0	15.994919 Oxidation (M)	0	2	MASCOT		T
	R20220901601_CACTIN_WT,9861	K.EFEVR.H	679.341	3e-05	2	1	23.13	0	0.432	0|0	sp|A1Z9G2|SYF1_DROME		4.53	0		0	2	MASCOT		T
	R20220901601_CACTIN_WT,13183	K.FAELETK.L	837.435	0.0014	2	1	32.35	0	0.0661	0|0	sp|A1Z9G2|SYF1_DROME		4.53	0		0	2	MASCOT		T
	R20220901601_CACTIN_WT,13667	K.FYEANGQVEDAR.V	1398.63	0.00119	2	1	50.87	0	0.00178	0|0	sp|A1Z9G2|SYF1_DROME		4.14	0		0	2	MASCOT		T
	R20220901601_CACTIN_WT,19894	K.IAYYDDTETVQAR.L	1544.72	-0.00429	2	1	28.66	0	0.373	0|0	sp|A1Z9G2|SYF1_DROME		4.03	0		0	2	MASCOT		T
	R20220901601_CACTIN_WT,20365	K.KAAEIYGLPR.T	1117.64	0.00168	2	1	33.57	0	0.0534	0|0	sp|A1Z9G2|SYF1_DROME		8.59	1		0	2	MASCOT		T
	R20220901601_CACTIN_WT,6811	K.LEEEHGLAR.H	1053.53	0.00059	2	1	47.02	0	0.00385	0|0	sp|A1Z9G2|SYF1_DROME		4.75	0		0	2	MASCOT		T
	R20220901601_CACTIN_WT,6867	K.TDEEGLVM&KK.L	1165.58	0.00112	2	1	31.83	0	0.144	0|0	sp|A1Z9G2|SYF1_DROME		4.68	1	15.994919 Oxidation (M)	0	2	MASCOT		T
	R20220901601_CACTIN_WT,9674	R.ALPITQHGR.I	992.564	0.00079	3	1	24.94	0	0.302	0|0	sp|A1Z9G2|SYF1_DROME		9.8	0		0	2	MASCOT		T
	R20220901601_CACTIN_WT,9699	R.ALPITQHGR.I	992.564	0.0006	2	1	23.88	0	0.385	0|0	sp|A1Z9G2|SYF1_DROME		9.8	0		0	2	MASCOT		T
	R20220901601_CACTIN_WT,10185	R.GTEVEYVK.V	924.467	0	2	1	31.86	0	0.13	0|0	sp|A1Z9G2|SYF1_DROME		4.53	0		0	2	MASCOT		T
	R20220901601_CACTIN_WT,17524	R.QQQFEAALK.L	1062.56	-5e-05	2	1	58.77	0	0.000238	0|0	sp|A1Z9G2|SYF1_DROME		6	0		0	2	MASCOT		T
	R20220901601_CACTIN_WT,15046	R.SGLFDR.A	694.352	0.00072	2	1	27.81	0	0.169	0|0	sp|A1Z9G2|SYF1_DROME		5.55	0		0	2	MASCOT		T
$14-1	sp|P02828|HSP83_DROME Heat shock protein 83 OS=Drosophila melanogaster OX=7227 GN=Hsp83 PE=1 SV=1	16	15	0.2092	81864.5	4.91
$14-2	tr|M9PBL3|M9PBL3_DROME HSP 82 OS=Drosophila melanogaster OX=7227 GN=Hsp83 PE=3 SV=1	16	15	0.2092	81864.5	4.91
	R20220901601_CACTIN_WT,15362	K.DQVSNSAFVER.V	1251.6	-0.00488	2	1	28.04	0	0.344	0|0	sp|P02828|HSP83_DROME/tr|M9PBL3|M9PBL3_DROME		4.37	0		0	2	MASCOT		T
	R20220901601_CACTIN_WT,13668	K.EDQTDYLEESK.I	1356.58	0.0007	2	1	56.61	0	0.000377	0|0	sp|P02828|HSP83_DROME/tr|M9PBL3|M9PBL3_DROME		3.83	0		0	2	MASCOT		T
	R20220901601_CACTIN_WT,18655	K.EGLELPEDESEKK.K	1502.72	-0.00016	3	1	31.82	0	0.178	0|0	sp|P02828|HSP83_DROME/tr|M9PBL3|M9PBL3_DROME		4.14	1		0	2	MASCOT		T
	R20220901601_CACTIN_WT,7897	K.EKYTEDEELNK.T	1397.64	-4e-05	3	1	25.81	0	0.625	0|0	sp|P02828|HSP83_DROME/tr|M9PBL3|M9PBL3_DROME		4.25	1		0	2	MASCOT		T
	R20220901601_CACTIN_WT,13496	K.ELYIK.L	665.387	0.00046	2	1	20.84	0	0.331	0|0	sp|P02828|HSP83_DROME/tr|M9PBL3|M9PBL3_DROME		6.1	0		0	2	MASCOT		T
	R20220901601_CACTIN_WT,33952	K.GVVDSEDIPLNLSR.E ! K.GVVDSEDLPLNISR.E	1513.79	0.00225	2	1	52.69	0	0.00121	0|0	tr|A1Z6L9|A1Z6L9_DROME/tr|Q8IHC2|Q8IHC2_DROME/tr|Q7KNF3|Q7KNF3_DROME/tr|Q8MSU6|Q8MSU6_DROME ! sp|P02828|HSP83_DROME/tr|M9PBL3|M9PBL3_DROME		4.03	0		0	2	MASCOT		T
	R20220901601_CACTIN_WT,24791	K.HSQFIGYPIK.L	1189.64	0.00189	2	1	22.63	0	2.49	0|0	sp|P02828|HSP83_DROME/tr|M9PBL3|M9PBL3_DROME		8.6	0		0	2	MASCOT		T
	R20220901601_CACTIN_WT,18853	K.HVYFITGESK.D	1180.6	-0.00277	2	1	32.23	0	0.145	0|0	sp|P02828|HSP83_DROME/tr|M9PBL3|M9PBL3_DROME		6.75	0		0	2	MASCOT		T
	R20220901601_CACTIN_WT,5517	K.IEDVGEDEDADKKDK.D	1705.78	-0.00089	3	1	47.65	0	0.00863	0|0	sp|P02828|HSP83_DROME/tr|M9PBL3|M9PBL3_DROME		4.03	2		0	2	MASCOT		T
	R20220901601_CACTIN_WT,4192	K.LGVHEDSNNR.A	1140.54	0.00089	2	1	24.22	0	0.85	0|0	sp|P02828|HSP83_DROME/tr|M9PBL3|M9PBL3_DROME		5.32	0		0	2	MASCOT		T
	R20220901601_CACTIN_WT,33407	K.QLEINPDHPIVETLR.Q	1773.95	-0.00528	3	1	26.78	0	0.371	0|0	sp|P02828|HSP83_DROME/tr|M9PBL3|M9PBL3_DROME		4.65	0		0	2	MASCOT		T
	R20220901601_CACTIN_WT,11443	K.SILDNKVEK.V	1045.59	-0.00112	3	1	26.48	0	0.311	0|0	sp|P02828|HSP83_DROME/tr|M9PBL3|M9PBL3_DROME		5.79	1		0	2	MASCOT		T
	R20220901601_CACTIN_WT,7876	K.YTEDEELNK.T	1140.51	-0.00129	2	1	37.35	0	0.03	0|0	sp|P02828|HSP83_DROME/tr|M9PBL3|M9PBL3_DROME		4	0		0	2	MASCOT		T
	R20220901601_CACTIN_WT,9535	R.DTATM&GYMAGK.K	1161.49	0.0006	2	1	40.13	0	0.0127	0|0	sp|P02828|HSP83_DROME/tr|M9PBL3|M9PBL3_DROME		5.84	0	15.994919 Oxidation (M)	0	2	MASCOT		T
	R20220901601_CACTIN_WT,15859	R.DTATMGYMAGK.K	1145.5	0.00026	2	1	31.34	0	0.103	0|0	sp|P02828|HSP83_DROME/tr|M9PBL3|M9PBL3_DROME		5.84	0		0	2	MASCOT		T
	R20220901601_CACTIN_WT,8562	R.ILVEK.G ! K.LLVEK.E ! R.LLVEK.H ! K.LLVEK.S ! R.LLVEK.D	601.392	2e-05	2	1	20.6	0	0.81	0|0	tr|Q1W9P9|Q1W9P9_DROME/tr|Q1W9Q0|Q1W9Q0_DROME/tr|O77283|O77283_DROME/tr|Q7K7E6|Q7K7E6_DROME ! sp|P02828|HSP83_DROME/tr|M9PBL3|M9PBL3_DROME ! tr|Q8SX81|Q8SX81_DROME ! tr|O96758|O96758_DROME/tr|O96757|O96757_DROME ! tr|Q9W425|Q9W425_DROME/tr|Q24593|Q24593_DROME		6	0		0	2	MASCOT		T
$15-1	tr|Q9VW54|Q9VW54_DROME 26S proteasome non-ATPase regulatory subunit 2 OS=Drosophila melanogaster OX=7227 GN=Rpn1 PE=1 SV=2	16	15	0.1556	102277	5.55
	R20220901601_CACTIN_WT,9338	K.DCLAYR.F	797.361	0.00031	2	1	26.19	0	0.328	0|0	tr|Q9VW54|Q9VW54_DROME		5.83	0		0	2	MASCOT		T
	R20220901601_CACTIN_WT,32469	K.DPSNLFMVR.I	1078.53	0.00124	2	1	28.3	0	0.269	0|0	tr|Q9VW54|Q9VW54_DROME		5.84	0		0	2	MASCOT		T
	R20220901601_CACTIN_WT,3592	K.KPLKPAASEGDAK.D	1311.73	-0.00083	3	1	26.01	0	0.315	0|0	tr|Q9VW54|Q9VW54_DROME		8.5	0		0	2	MASCOT		T
	R20220901601_CACTIN_WT,5250	K.LLSEDGNK.W	875.447	0.00076	2	1	40.45	0	0.0176	0|0	tr|Q9VW54|Q9VW54_DROME		4.37	0		0	2	MASCOT		T
	R20220901601_CACTIN_WT,8440	K.NPNFVK.- ! R.NPNFVK.G	718.388	0.0006	2	1	26.74	0	0.297	0|0	tr|Q9VW54|Q9VW54_DROME ! tr|Q9W2C1|Q9W2C1_DROME/tr|Q8MRR9|Q8MRR9_DROME		8.75	0		0	2	MASCOT		T
	R20220901601_CACTIN_WT,18451	K.YLYSTDDNIK.S	1231.58	0.00036	2	1	42.25	0	0.011	0|0	tr|Q9VW54|Q9VW54_DROME		4.21	0		0	2	MASCOT		T
	R20220901601_CACTIN_WT,11783	R.ASTTSM&TSVPKPLK.F	1463.78	-0.00506	2	1	44.13	0	0.00773	0|0	tr|Q9VW54|Q9VW54_DROME		10	0	15.994919 Oxidation (M)	0	2	MASCOT		T
	R20220901601_CACTIN_WT,38703	R.AVPLALGLISASNPK.L	1450.86	0.01164	2	1	63.74	0	5.97e-05	0|0	tr|Q9VW54|Q9VW54_DROME		8.8	0		0	2	MASCOT		T
	R20220901601_CACTIN_WT,38718	R.AVPLALGLISASNPK.L	1450.86	0.00296	3	1	44.64	0	0.000957	0|0	tr|Q9VW54|Q9VW54_DROME		8.8	0		0	2	MASCOT		T
	R20220901601_CACTIN_WT,24101	R.ELDIMEPK.T	974.486	-0.0007	2	1	25.35	0	0.521	0|0	tr|Q9VW54|Q9VW54_DROME		4.14	0		0	2	MASCOT		T
	R20220901601_CACTIN_WT,18833	R.FASIQVDSAK.Q	1065.56	-0.00105	2	1	20.45	0	1.57	0|0	tr|Q9VW54|Q9VW54_DROME		5.84	0		0	2	MASCOT		T
	R20220901601_CACTIN_WT,14870	R.IAQSLTHLGK.G	1067.62	0.00137	2	1	64.99	0	1.75e-05	0|0	tr|Q9VW54|Q9VW54_DROME		8.76	0		0	2	MASCOT		T
	R20220901601_CACTIN_WT,21025	R.IGDWGHEYVR.H	1231.59	-0.0003	3	1	21.87	0	1.89	0|0	tr|Q9VW54|Q9VW54_DROME		5.32	0		0	2	MASCOT		T
	R20220901601_CACTIN_WT,33411	R.LALMLNDMDK.I	1163.58	0.00028	2	1	26.26	0	0.499	0|0	tr|Q9VW54|Q9VW54_DROME		4.21	0		0	2	MASCOT		T
	R20220901601_CACTIN_WT,14191	R.LASMLR.Q	690.397	0.00136	2	1	21.81	0	0.584	0|0	tr|Q9VW54|Q9VW54_DROME		9.75	0		0	2	MASCOT		T
	R20220901601_CACTIN_WT,34395	R.VQLIELVK.Q	941.603	-0.00155	2	1	50.03	0	0.000456	0|0	tr|Q9VW54|Q9VW54_DROME		5.97	0		0	2	MASCOT		T
$16-1	tr|A4V4I8|A4V4I8_DROME Dynamin GTPase OS=Drosophila melanogaster OX=7227 GN=shi PE=1 SV=1	15	15	0.1642	97808.2	8.53
$16-2	sp|P27619|DYN_DROME Dynamin OS=Drosophila melanogaster OX=7227 GN=shi PE=1 SV=2	15	15	0.1642	97808.2	8.53
$16-3	tr|E1JJA4|E1JJA4_DROME Dynamin GTPase OS=Drosophila melanogaster OX=7227 GN=shi PE=1 SV=1	15	15	0.1631	98507.9	8.4
$16-4	tr|X2JE15|X2JE15_DROME Dynamin GTPase OS=Drosophila melanogaster OX=7227 GN=shi PE=1 SV=1	15	15	0.1635	98251.6	8.22
$16-5	tr|M9PHQ0|M9PHQ0_DROME Dynamin GTPase OS=Drosophila melanogaster OX=7227 GN=shi PE=1 SV=1	15	15	0.1607	99881.5	8.73
	R20220901601_CACTIN_WT,26434	K.AIM&M&LIINNAK.D	1263.68	-0.00419	2	1	33.53	0	0.0744	0|0	sp|P27619|DYN_DROME/tr|A4V4I8|A4V4I8_DROME/tr|F6J774|F6J774_DROME/tr|A4V4J0|A4V4J0_DROME/tr|E1JJA4|E1JJA4_DROME/tr|M9PJN9|M9PJN9_DROME/tr|M9PHQ0|M9PHQ0_DROME/tr|E8NH48|E8NH48_DROME/tr|X2JE15|X2JE15_DROME/tr|E1JJA5|E1JJA5_DROME		8.8	0	15.994919 Oxidation (M)	0	2	MASCOT		T
	R20220901601_CACTIN_WT,9444	K.EIEDETDRVTGSNK.G	1592.74	-0.00129	3	1	28.83	0	0.338	0|0	sp|P27619|DYN_DROME/tr|A4V4I8|A4V4I8_DROME/tr|F6J732|F6J732_DROME/tr|A4V4J0|A4V4J0_DROME/tr|E1JJA4|E1JJA4_DROME/tr|M9PJN9|M9PJN9_DROME/tr|M9PHQ0|M9PHQ0_DROME/tr|X2JE15|X2JE15_DROME/tr|E1JJA5|E1JJA5_DROME		4.18	1		0	2	MASCOT		T
	R20220901601_CACTIN_WT,24278	K.FSSFDEIR.K	1000.47	-1e-05	2	1	22.59	0	0.693	0|0	sp|P27619|DYN_DROME/tr|A4V4I8|A4V4I8_DROME/tr|F6J732|F6J732_DROME/tr|A4V4J0|A4V4J0_DROME/tr|E1JJA4|E1JJA4_DROME/tr|M9PJN9|M9PJN9_DROME/tr|M9PHQ0|M9PHQ0_DROME/tr|X2JE15|X2JE15_DROME/tr|E1JJA5|E1JJA5_DROME		4.37	0		0	2	MASCOT		T
	R20220901601_CACTIN_WT,15015	K.LDLM&DEGTDAR.D	1251.55	-0.00089	2	1	61.84	0	0.000103	0|0	sp|P27619|DYN_DROME/tr|A4V4I8|A4V4I8_DROME/tr|F6J732|F6J732_DROME/tr|A4V4J0|A4V4J0_DROME/tr|E1JJA4|E1JJA4_DROME/tr|M9PJN9|M9PJN9_DROME/tr|M9PHQ0|M9PHQ0_DROME/tr|X2JE15|X2JE15_DROME/tr|E1JJA5|E1JJA5_DROME		3.84	0	15.994919 Oxidation (M)	0	2	MASCOT		T
	R20220901601_CACTIN_WT,12240	K.QM&LTLEK.E	878.465	-0.00026	2	1	26.14	0	0.338	0|0	sp|P27619|DYN_DROME/tr|A4V4I8|A4V4I8_DROME/tr|F6J732|F6J732_DROME/tr|A4V4J0|A4V4J0_DROME/tr|E1JJA4|E1JJA4_DROME/tr|M9PJN9|M9PJN9_DROME/tr|M9PHQ0|M9PHQ0_DROME/tr|X2JE15|X2JE15_DROME/tr|E1JJA5|E1JJA5_DROME		6	0	15.994919 Oxidation (M)	0	2	MASCOT		T
	R20220901601_CACTIN_WT,30755	K.SSVLENFVGK.D	1079.57	0.00112	2	1	31.01	0	0.13	0|0	sp|P27619|DYN_DROME/tr|A4V4I8|A4V4I8_DROME/tr|A4V4J0|A4V4J0_DROME/tr|E1JJA4|E1JJA4_DROME/tr|M9PJN9|M9PJN9_DROME/tr|M9PHQ0|M9PHQ0_DROME/tr|X2JE15|X2JE15_DROME/tr|E1JJA5|E1JJA5_DROME		5.72	0		0	2	MASCOT		T
	R20220901601_CACTIN_WT,6027	R.AGVYPEK.Q	763.398	-0.0113	2	1	21.57	0	0.884	0|0	sp|P27619|DYN_DROME/tr|A4V4I8|A4V4I8_DROME/tr|A4V4J0|A4V4J0_DROME/tr|E1JJA4|E1JJA4_DROME/tr|M9PJN9|M9PJN9_DROME/tr|M9PHQ0|M9PHQ0_DROME/tr|E8NH48|E8NH48_DROME/tr|X2JE15|X2JE15_DROME/tr|E1JJA5|E1JJA5_DROME		6.05	0		0	2	MASCOT		T
	R20220901601_CACTIN_WT,28311	R.EISFAIR.N	835.467	-0.0019	2	1	26.36	0	0.227	0|0	sp|P27619|DYN_DROME/tr|A4V4I8|A4V4I8_DROME/tr|A4V4J0|A4V4J0_DROME/tr|E1JJA4|E1JJA4_DROME/tr|M9PJN9|M9PJN9_DROME/tr|M9PHQ0|M9PHQ0_DROME/tr|X2JE15|X2JE15_DROME/tr|E1JJA5|E1JJA5_DROME		6.1	0		0	2	MASCOT		T
	R20220901601_CACTIN_WT,16962	R.FEIVK.M	635.376	0.00117	2	1	22.56	0	0.29	0|0	sp|P27619|DYN_DROME/tr|A4V4I8|A4V4I8_DROME/tr|A4V4J0|A4V4J0_DROME/tr|E1JJA4|E1JJA4_DROME/tr|M9PJN9|M9PJN9_DROME/tr|M9PHQ0|M9PHQ0_DROME/tr|X2JE15|X2JE15_DROME/tr|E1JJA5|E1JJA5_DROME		6	0		0	2	MASCOT		T
	R20220901601_CACTIN_WT,8547	R.KDIHQALAAER.K	1251.68	0.0002	3	1	20.62	0	1.32	0|0	sp|P27619|DYN_DROME/tr|A4V4I8|A4V4I8_DROME/tr|F6J732|F6J732_DROME/tr|A4V4J0|A4V4J0_DROME/tr|E1JJA4|E1JJA4_DROME/tr|M9PJN9|M9PJN9_DROME/tr|M9PHQ0|M9PHQ0_DROME/tr|X2JE15|X2JE15_DROME/tr|E1JJA5|E1JJA5_DROME		6.75	1		0	2	MASCOT		T
	R20220901601_CACTIN_WT,19130	R.LGTPYLQR.V	947.531	0.00064	2	1	20.66	0	1.18	0|0	sp|P27619|DYN_DROME/tr|A4V4I8|A4V4I8_DROME/tr|F6J732|F6J732_DROME/tr|A4V4J0|A4V4J0_DROME/tr|E1JJA4|E1JJA4_DROME/tr|M9PJN9|M9PJN9_DROME/tr|M9PHQ0|M9PHQ0_DROME/tr|X2JE15|X2JE15_DROME/tr|E1JJA5|E1JJA5_DROME		8.75	0		0	2	MASCOT		T
	R20220901601_CACTIN_WT,15496	R.LSPPSPGGVR.G	966.537	-7e-05	2	1	20.16	0	0.99	0|0	sp|P27619|DYN_DROME/tr|A4V4I8|A4V4I8_DROME/tr|F6J774|F6J774_DROME/tr|A4V4J0|A4V4J0_DROME/tr|E1JJA4|E1JJA4_DROME/tr|M9PJN9|M9PJN9_DROME/tr|M9PHQ0|M9PHQ0_DROME/tr|E8NH48|E8NH48_DROME/tr|X2JE15|X2JE15_DROME/tr|E1JJA5|E1JJA5_DROME		9.75	0		0	2	MASCOT		T
	R20220901601_CACTIN_WT,13144	R.TIGVITK.L	731.466	-0.00055	2	1	20.5	0	0.406	0|0	sp|P27619|DYN_DROME/tr|A4V4I8|A4V4I8_DROME/tr|F6J732|F6J732_DROME/tr|A4V4J0|A4V4J0_DROME/tr|E1JJA4|E1JJA4_DROME/tr|M9PJN9|M9PJN9_DROME/tr|M9PHQ0|M9PHQ0_DROME/tr|X2JE15|X2JE15_DROME/tr|E1JJA5|E1JJA5_DROME		8.41	0		0	2	MASCOT		T
	R20220901601_CACTIN_WT,17342	R.VSGAVGGAIVQQSGANR.Y	1570.83	0.00168	2	1	47.04	0	0.00398	0|0	sp|P27619|DYN_DROME/tr|A4V4I8|A4V4I8_DROME/tr|E1JJA4|E1JJA4_DROME/tr|M9PHQ0|M9PHQ0_DROME/tr|X2JE15|X2JE15_DROME		9.72	0		0	2	MASCOT		T
	R20220901601_CACTIN_WT,37235	R.VTFALFSPDGR.N	1209.63	-0.00138	2	1	26.55	0	0.434	0|0	sp|P27619|DYN_DROME/tr|A4V4I8|A4V4I8_DROME/tr|A4V4J0|A4V4J0_DROME/tr|E1JJA4|E1JJA4_DROME/tr|M9PJN9|M9PJN9_DROME/tr|M9PHQ0|M9PHQ0_DROME/tr|E8NH48|E8NH48_DROME/tr|X2JE15|X2JE15_DROME/tr|E1JJA5|E1JJA5_DROME		5.81	0		0	2	MASCOT		T
$17-1	tr|Q9VB05|Q9VB05_DROME ALG-2 interacting protein X OS=Drosophila melanogaster OX=7227 GN=ALiX PE=1 SV=1	17	14	0.1435	92537.7	5.34
	R20220901601_CACTIN_WT,30998	K.DGAIDEPALSLAR.I	1327.69	-0.00073	2	1	26.92	0	1.1	0|0	tr|Q9VB05|Q9VB05_DROME		4.03	0		0	2	MASCOT		T
	R20220901601_CACTIN_WT,32066	K.DGAIDEPALSLAR.I	1327.69	-0.00133	2	1	26.26	0	1.2	0|0	tr|Q9VB05|Q9VB05_DROME		4.03	0		0	2	MASCOT		T
	R20220901601_CACTIN_WT,30926	K.DLPELLNR.N	969.536	0.00038	2	1	23.59	0	0.381	0|0	tr|Q9VB05|Q9VB05_DROME		4.37	0		0	2	MASCOT		T
	R20220901601_CACTIN_WT,15456	K.DNLKDQIIAK.L	1157.65	-0.00149	3	1	29.02	0	0.214	0|0	tr|Q9VB05|Q9VB05_DROME		5.96	1		0	2	MASCOT		T
	R20220901601_CACTIN_WT,15458	K.DNLKDQIIAK.L	1157.65	-0.00149	2	1	28.62	0	0.235	0|0	tr|Q9VB05|Q9VB05_DROME		5.96	1		0	2	MASCOT		T
	R20220901601_CACTIN_WT,31678	K.FLGVPLK.K	773.492	0.00208	2	1	27.76	0	0.0895	0|0	tr|Q9VB05|Q9VB05_DROME		8.75	0		0	2	MASCOT		T
	R20220901601_CACTIN_WT,28705	K.GGIENVQTMLK.D	1189.62	0.0021	2	1	21.27	0	1.65	0|0	tr|Q9VB05|Q9VB05_DROME		6	0		0	2	MASCOT		T
	R20220901601_CACTIN_WT,12031	K.GSIFGGK.I	665.362	0.00064	2	1	28.5	0	0.15	0|0	tr|Q9VB05|Q9VB05_DROME		8.75	0		0	2	MASCOT		T
	R20220901601_CACTIN_WT,30485	K.ISDFVFAR.K	954.504	-0.00052	2	1	22.46	0	0.552	0|0	tr|Q9VB05|Q9VB05_DROME		5.84	0		0	2	MASCOT		T
	R20220901601_CACTIN_WT,37999	K.ISVSELQIPFK.W	1260.72	0.00248	2	1	63.49	0	5.07e-05	0|0	tr|Q9VB05|Q9VB05_DROME		6	0		0	2	MASCOT		T
	R20220901601_CACTIN_WT,14847	K.LM&DDVETIK.A	1079.53	9e-05	2	1	33.99	0	0.0678	0|0	tr|Q9VB05|Q9VB05_DROME		4.03	0	15.994919 Oxidation (M)	0	2	MASCOT		T
	R20220901601_CACTIN_WT,21083	K.LMDDVETIK.A	1063.53	-0.00253	2	1	30.18	0	0.193	0|0	tr|Q9VB05|Q9VB05_DROME		4.03	0		0	2	MASCOT		T
	R20220901601_CACTIN_WT,21767	K.YREVITNAIEADK.V	1521.79	0.00173	3	1	30.4	0	0.205	0|0	tr|Q9VB05|Q9VB05_DROME		4.68	1		0	2	MASCOT		T
	R20220901601_CACTIN_WT,20317	R.EVITNAIEADK.V	1202.63	0.00061	2	1	48.77	0	0.00295	0|0	tr|Q9VB05|Q9VB05_DROME		4.14	0		0	2	MASCOT		T
	R20220901601_CACTIN_WT,7340	R.ILDEER.F ! R.LLDEER.D	774.399	-0.00134	2	1	22.73	0	1.04	0|0	tr|Q9I7T3|Q9I7T3_DROME/tr|Q3YMT0|Q3YMT0_DROME/tr|Q8T0U7|Q8T0U7_DROME/tr|Q5U0U5|Q5U0U5_DROME ! tr|Q9VB05|Q9VB05_DROME		4.14	0		0	2	MASCOT		T
	R20220901601_CACTIN_WT,29085	R.NAIDLFK.A	820.456	0.00031	2	1	40.09	0	0.0123	0|0	tr|Q9VB05|Q9VB05_DROME		5.84	0		0	2	MASCOT		T
	R20220901601_CACTIN_WT,10576	R.NREILDETER.L	1274.63	-0.00107	3	1	21.3	0	1.67	0|0	tr|Q9VB05|Q9VB05_DROME		4.41	1		0	2	MASCOT		T
$18-1	sp|Q7KMJ6|NITO_DROME RNA-binding protein spenito OS=Drosophila melanogaster OX=7227 GN=nito PE=1 SV=1	16	14	0.1652	89052	9.42
	R20220901601_CACTIN_WT,37640	K.CSTVWTGALILK.S	1348.73	0.00561	2	1	24.23	0	0.692	0|0	sp|Q7KMJ6|NITO_DROME		8.22	0		0	2	MASCOT		T
	R20220901601_CACTIN_WT,33371	K.EAAGVISLLNK.E	1114.65	0.00028	2	1	20.27	0	1.24	0|0	sp|Q7KMJ6|NITO_DROME		6.1	0		0	2	MASCOT		T
	R20220901601_CACTIN_WT,22611	K.FGDFSVR.L	827.405	0.00046	2	1	22.67	0	0.621	0|0	sp|Q7KMJ6|NITO_DROME		5.84	0		0	2	MASCOT		T
	R20220901601_CACTIN_WT,24098	K.IELSGQYIGK.F	1107.6	0.00018	2	1	36.86	0	0.0285	0|0	sp|Q7KMJ6|NITO_DROME		6	0		0	2	MASCOT		T
	R20220901601_CACTIN_WT,20378	K.M&AIVEPVYK.S	1065.56	-3e-05	2	1	36.83	0	0.0379	0|0	sp|Q7KMJ6|NITO_DROME		5.75	0	15.994919 Oxidation (M)	0	2	MASCOT		T
	R20220901601_CACTIN_WT,26370	K.MAIVEPVYK.S	1049.57	0.00034	2	1	52.36	0	0.000848	0|0	sp|Q7KMJ6|NITO_DROME		5.75	0		0	2	MASCOT		T
	R20220901601_CACTIN_WT,29995	K.QKEAAGVISLLNK.E	1370.8	-0.00149	3	1	20.58	0	0.904	0|0	sp|Q7KMJ6|NITO_DROME		8.59	1		0	2	MASCOT		T
	R20220901601_CACTIN_WT,17631	K.SSLFPAK.F	749.419	0.00012	2	1	55.2	0	0.000343	0|0	sp|Q7KMJ6|NITO_DROME		8.47	0		0	2	MASCOT		T
	R20220901601_CACTIN_WT,27190	K.VLCVSALPPK.A	1083.62	-0.00063	2	1	34.87	0	0.0292	0|0	sp|Q7KMJ6|NITO_DROME		8.19	0		0	2	MASCOT		T
	R20220901601_CACTIN_WT,22713	R.GFPLGGPER.R	929.484	0.00064	2	1	23.49	0	0.501	0|0	sp|Q7KMJ6|NITO_DROME		6	0		0	2	MASCOT		T
	R20220901601_CACTIN_WT,6132	R.LAHDLDER.V	968.48	0.00039	3	1	23.78	0	0.776	0|0	sp|Q7KMJ6|NITO_DROME		4.54	0		0	2	MASCOT		T
	R20220901601_CACTIN_WT,4244	R.RPPGESYDR.G	1076.51	0.00023	3	1	20.49	0	1.48	0|0	sp|Q7KMJ6|NITO_DROME		6.07	0		0	2	MASCOT		T
	R20220901601_CACTIN_WT,9641	R.SPM&GQGVPLDHR.R	1309.63	-0.00013	2	1	21.05	0	1.98	0|0	sp|Q7KMJ6|NITO_DROME		6.46	0	15.994919 Oxidation (M)	0	2	MASCOT		T
	R20220901601_CACTIN_WT,15561	R.SPMGQGVPLDHR.R	1293.64	0.00149	3	1	25.73	0	0.626	0|0	sp|Q7KMJ6|NITO_DROME		6.46	0		0	2	MASCOT		T
	R20220901601_CACTIN_WT,36141	R.TDFAELPGATPAAPFK.S	1632.83	0.00169	2	1	32.91	0	0.133	0|0	sp|Q7KMJ6|NITO_DROME		4.37	0		0	2	MASCOT		T
	R20220901601_CACTIN_WT,10508	R.YQNLDMAHR.A	1147.53	0.00052	3	1	24.45	0	0.626	0|0	sp|Q7KMJ6|NITO_DROME		6.74	0		0	2	MASCOT		T
$19-1	sp|P22700|ATC1_DROME Calcium-transporting ATPase sarcoplasmic/endoplasmic reticulum type OS=Drosophila melanogaster OX=7227 GN=SERCA PE=1 SV=2	15	14	0.1461	111700	5.28
$19-2	tr|E8NHA8|E8NHA8_DROME Calcium-transporting ATPase OS=Drosophila melanogaster OX=7227 GN=Ca-P60A-RC PE=2 SV=1	15	14	0.1461	111700	5.28
	R20220901601_CACTIN_WT,26440	K.EVFDSIVR.C	964.51	-0.00098	2	1	20.6	0	1.36	0|0	sp|P22700|ATC1_DROME/tr|E8NHA8|E8NHA8_DROME/tr|A0A0B4LGB7|A0A0B4LGB7_DROME		4.37	0		0	2	MASCOT		T
	R20220901601_CACTIN_WT,14511	K.IADGESPIYK.M	1092.56	0.0015	2	1	46.35	0	0.00415	0|0	sp|P22700|ATC1_DROME/tr|E8NHA8|E8NHA8_DROME		4.37	0		0	2	MASCOT		T
	R20220901601_CACTIN_WT,26610	K.ILALTGQYGTGR.D	1249.69	0.00352	2	1	27.93	0	0.222	0|0	sp|P22700|ATC1_DROME/tr|E8NHA8|E8NHA8_DROME/tr|A0A0B4LGB7|A0A0B4LGB7_DROME		8.75	0		0	2	MASCOT		T
	R20220901601_CACTIN_WT,21872	K.LDEFGEQLSK.V	1165.57	-0.00289	2	1	29.88	0	0.226	0|0	sp|P22700|ATC1_DROME/tr|E8NHA8|E8NHA8_DROME/tr|A0A0B4LGB7|A0A0B4LGB7_DROME		4.14	0		0	2	MASCOT		T
	R20220901601_CACTIN_WT,8424	K.TGTLTTNQM&SVSR.M	1411.68	0.0028	2	1	59.25	0	0.000321	0|0	sp|P22700|ATC1_DROME/tr|E8NHA8|E8NHA8_DROME/tr|A0A0B4LGB7|A0A0B4LGB7_DROME		9.41	0	15.994919 Oxidation (M)	0	2	MASCOT		T
	R20220901601_CACTIN_WT,15205	K.TGTLTTNQMSVSR.M	1395.69	0.00098	2	1	47.97	0	0.00485	0|0	sp|P22700|ATC1_DROME/tr|E8NHA8|E8NHA8_DROME/tr|A0A0B4LGB7|A0A0B4LGB7_DROME		9.41	0		0	2	MASCOT		T
	R20220901601_CACTIN_WT,35814	K.TVEQSLNFFGTDPER.G	1739.82	0.00325	2	1	26.54	0	0.664	0|0	sp|P22700|ATC1_DROME/tr|E8NHA8|E8NHA8_DROME/tr|A0A0B4LGB7|A0A0B4LGB7_DROME		4.14	0		0	2	MASCOT		T
	R20220901601_CACTIN_WT,37786	K.VGEATETALIVLAEK.L	1543.86	-0.00136	2	1	89.75	0	1.56e-07	0|0	sp|P22700|ATC1_DROME/tr|E8NHA8|E8NHA8_DROME/tr|A0A0B4LGB7|A0A0B4LGB7_DROME		4.25	0		0	2	MASCOT		T
	R20220901601_CACTIN_WT,17621	K.YGPNELPTEEGK.S	1333.63	-0.00111	2	1	22.15	0	3.83	0|0	sp|P22700|ATC1_DROME/tr|E8NHA8|E8NHA8_DROME/tr|A0A0B4LGB7|A0A0B4LGB7_DROME		4.25	0		0	2	MASCOT		T
	R20220901601_CACTIN_WT,32158	R.GVVIGTGLSTAIGK.I	1272.75	-0.00233	2	1	30.49	0	0.0863	0|0	sp|P22700|ATC1_DROME/tr|E8NHA8|E8NHA8_DROME/tr|A0A0B4LGB7|A0A0B4LGB7_DROME		8.75	0		0	2	MASCOT		T
	R20220901601_CACTIN_WT,21647	R.IGVFAEDEDTTGK.S	1381.65	-3e-05	2	1	46.42	0	0.00642	0|0	sp|P22700|ATC1_DROME/tr|E8NHA8|E8NHA8_DROME/tr|A0A0B4LGB7|A0A0B4LGB7_DROME		3.92	0		0	2	MASCOT		T
	R20220901601_CACTIN_WT,10393	R.IPADIR.I ! K.IPADIR.I	684.404	0.00034	2	1	37.99	0	0.0108	0|0	sp|P13607|ATNA_DROME/tr|A0A0B4KGG8|A0A0B4KGG8_DROME/tr|B5RIT8|B5RIT8_DROME/tr|E1JIR4|E1JIR4_DROME/tr|H9ZJM5|H9ZJM5_DROME/tr|E6PBW0|E6PBW0_DROME/tr|C8VUY7|C8VUY7_DROME/tr|I7J4E4|I7J4E4_DROME ! sp|P22700|ATC1_DROME/tr|E8NHA8|E8NHA8_DROME/tr|A0A0B4LGB7|A0A0B4LGB7_DROME		5.84	0		0	2	MASCOT		T
	R20220901601_CACTIN_WT,17261	R.ITHIYSTTLR.I	1204.67	0.001	3	1	36.81	0	0.0281	0|0	sp|P22700|ATC1_DROME/tr|E8NHA8|E8NHA8_DROME/tr|A0A0B4LGB7|A0A0B4LGB7_DROME		8.75	0		0	2	MASCOT		T
	R20220901601_CACTIN_WT,18953	R.RIGVFAEDEDTTGK.S	1537.75	-0.00453	3	1	30.72	0	0.24	0|0	sp|P22700|ATC1_DROME/tr|E8NHA8|E8NHA8_DROME/tr|A0A0B4LGB7|A0A0B4LGB7_DROME		4.32	1		0	2	MASCOT		T
	R20220901601_CACTIN_WT,6621	R.TEM&SETEEIK.T	1212.53	-0.00255	2	1	32.7	0	0.0983	0|0	sp|P22700|ATC1_DROME/tr|E8NHA8|E8NHA8_DROME/tr|A0A0B4LGB7|A0A0B4LGB7_DROME		4.09	0	15.994919 Oxidation (M)	0	2	MASCOT		T
$20-1	sp|Q9XZU1|XPO2_DROME Exportin-2 OS=Drosophila melanogaster OX=7227 GN=Cse1 PE=2 SV=2	15	14	0.1231	110167	5.57
	R20220901601_CACTIN_WT,11898	K.ENPATNWR.S	987.464	0.00212	2	1	33.39	0	0.192	0|0	sp|Q9XZU1|XPO2_DROME		6.1	0		0	2	MASCOT		T
	R20220901601_CACTIN_WT,8604	K.M&VAVGVTK.L	820.46	0.00217	2	1	28.18	0	0.181	0|0	sp|Q9XZU1|XPO2_DROME		8.5	0	15.994919 Oxidation (M)	0	2	MASCOT		T
	R20220901601_CACTIN_WT,13540	K.QGSAQIQALGK.L	1100.61	-0.00057	2	1	77.73	0	3.43e-06	0|0	sp|Q9XZU1|XPO2_DROME		8.75	0		0	2	MASCOT		T
	R20220901601_CACTIN_WT,30828	K.SQALWEEIK.F	1103.57	-0.00171	2	1	23.03	0	1.03	0|0	sp|Q9XZU1|XPO2_DROME		4.53	0		0	2	MASCOT		T
	R20220901601_CACTIN_WT,5230	K.YCDQAGVR.I	968.425	0.00072	2	1	33.06	0	0.0447	0|0	sp|Q9XZU1|XPO2_DROME		5.83	0		0	2	MASCOT		T
	R20220901601_CACTIN_WT,15351	K.YDFPK.K	669.324	-0.0001	2	1	20.28	0	1.37	0|0	sp|Q9XZU1|XPO2_DROME		5.84	0		0	2	MASCOT		T
	R20220901601_CACTIN_WT,7877	R.AACDLVK.T	776.397	0.00043	2	1	22.93	0	0.859	0|0	sp|Q9XZU1|XPO2_DROME		5.87	0		0	2	MASCOT		T
	R20220901601_CACTIN_WT,11567	R.DIEGSDIDTR.R	1120.51	-0.00023	2	1	36.94	0	0.0314	0|0	sp|Q9XZU1|XPO2_DROME		3.84	0		0	2	MASCOT		T
	R20220901601_CACTIN_WT,15961	R.FVIDR.C ! K.FVLDR.M ! R.FVLDR.Q	649.367	0.00126	2	1	21.26	0	0.655	0|0	tr|Q9NG24|Q9NG24_DROME/tr|Q95RV8|Q95RV8_DROME/tr|Q9V9T4|Q9V9T4_DROME/tr|Q9Y0W1|Q9Y0W1_DROME ! sp|Q9XZU1|XPO2_DROME ! tr|E9NA99|E9NA99_DROME/tr|Q9VIA5|Q9VIA5_DROME		5.84	0		0	2	MASCOT		T
	R20220901601_CACTIN_WT,28599	R.LTEILTQVAK.N	1115.67	0.00069	2	1	41.88	0	0.00438	0|0	sp|Q9XZU1|XPO2_DROME		6	0		0	2	MASCOT		T
	R20220901601_CACTIN_WT,28611	R.LTEILTQVAK.N	1115.67	0.00167	2	1	41.25	0	0.00518	0|0	sp|Q9XZU1|XPO2_DROME		6	0		0	2	MASCOT		T
	R20220901601_CACTIN_WT,18577	R.NWAAHLDSDGPDR.I	1453.65	-0.00159	3	1	33.3	0	0.104	0|0	sp|Q9XZU1|XPO2_DROME		4.41	0		0	2	MASCOT		T
	R20220901601_CACTIN_WT,23776	R.QFLATSLSK.F	994.557	0.00104	2	1	43.34	0	0.00462	0|0	sp|Q9XZU1|XPO2_DROME		8.75	0		0	2	MASCOT		T
	R20220901601_CACTIN_WT,19670	R.TGNVTPLIR.L	970.568	-0.001	2	1	32.78	0	0.0678	0|0	sp|Q9XZU1|XPO2_DROME		9.41	0		0	2	MASCOT		T
	R20220901601_CACTIN_WT,18707	R.VAGAIAFK.N	776.466	-0.00102	2	1	29.99	0	0.0404	0|0	sp|Q9XZU1|XPO2_DROME		8.72	0		0	2	MASCOT		T
$21-1	tr|G4LU37|G4LU37_DROME Coatomer subunit gamma OS=Drosophila melanogaster OX=7227 GN=gammaCop-RA PE=2 SV=1	15	14	0.1468	97245.7	5.18
$21-2	tr|A0A0B4KHL2|A0A0B4KHL2_DROME Coatomer subunit gamma OS=Drosophila melanogaster OX=7227 GN=gammaCOP PE=1 SV=1	15	14	0.1438	99332.1	5.18
$21-3	sp|Q8I0G5|COPG_DROME Coatomer subunit gamma OS=Drosophila melanogaster OX=7227 GN=gammaCOP PE=2 SV=1	15	14	0.1461	97689.3	5.46
	R20220901601_CACTIN_WT,6515	K.EDLYR.A	695.336	0.00091	2	1	33.63	0	0.0287	0|0	sp|Q8I0G5|COPG_DROME/tr|A0A0B4KHL2|A0A0B4KHL2_DROME/tr|G4LU37|G4LU37_DROME		4.37	0		0	2	MASCOT		T
	R20220901601_CACTIN_WT,31916	K.NAAVSCAALVSSLR.L	1418.74	-0.00012	2	1	25.08	0	0.733	0|0	sp|Q8I0G5|COPG_DROME/tr|A0A0B4KHL2|A0A0B4KHL2_DROME/tr|G4LU37|G4LU37_DROME		8.25	0		0	2	MASCOT		T
	R20220901601_CACTIN_WT,3321	K.TGAESSVER.L	935.443	0.00291	2	1	43.53	0	0.0058	0|0	sp|Q8I0G5|COPG_DROME/tr|A0A0B4KHL2|A0A0B4KHL2_DROME/tr|G4LU37|G4LU37_DROME		4.53	0		0	2	MASCOT		T
	R20220901601_CACTIN_WT,36318	K.VVVVQAICALCTK.Y	1460.8	0.00302	2	1	33.17	0	0.0838	0|0	sp|Q8I0G5|COPG_DROME/tr|A0A0B4KHL2|A0A0B4KHL2_DROME/tr|G4LU37|G4LU37_DROME		8.03	0		0	2	MASCOT		T
	R20220901601_CACTIN_WT,13664	R.AVIPCPK.L	784.439	0.00074	2	1	28.66	0	0.0597	0|0	sp|Q8I0G5|COPG_DROME/tr|A0A0B4KHL2|A0A0B4KHL2_DROME/tr|G4LU37|G4LU37_DROME		8.27	0		0	2	MASCOT		T
	R20220901601_CACTIN_WT,6179	R.CQM&DPDDEVR.D	1280.49	0.00098	2	1	48.21	0	0.00132	0|0	sp|Q8I0G5|COPG_DROME/tr|A0A0B4KHL2|A0A0B4KHL2_DROME/tr|G4LU37|G4LU37_DROME		3.84	0	15.994919 Oxidation (M)	0	2	MASCOT		T
	R20220901601_CACTIN_WT,24008	R.EATDCFFAM&TK.L	1336.55	0.00366	2	1	31.65	0	0.0978	0|0	sp|Q8I0G5|COPG_DROME/tr|A0A0B4KHL2|A0A0B4KHL2_DROME/tr|G4LU37|G4LU37_DROME		4.37	0	15.994919 Oxidation (M)	0	2	MASCOT		T
	R20220901601_CACTIN_WT,31186	R.EATDCFFAMTK.L	1320.56	6e-05	2	1	42.71	0	0.00948	0|0	sp|Q8I0G5|COPG_DROME/tr|A0A0B4KHL2|A0A0B4KHL2_DROME/tr|G4LU37|G4LU37_DROME		4.37	0		0	2	MASCOT		T
	R20220901601_CACTIN_WT,27418	R.ENCSLALLEK.S	1176.59	-2e-05	2	1	45.92	0	0.00528	0|0	sp|Q8I0G5|COPG_DROME/tr|A0A0B4KHL2|A0A0B4KHL2_DROME/tr|G4LU37|G4LU37_DROME		4.53	0		0	2	MASCOT		T
	R20220901601_CACTIN_WT,17231	R.GGAEILVR.A	814.478	0.00087	2	1	30.02	0	0.175	0|0	sp|Q8I0G5|COPG_DROME/tr|A0A0B4KHL2|A0A0B4KHL2_DROME/tr|G4LU37|G4LU37_DROME		6	0		0	2	MASCOT		T
	R20220901601_CACTIN_WT,10109	R.LANTAGDVVK.R	987.547	0.00021	2	1	32.73	0	0.138	0|0	sp|Q8I0G5|COPG_DROME/tr|A0A0B4KHL2|A0A0B4KHL2_DROME/tr|G4LU37|G4LU37_DROME		5.84	0		0	2	MASCOT		T
	R20220901601_CACTIN_WT,8360	R.LANTAGDVVKR.W	1143.65	0.00147	3	1	30.31	0	0.159	0|0	sp|Q8I0G5|COPG_DROME/tr|A0A0B4KHL2|A0A0B4KHL2_DROME/tr|G4LU37|G4LU37_DROME		8.75	1		0	2	MASCOT		T
	R20220901601_CACTIN_WT,15076	R.TFNETPVNPR.K	1174.59	-0.00049	2	1	49.53	0	0.0024	0|0	sp|Q8I0G5|COPG_DROME/tr|A0A0B4KHL2|A0A0B4KHL2_DROME/tr|G4LU37|G4LU37_DROME		5.66	0		0	2	MASCOT		T
	R20220901601_CACTIN_WT,36629	R.VELTLPEGFTTR.A	1362.73	0.00072	2	1	38.74	0	0.0262	0|0	sp|Q8I0G5|COPG_DROME/tr|A0A0B4KHL2|A0A0B4KHL2_DROME/tr|G4LU37|G4LU37_DROME		4.53	0		0	2	MASCOT		T
	R20220901601_CACTIN_WT,29522	R.VILESPIVR.A	1025.64	-0.00094	2	1	29.26	0	0.0428	0|0	sp|Q8I0G5|COPG_DROME/tr|A0A0B4KHL2|A0A0B4KHL2_DROME/tr|G4LU37|G4LU37_DROME		5.97	0		0	2	MASCOT		T
$22-1	tr|Q9W0R0|Q9W0R0_DROME Cell division cycle 5, isoform A OS=Drosophila melanogaster OX=7227 GN=Cdc5 PE=1 SV=2	15	14	0.1769	93084.4	8.24
	R20220901601_CACTIN_WT,36019	K.AASIATPNTVIATPFR.T	1629.9	0.00095	2	1	34.07	0	0.163	0|0	tr|Q9W0R0|Q9W0R0_DROME		9.8	0		0	2	MASCOT		T
	R20220901601_CACTIN_WT,14807	K.QM&LTEEM&EVVK.E	1368.64	-0.00071	2	1	24.87	0	0.742	0|0	tr|Q9W0R0|Q9W0R0_DROME		4.25	0	15.994919 Oxidation (M)	0	2	MASCOT		T
	R20220901601_CACTIN_WT,24775	K.QM&LTEEMEVVK.E	1352.64	-0.00071	2	1	25.14	0	0.804	0|0	tr|Q9W0R0|Q9W0R0_DROME		4.25	0	15.994919 Oxidation (M)	0	2	MASCOT		T
	R20220901601_CACTIN_WT,22577	R.DGLSTLPAPR.N	1026.56	-0.00016	2	1	27.31	0	0.17	0|0	tr|Q9W0R0|Q9W0R0_DROME		5.84	0		0	2	MASCOT		T
	R20220901601_CACTIN_WT,31146	R.FLGEQEAIAVPR.R	1329.72	-0.00142	2	1	57.86	0	0.000367	0|0	tr|Q9W0R0|Q9W0R0_DROME		4.53	0		0	2	MASCOT		T
	R20220901601_CACTIN_WT,17602	R.IETNSEPAVEDQADVDAR.L	1958.89	-0.0009	3	1	61.82	0	0.000215	0|0	tr|Q9W0R0|Q9W0R0_DROME		3.71	0		0	2	MASCOT		T
	R20220901601_CACTIN_WT,4706	R.KEDGEDTMDDPRK.L	1535.66	-0.00067	3	1	20.31	0	1.91	0|0	tr|Q9W0R0|Q9W0R0_DROME		4.23	2		0	2	MASCOT		T
	R20220901601_CACTIN_WT,17925	R.LATLQK*R.R	871.536	0.00054	2	1	30.16	0	0.136	0|0	tr|Q9W0R0|Q9W0R0_DROME		11	1	42.010559 Acetyl (K)	0	2	MASCOT		T
	R20220901601_CACTIN_WT,6532	R.LATLQK.R	673.424	-0.0004	2	1	22.56	0	0.509	0|0	tr|Q9W0R0|Q9W0R0_DROME		8.75	0		0	2	MASCOT		T
	R20220901601_CACTIN_WT,16252	R.LESLQEDVR.R	1088.56	0.00029	2	1	62.45	0	0.00012	0|0	tr|Q9W0R0|Q9W0R0_DROME		4.14	0		0	2	MASCOT		T
	R20220901601_CACTIN_WT,26736	R.NDYEIVVPEQEESER.I	1835.83	0.00268	2	1	27	0	0.597	0|0	tr|Q9W0R0|Q9W0R0_DROME		3.83	0		0	2	MASCOT		T
	R20220901601_CACTIN_WT,13454	R.NTEDEILK.A	961.484	-0.00022	2	1	56.57	0	0.000369	0|0	tr|Q9W0R0|Q9W0R0_DROME		4.14	0		0	2	MASCOT		T
	R20220901601_CACTIN_WT,13080	R.QQDLDGELR.S	1073.52	-0.00071	2	1	31.6	0	0.123	0|0	tr|Q9W0R0|Q9W0R0_DROME		4.03	0		0	2	MASCOT		T
	R20220901601_CACTIN_WT,24292	R.TIAPIIGR.T	840.53	0.00031	2	1	36.04	0	0.0079	0|0	tr|Q9W0R0|Q9W0R0_DROME		9.41	0		0	2	MASCOT		T
	R20220901601_CACTIN_WT,7285	R.TPAPYTDR.I	920.447	0.00017	2	1	29.36	0	0.184	0|0	tr|Q9W0R0|Q9W0R0_DROME		5.5	0		0	2	MASCOT		T
$23-1	tr|O96046|O96046_DROME Cortactin OS=Drosophila melanogaster OX=7227 GN=Cortactin PE=2 SV=1	17	13	0.1932	61074.4	5.03
	R20220901601_CACTIN_WT,15598	K.AQPVKIEVEAK.E	1211.7	0.00184	3	1	20.88	0	0.836	0|0	tr|O96046|O96046_DROME		6.19	1		0	2	MASCOT		T
	R20220901601_CACTIN_WT,7096	K.DQNAGYGYGGK.F	1129.49	-0.00015	2	1	50.98	0	0.00119	0|0	tr|O96046|O96046_DROME/tr|Q9VDF4|Q9VDF4_DROME		5.83	0		0	2	MASCOT		T
	R20220901601_CACTIN_WT,13226	K.DYATGFGGK.F	915.421	0.00022	2	1	25.91	0	0.273	0|0	tr|O96046|O96046_DROME/tr|Q9VDF4|Q9VDF4_DROME		5.84	0		0	2	MASCOT		T
	R20220901601_CACTIN_WT,24159	K.EPIIIPK.A	809.513	-0.01379	2	1	23.59	0	0.0273	0|0	tr|O96046|O96046_DROME/tr|Q9VDF4|Q9VDF4_DROME		6.1	0		0	2	MASCOT		T
	R20220901601_CACTIN_WT,24206	K.EPIIIPK.A	809.513	0.00263	2	1	27.65	0	0.0287	0|0	tr|O96046|O96046_DROME/tr|Q9VDF4|Q9VDF4_DROME		6.1	0		0	2	MASCOT		T
	R20220901601_CACTIN_WT,9359	K.FGVQSDRVDK.S	1150.59	-0.00425	3	1	29.14	0	0.239	0|0	tr|O96046|O96046_DROME/tr|Q9VDF4|Q9VDF4_DROME		5.96	1		0	2	MASCOT		T
	R20220901601_CACTIN_WT,3197	K.KTVAENTPR.T	1015.55	-0.00112	2	1	28.43	0	0.29	0|0	tr|O96046|O96046_DROME/tr|Q9VDF4|Q9VDF4_DROME		8.75	1		0	2	MASCOT		T
	R20220901601_CACTIN_WT,8253	K.LREETEQADLDK.K	1446.71	-0.0009	3	1	49.28	0	0.00306	0|0	tr|O96046|O96046_DROME/tr|Q9VDF4|Q9VDF4_DROME		4.18	1		0	2	MASCOT		T
	R20220901601_CACTIN_WT,8281	K.LREETEQADLDK.K	1446.71	-0.0003	2	1	40.36	0	0.0237	0|0	tr|O96046|O96046_DROME/tr|Q9VDF4|Q9VDF4_DROME		4.18	1		0	2	MASCOT		T
	R20220901601_CACTIN_WT,3284	K.SAVGHDYQGK.V	1061.5	9e-05	2	1	61.87	0	9.77e-05	0|0	tr|O96046|O96046_DROME/tr|Q9VDF4|Q9VDF4_DROME		6.46	0		0	2	MASCOT		T
	R20220901601_CACTIN_WT,17715	K.SAVGWDHIEK.V	1141.56	0.00099	3	1	29.38	0	0.198	0|0	tr|O96046|O96046_DROME/tr|Q9VDF4|Q9VDF4_DROME		5.3	0		0	2	MASCOT		T
	R20220901601_CACTIN_WT,6198	R.EETEQADLDK.K	1177.52	-0.00024	2	1	41.39	0	0.012	0|0	tr|O96046|O96046_DROME/tr|Q9VDF4|Q9VDF4_DROME		3.83	0		0	2	MASCOT		T
	R20220901601_CACTIN_WT,18556	R.KEPIIIPK.A	937.608	-0.00164	3	1	27.29	0	0.0105	0|0	tr|O96046|O96046_DROME/tr|Q9VDF4|Q9VDF4_DROME		8.59	1		0	2	MASCOT		T
	R20220901601_CACTIN_WT,3516	R.TAGTIDM&DK.L	967.44	-0.00395	2	1	34.59	0	0.0485	0|0	tr|O96046|O96046_DROME/tr|Q9VDF4|Q9VDF4_DROME		4.21	0	15.994919 Oxidation (M)	0	2	MASCOT		T
	R20220901601_CACTIN_WT,8629	R.TAGTIDMDK.L	951.445	-0.00079	2	1	50.42	0	0.0011	0|0	tr|O96046|O96046_DROME/tr|Q9VDF4|Q9VDF4_DROME		4.21	0		0	2	MASCOT		T
	R20220901601_CACTIN_WT,3348	R.TSTEAPPPK.G	927.478	-0.00043	2	1	56.76	0	0.000178	0|0	tr|O96046|O96046_DROME/tr|Q9VDF4|Q9VDF4_DROME		5.66	0		0	2	MASCOT		T
	R20220901601_CACTIN_WT,3828	R.TSTEAPPPK.G	927.478	0.00145	2	1	36.77	0	0.0771	0|0	tr|O96046|O96046_DROME/tr|Q9VDF4|Q9VDF4_DROME		5.66	0		0	2	MASCOT		T
$24-1	tr|Q9VWI2|Q9VWI2_DROME N(Alpha)-acetyltransferase 15/16, isoform A OS=Drosophila melanogaster OX=7227 GN=Naa15-16 PE=1 SV=1	13	13	0.1292	103091	6.87
	R20220901601_CACTIN_WT,13876	K.AELESAQAAQAQVK.R	1443.74	0.00169	2	1	78.19	0	3.49e-06	0|0	tr|Q9VWI2|Q9VWI2_DROME		4.53	0		0	2	MASCOT		T
	R20220901601_CACTIN_WT,34568	K.DLSLLQIQM&R.D	1232.67	-0.00321	2	1	23.45	0	0.775	0|0	tr|Q9VWI2|Q9VWI2_DROME		5.84	0	15.994919 Oxidation (M)	0	2	MASCOT		T
	R20220901601_CACTIN_WT,13956	K.EGALFR.K	692.373	-0.00036	2	1	32.38	0	0.0689	0|0	tr|Q9VWI2|Q9VWI2_DROME		6.1	0		0	2	MASCOT		T
	R20220901601_CACTIN_WT,11082	K.KAELESAQAAQAQVK.R	1571.84	-0.00074	3	1	38.61	0	0.0288	0|0	tr|Q9VWI2|Q9VWI2_DROME		6.14	1		0	2	MASCOT		T
	R20220901601_CACTIN_WT,8128	K.QILSNPK.Y	799.467	-0.0001	2	1	23.74	0	0.331	0|0	tr|Q9VWI2|Q9VWI2_DROME		8.75	0		0	2	MASCOT		T
	R20220901601_CACTIN_WT,25363	K.TPQQLNDEFIAK.H	1403.72	-0.00182	2	1	36.84	0	0.051	0|0	tr|Q9VWI2|Q9VWI2_DROME		4.37	0		0	2	MASCOT		T
	R20220901601_CACTIN_WT,7602	K.YQGQIVDK.L	950.494	0.00118	2	1	30.11	0	0.149	0|0	tr|Q9VWI2|Q9VWI2_DROME		5.84	0		0	2	MASCOT		T
	R20220901601_CACTIN_WT,9726	M.PSSDPLPPK.E	937.499	-0.00157	2	1	33.02	0	0.0686	0|0	tr|Q9VWI2|Q9VWI2_DROME		6.26	0		0	2	MASCOT		T
	R20220901601_CACTIN_WT,17108	R.ANM&VQEAEEICAK.F	1508.67	0.00079	2	1	22.13	0	1.32	0|0	tr|Q9VWI2|Q9VWI2_DROME		4.25	0	15.994919 Oxidation (M)	0	2	MASCOT		T
	R20220901601_CACTIN_WT,17109	R.ETM&GDLYIK.L	1085.52	0.00026	2	1	32.59	0	0.097	0|0	tr|Q9VWI2|Q9VWI2_DROME		4.37	0	15.994919 Oxidation (M)	0	2	MASCOT		T
	R20220901601_CACTIN_WT,9957	R.LQQAVDHLTK.Y	1152.64	0.0009	2	1	22.78	0	0.601	0|0	tr|Q9VWI2|Q9VWI2_DROME		6.74	0		0	2	MASCOT		T
	R20220901601_CACTIN_WT,14438	R.VFQEQYPR.A	1066.53	-0.00141	2	1	34.91	0	0.0685	0|0	tr|Q9VWI2|Q9VWI2_DROME		5.97	0		0	2	MASCOT		T
	R20220901601_CACTIN_WT,18036	R.VVTDEYLR.R	994.52	-0.001	2	1	21.81	0	1.12	0|0	tr|Q9VWI2|Q9VWI2_DROME		4.37	0		0	2	MASCOT		T
$25-1	tr|A0A0B4LEV2|A0A0B4LEV2_DROME DNA replication licensing factor MCM4 OS=Drosophila melanogaster OX=7227 GN=dpa PE=1 SV=1	13	12	0.1443	96609.1	7.28
$25-2	sp|Q26454|MCM4_DROME DNA replication licensing factor MCM4 OS=Drosophila melanogaster OX=7227 GN=dpa PE=1 SV=2	13	12	0.1443	96609.1	7.28
	R20220901601_CACTIN_WT,17839	K.EVQDEGAIVVM&GK.N	1390.69	-0.00346	2	1	28.12	0	0.374	0|0	sp|Q26454|MCM4_DROME/tr|A0A0B4LEV2|A0A0B4LEV2_DROME		4.14	0	15.994919 Oxidation (M)	0	2	MASCOT		T
	R20220901601_CACTIN_WT,6226	K.KPDIYDR.L	906.468	0.00099	2	1	22.73	0	0.878	0|0	sp|Q26454|MCM4_DROME/tr|Q5BI95|Q5BI95_DROME/tr|A0A0B4LEV2|A0A0B4LEV2_DROME		5.96	0		0	2	MASCOT		T
	R20220901601_CACTIN_WT,9675	K.QSATDPLSGK.I	1003.51	0.0016	2	1	34.49	0	0.0651	0|0	sp|Q26454|MCM4_DROME/tr|A0A0B4LEV2|A0A0B4LEV2_DROME		5.84	0		0	2	MASCOT		T
	R20220901601_CACTIN_WT,5607	K.TGGLSSSVK.S	835.452	-0.00231	2	1	43.55	0	0.00505	0|0	sp|Q26454|MCM4_DROME/tr|Q5BI95|Q5BI95_DROME/tr|A0A0B4LEV2|A0A0B4LEV2_DROME		8.41	0		0	2	MASCOT		T
	R20220901601_CACTIN_WT,20262	K.VLTVPYQK.L	947.556	0.00196	2	1	37.39	0	0.0126	0|0	sp|Q26454|MCM4_DROME/tr|A0A0B4LEV2|A0A0B4LEV2_DROME		8.56	0		0	2	MASCOT		T
	R20220901601_CACTIN_WT,22178	R.ADLVAAIK.E	800.488	0.0008	2	1	41.44	0	0.0121	0|0	sp|Q26454|MCM4_DROME/tr|A0A0B4LEV2|A0A0B4LEV2_DROME		5.88	0		0	2	MASCOT		T
	R20220901601_CACTIN_WT,14385	R.EHLSPTLSDEAQQR.L	1610.78	-0.00096	3	1	52.56	0	0.00159	0|0	sp|Q26454|MCM4_DROME/tr|A0A0B4LEV2|A0A0B4LEV2_DROME		4.65	0		0	2	MASCOT		T
	R20220901601_CACTIN_WT,12238	R.GIASQDVETPM&R.M	1319.63	0.00599	2	1	50.5	0	0.0019	0|0	sp|Q26454|MCM4_DROME/tr|Q5BI95|Q5BI95_DROME/tr|A0A0B4LEV2|A0A0B4LEV2_DROME		4.37	0	15.994919 Oxidation (M)	0	2	MASCOT		T
	R20220901601_CACTIN_WT,18244	R.GIASQDVETPMR.M	1303.63	-0.00245	2	1	58.12	0	0.000318	0|0	sp|Q26454|MCM4_DROME/tr|Q5BI95|Q5BI95_DROME/tr|A0A0B4LEV2|A0A0B4LEV2_DROME		4.37	0		0	2	MASCOT		T
	R20220901601_CACTIN_WT,19955	R.LIQAYVDM&R.K	1124.58	0.00132	2	1	20.42	0	2.06	0|0	sp|Q26454|MCM4_DROME/tr|A0A0B4LEV2|A0A0B4LEV2_DROME		5.84	0	15.994919 Oxidation (M)	0	2	MASCOT		T
	R20220901601_CACTIN_WT,28646	R.QVAIGGGSGLEPIPEK.G	1551.84	-0.00087	2	1	21.19	0	1.31	0|0	sp|Q26454|MCM4_DROME/tr|Q5BI95|Q5BI95_DROME/tr|A0A0B4LEV2|A0A0B4LEV2_DROME		4.53	0		0	2	MASCOT		T
	R20220901601_CACTIN_WT,5859	R.SPSVGGATPK.Q	900.479	0.00052	2	1	27.35	0	0.188	0|0	sp|Q26454|MCM4_DROME/tr|Q5BI95|Q5BI95_DROME/tr|A0A0B4LEV2|A0A0B4LEV2_DROME		8.47	0		0	2	MASCOT		T
	R20220901601_CACTIN_WT,39032	R.VELLQLLAK.K	1026.66	-0.00609	2	1	54.47	0	0.000115	0|0	sp|Q26454|MCM4_DROME/tr|Q5BI95|Q5BI95_DROME/tr|A0A0B4LEV2|A0A0B4LEV2_DROME		5.97	0		0	2	MASCOT		T
$26-1	tr|A0A0B4LFZ4|A0A0B4LFZ4_DROME Vesicle-fusing ATPase OS=Drosophila melanogaster OX=7227 GN=TER94 PE=1 SV=1	13	12	0.1382	91922.6	5.22
$26-2	sp|Q7KN62|TERA_DROME Transitional endoplasmic reticulum ATPase TER94 OS=Drosophila melanogaster OX=7227 GN=TER94 PE=1 SV=1	13	12	0.1423	88858.4	5.21
$26-3	tr|D0IQG4|D0IQG4_DROME Vesicle-fusing ATPase (Fragment) OS=Drosophila melanogaster OX=7227 GN=TER94-RC PE=2 SV=1	13	12	0.1375	92411.2	5.22
	R20220901601_CACTIN_WT,5185	K.AFEEAEK.N	823.383	7e-05	2	1	37.06	0	0.0184	0|0	sp|Q7KN62|TERA_DROME/tr|A0A0B4LFZ4|A0A0B4LFZ4_DROME/tr|D0IQG4|D0IQG4_DROME		4.25	0		0	2	MASCOT		T
	R20220901601_CACTIN_WT,27402	K.AIANECQANFISVK.G	1564.78	-0.00113	3	1	25.5	0	0.793	0|0	sp|Q7KN62|TERA_DROME/tr|A0A0B4LFZ4|A0A0B4LFZ4_DROME/tr|Q8IGZ2|Q8IGZ2_DROME/tr|D0IQG4|D0IQG4_DROME		6.04	0		0	2	MASCOT		T
	R20220901601_CACTIN_WT,31906	K.EMVELPLR.H	986.534	-0.00104	2	1	29.78	0	0.21	0|0	sp|Q7KN62|TERA_DROME/tr|A0A0B4LFZ4|A0A0B4LFZ4_DROME/tr|D0IQG4|D0IQG4_DROME		4.53	0		0	2	MASCOT		T
	R20220901601_CACTIN_WT,27790	K.EVDLTYIAK.V	1051.57	-0.00054	2	1	57.24	0	0.000277	0|0	sp|Q7KN62|TERA_DROME/tr|A0A0B4LFZ4|A0A0B4LFZ4_DROME/tr|Q8IGZ2|Q8IGZ2_DROME/tr|D0IQG4|D0IQG4_DROME		4.37	0		0	2	MASCOT		T
	R20220901601_CACTIN_WT,8380	K.LAGESESNLR.K	1075.54	0.00107	2	1	27.59	0	0.345	0|0	sp|Q7KN62|TERA_DROME/tr|A0A0B4LFZ4|A0A0B4LFZ4_DROME/tr|D0IQG4|D0IQG4_DROME		4.53	0		0	2	MASCOT		T
	R20220901601_CACTIN_WT,7978	K.QLAQIK.K ! K.QLAQIK.E	700.435	0.00015	2	1	23.9	0	1.09	0|0	sp|Q7KKH3|SDA1_DROME ! sp|Q7KN62|TERA_DROME/tr|A0A0B4LFZ4|A0A0B4LFZ4_DROME/tr|D0IQG4|D0IQG4_DROME		8.75	0		0	2	MASCOT		T
	R20220901601_CACTIN_WT,4021	R.GGNVGDAGGAADR.V	1116.5	-0.00149	2	1	41.71	0	0.0109	0|0	sp|Q7KN62|TERA_DROME/tr|A0A0B4LFZ4|A0A0B4LFZ4_DROME/tr|Q8IGZ2|Q8IGZ2_DROME/tr|D0IQG4|D0IQG4_DROME		4.21	0		0	2	MASCOT		T
	R20220901601_CACTIN_WT,25977	R.GILM&YGPPGTGK.T	1206.62	-6e-05	2	1	55.59	0	0.000556	0|0	sp|Q7KN62|TERA_DROME/tr|A0A0B4LFZ4|A0A0B4LFZ4_DROME/tr|D0IQG4|D0IQG4_DROME		8.59	0	15.994919 Oxidation (M)	0	2	MASCOT		T
	R20220901601_CACTIN_WT,29160	R.GILMYGPPGTGK.T	1190.62	-0.00092	2	1	23.28	0	1.03	0|0	sp|Q7KN62|TERA_DROME/tr|A0A0B4LFZ4|A0A0B4LFZ4_DROME/tr|D0IQG4|D0IQG4_DROME		8.59	0		0	2	MASCOT		T
	R20220901601_CACTIN_WT,3500	R.KAFEEAEK.N	951.478	0.0004	2	1	34.8	0	0.0492	0|0	sp|Q7KN62|TERA_DROME/tr|A0A0B4LFZ4|A0A0B4LFZ4_DROME/tr|D0IQG4|D0IQG4_DROME		4.79	1		0	2	MASCOT		T
	R20220901601_CACTIN_WT,20219	R.KYEM&FAQTLQQSR.G	1645.8	-0.0006	3	1	36.88	0	0.124	0|0	sp|Q7KN62|TERA_DROME/tr|A0A0B4LFZ4|A0A0B4LFZ4_DROME/tr|Q8IGZ2|Q8IGZ2_DROME/tr|D0IQG4|D0IQG4_DROME		8.59	1	15.994919 Oxidation (M)	0	2	MASCOT		T
	R20220901601_CACTIN_WT,39070	R.LDQLIYIPLPDDK.S	1542.84	0.00044	2	1	38.33	0	0.0324	0|0	sp|Q7KN62|TERA_DROME/tr|A0A0B4LFZ4|A0A0B4LFZ4_DROME/tr|Q8IGZ2|Q8IGZ2_DROME/tr|D0IQG4|D0IQG4_DROME		3.93	0		0	2	MASCOT		T
	R20220901601_CACTIN_WT,14721	R.QAIEAEIR.R	929.505	0.00039	2	1	35.57	0	0.0511	0|0	sp|Q7KN62|TERA_DROME/tr|A0A0B4LFZ4|A0A0B4LFZ4_DROME/tr|Q8IGZ2|Q8IGZ2_DROME/tr|D0IQG4|D0IQG4_DROME		4.53	0		0	2	MASCOT		T
$27-1	tr|A0A0S0WNN6|A0A0S0WNN6_DROME Embargoed, isoform B OS=Drosophila melanogaster OX=7227 GN=emb PE=1 SV=1	13	12	0.1157	122798	5.59
$27-2	sp|Q9TVM2|XPO1_DROME Exportin-1 OS=Drosophila melanogaster OX=7227 GN=emb PE=1 SV=1	13	12	0.1157	122798	5.59
	R20220901601_CACTIN_WT,18284	K.DTNSINLYK.N	1067.54	-0.00072	2	1	41.47	0	0.0163	0|0	sp|Q9TVM2|XPO1_DROME/tr|A0A0S0WNN6|A0A0S0WNN6_DROME/tr|Q8IH79|Q8IH79_DROME		5.84	0		0	2	MASCOT		T
	R20220901601_CACTIN_WT,28841	K.IVEVVYTAQGEQLR.L	1604.86	0.00632	2	1	24.64	0	0.83	0|0	sp|Q9TVM2|XPO1_DROME/tr|A0A0S0WNN6|A0A0S0WNN6_DROME		4.53	0		0	2	MASCOT		T
	R20220901601_CACTIN_WT,33066	K.LDINLLDK.I	943.546	0.00087	2	1	39.88	0	0.0226	0|0	sp|Q9TVM2|XPO1_DROME/tr|A0A0S0WNN6|A0A0S0WNN6_DROME		4.21	0		0	2	MASCOT		T
	R20220901601_CACTIN_WT,14999	K.SAFTHLSDNQVK.V	1346.67	0.00026	2	1	31.61	0	0.164	0|0	sp|Q9TVM2|XPO1_DROME/tr|A0A0S0WNN6|A0A0S0WNN6_DROME/tr|Q8IH79|Q8IH79_DROME		6.46	0		0	2	MASCOT		T
	R20220901601_CACTIN_WT,9665	K.TSSDPIVM&EQNK.V	1364.64	-0.00011	2	1	24.04	0	0.85	0|0	sp|Q9TVM2|XPO1_DROME/tr|A0A0S0WNN6|A0A0S0WNN6_DROME		4.37	0	15.994919 Oxidation (M)	0	2	MASCOT		T
	R20220901601_CACTIN_WT,14874	M.#ATM&LTSDEAGK.L	1181.54	0.0017	2	1	44.55	0	0.00686	0|0	sp|Q9TVM2|XPO1_DROME/tr|A0A0S0WNN6|A0A0S0WNN6_DROME		4.37	0	42.010559 Acetyl (Protein N-term); 15.994919 Oxidation (M)	0	2	MASCOT		T
	R20220901601_CACTIN_WT,23676	M.#ATMLTSDEAGK.L	1165.54	-0.00101	2	1	37.99	0	0.0828	0|0	sp|Q9TVM2|XPO1_DROME/tr|A0A0S0WNN6|A0A0S0WNN6_DROME		4.37	0	42.010559 Acetyl (Protein N-term)	0	2	MASCOT		T
	R20220901601_CACTIN_WT,5922	R.EAALAEEQSNK.H	1189.57	-0.00239	2	1	52.96	0	0.000955	0|0	sp|Q9TVM2|XPO1_DROME/tr|A0A0S0WNN6|A0A0S0WNN6_DROME/tr|Q8IH79|Q8IH79_DROME		4.25	0		0	2	MASCOT		T
	R20220901601_CACTIN_WT,31984	R.FLVTVIK.D	819.534	0.00063	2	1	27.36	0	0.0142	0|0	sp|Q9TVM2|XPO1_DROME/tr|A0A0S0WNN6|A0A0S0WNN6_DROME/tr|Q8IH79|Q8IH79_DROME		8.75	0		0	2	MASCOT		T
	R20220901601_CACTIN_WT,30983	R.FYAPILSK.V	938.535	0.00044	2	1	27.19	0	0.17	0|0	sp|Q9TVM2|XPO1_DROME/tr|A0A0S0WNN6|A0A0S0WNN6_DROME/tr|Q8IH79|Q8IH79_DROME		8.59	0		0	2	MASCOT		T
	R20220901601_CACTIN_WT,32237	R.LAQSILTTLK.E	1087.67	0.00203	2	1	40.41	0	0.00223	0|0	sp|Q9TVM2|XPO1_DROME/tr|A0A0S0WNN6|A0A0S0WNN6_DROME		8.75	0		0	2	MASCOT		T
	R20220901601_CACTIN_WT,7085	R.QHITNEVPK.I	1065.57	0.00122	2	1	20.45	0	1.57	0|0	sp|Q9TVM2|XPO1_DROME/tr|A0A0S0WNN6|A0A0S0WNN6_DROME/tr|Q8IH79|Q8IH79_DROME		6.75	0		0	2	MASCOT		T
	R20220901601_CACTIN_WT,24082	R.VDSILEYSQNQR.T	1451.71	-9e-05	2	1	26.18	0	0.678	0|0	sp|Q9TVM2|XPO1_DROME/tr|A0A0S0WNN6|A0A0S0WNN6_DROME		4.37	0		0	2	MASCOT		T
$28-1	tr|F0JAG6|F0JAG6_DROME Alpha actinin, isoform F OS=Drosophila melanogaster OX=7227 GN=Actn PE=1 SV=1	12	12	0.1137	103948	5.45
$28-2	tr|M9PGA7|M9PGA7_DROME Alpha actinin, isoform G OS=Drosophila melanogaster OX=7227 GN=Actn PE=1 SV=1	12	12	0.1112	106371	5.48
$28-3	sp|P18091|ACTN_DROME Alpha-actinin, sarcomeric OS=Drosophila melanogaster OX=7227 GN=Actn PE=1 SV=2	12	12	0.1104	107018	5.48
$28-4	tr|M9MS06|M9MS06_DROME Alpha actinin, isoform D OS=Drosophila melanogaster OX=7227 GN=Actn PE=1 SV=1	12	12	0.114	103827	5.45
	R20220901601_CACTIN_WT,24545	K.GISQEQLNEFR.S	1320.65	-0.00069	2	1	25.42	0	0.679	0|0	sp|P18091|ACTN_DROME/tr|M9PGA7|M9PGA7_DROME/tr|M9MS06|M9MS06_DROME/tr|F0JAG6|F0JAG6_DROME		4.53	0		0	2	MASCOT		T
	R20220901601_CACTIN_WT,37727	K.IDILHLEFAK.R	1198.68	-0.00051	3	1	32.69	0	0.0734	0|0	sp|P18091|ACTN_DROME/tr|M9PGA7|M9PGA7_DROME/tr|M9MS06|M9MS06_DROME/tr|F0JAG6|F0JAG6_DROME		5.32	0		0	2	MASCOT		T
	R20220901601_CACTIN_WT,22845	K.LETNFNTLQTK.L	1308.68	-0.00207	2	1	53.57	0	0.00108	0|0	sp|P18091|ACTN_DROME/tr|M9PGA7|M9PGA7_DROME/tr|M9MS06|M9MS06_DROME/tr|F0JAG6|F0JAG6_DROME		6	0		0	2	MASCOT		T
	R20220901601_CACTIN_WT,19190	K.TVSDISNSWK.G	1136.56	-0.00124	2	1	33.25	0	0.088	0|0	sp|P18091|ACTN_DROME/tr|M9PGA7|M9PGA7_DROME/tr|M9MS06|M9MS06_DROME/tr|F0JAG6|F0JAG6_DROME		5.5	0		0	2	MASCOT		T
	R20220901601_CACTIN_WT,22049	K.YLDIPR.M	776.43	-3e-05	2	1	22.87	0	0.766	0|0	sp|P18091|ACTN_DROME/tr|M9PGA7|M9PGA7_DROME/tr|M9MS06|M9MS06_DROME/tr|F0JAG6|F0JAG6_DROME		5.84	0		0	2	MASCOT		T
	R20220901601_CACTIN_WT,19065	R.DQTLANELR.K	1059.54	-9e-05	2	1	25.66	0	0.574	0|0	sp|P18091|ACTN_DROME/tr|M9PGA7|M9PGA7_DROME/tr|M9MS06|M9MS06_DROME/tr|F0JAG6|F0JAG6_DROME		4.37	0		0	2	MASCOT		T
	R20220901601_CACTIN_WT,15081	R.DQTLANELRK.Q	1187.64	0.0002	2	1	26.1	0	0.508	0|0	sp|P18091|ACTN_DROME/tr|M9PGA7|M9PGA7_DROME/tr|M9MS06|M9MS06_DROME/tr|F0JAG6|F0JAG6_DROME		6.07	1		0	2	MASCOT		T
	R20220901601_CACTIN_WT,10772	R.EVESIVK.Q	803.451	0.00137	2	1	23.83	0	0.979	0|0	sp|P18091|ACTN_DROME/tr|M9PGA7|M9PGA7_DROME/tr|M9MS06|M9MS06_DROME/tr|F0JAG6|F0JAG6_DROME		4.53	0		0	2	MASCOT		T
	R20220901601_CACTIN_WT,18058	R.HRPDLIDYAK.L	1227.65	0.00124	3	1	28.54	0	0.232	0|0	sp|P18091|ACTN_DROME/tr|M9PGA7|M9PGA7_DROME/tr|M9MS06|M9MS06_DROME/tr|F0JAG6|F0JAG6_DROME		6.75	0		0	2	MASCOT		T
	R20220901601_CACTIN_WT,16964	R.LSPEEFK.S	849.435	-0.00309	2	1	29.03	0	0.176	0|0	sp|P18091|ACTN_DROME/tr|M9PGA7|M9PGA7_DROME/tr|M9MS06|M9MS06_DROME/tr|F0JAG6|F0JAG6_DROME		4.53	0		0	2	MASCOT		T
	R20220901601_CACTIN_WT,29740	R.NINEVENQILTR.D	1442.76	-0.00258	2	1	52.96	0	0.00101	0|0	sp|P18091|ACTN_DROME/tr|M9PGA7|M9PGA7_DROME/tr|M9MS06|M9MS06_DROME/tr|F0JAG6|F0JAG6_DROME		4.53	0		0	2	MASCOT		T
	R20220901601_CACTIN_WT,7083	R.TALDEAER.I	904.437	0.00154	2	1	31.13	0	0.0944	0|0	sp|P18091|ACTN_DROME/tr|M9PGA7|M9PGA7_DROME/tr|M9MS06|M9MS06_DROME/tr|F0JAG6|F0JAG6_DROME		4.14	0		0	2	MASCOT		T
$29-1	tr|H8F4R0|H8F4R0_DROME FI19407p1 (Fragment) OS=Drosophila melanogaster OX=7227 GN=Myo61F-RA PE=2 SV=1	12	12	0.1062	122893	9.15
$29-2	sp|Q23979|MY61F_DROME Unconventional myosin IC OS=Drosophila melanogaster OX=7227 GN=Myo61F PE=1 SV=3	12	12	0.1101	118988	9.13
	R20220901601_CACTIN_WT,13996	K.AGVQQLVK.D	842.509	0.00034	2	1	48.67	0	0.00179	0|0	sp|Q23979|MY61F_DROME/tr|H8F4R0|H8F4R0_DROME		8.8	0		0	2	MASCOT		T
	R20220901601_CACTIN_WT,22510	K.AIYVLDGK.T	878.498	-0.00028	2	1	20.91	0	0.64	0|0	sp|Q23979|MY61F_DROME/tr|H8F4R0|H8F4R0_DROME		5.88	0		0	2	MASCOT		T
	R20220901601_CACTIN_WT,18769	K.DLGWDEEK.Y	991.437	-0.00132	2	1	20.65	0	1.01	0|0	sp|Q23979|MY61F_DROME/tr|H8F4R0|H8F4R0_DROME		3.92	0		0	2	MASCOT		T
	R20220901601_CACTIN_WT,8937	K.EPSYIR.C	764.394	8e-05	2	1	32.71	0	0.0732	0|0	sp|Q23979|MY61F_DROME/tr|H8F4R0|H8F4R0_DROME		6.1	0		0	2	MASCOT		T
	R20220901601_CACTIN_WT,24817	K.GHLVIIGTQ.-	937.547	-0.00023	2	1	20.44	0	0.503	0|0	sp|Q23979|MY61F_DROME/tr|H8F4R0|H8F4R0_DROME		6.74	0		0	2	MASCOT		T
	R20220901601_CACTIN_WT,32415	K.SNPVLEAFGNAK.T	1246.64	-0.0001	2	1	55.53	0	0.000609	0|0	sp|Q23979|MY61F_DROME/tr|H8F4R0|H8F4R0_DROME		5.72	0		0	2	MASCOT		T
	R20220901601_CACTIN_WT,23345	K.VICNLIEEK.H	1117.59	0.00066	2	1	25.62	0	0.553	0|0	sp|Q23979|MY61F_DROME/tr|H8F4R0|H8F4R0_DROME		4.53	0		0	2	MASCOT		T
	R20220901601_CACTIN_WT,15835	R.DLVVTAAR.L	844.489	0.00013	2	1	21.82	0	1.88	0|0	sp|Q23979|MY61F_DROME/tr|H8F4R0|H8F4R0_DROME		5.84	0		0	2	MASCOT		T
	R20220901601_CACTIN_WT,14889	R.GQCVLISGESGSGK.T	1378.66	-0.00031	2	1	39.85	0	0.0235	0|0	sp|Q23979|MY61F_DROME/tr|H8F4R0|H8F4R0_DROME		5.99	0		0	2	MASCOT		T
	R20220901601_CACTIN_WT,30487	R.NDAPNGFNEEFIANAK.R	1750.8	0.00194	2	1	29.31	0	0.336	0|0	sp|Q23979|MY61F_DROME/tr|H8F4R0|H8F4R0_DROME		4.14	0		0	2	MASCOT		T
	R20220901601_CACTIN_WT,9315	R.SLIEENR.G	860.447	0.00012	2	1	29.02	0	0.336	0|0	sp|Q23979|MY61F_DROME/tr|H8F4R0|H8F4R0_DROME		4.53	0		0	2	MASCOT		T
	R20220901601_CACTIN_WT,2982	R.VVAQM&GGER.N	962.472	0.00047	2	1	31.15	0	0.13	0|0	sp|Q23979|MY61F_DROME/tr|H8F4R0|H8F4R0_DROME		5.97	0	15.994919 Oxidation (M)	0	2	MASCOT		T
$30-1	tr|Q9NFP0|Q9NFP0_DROME Putative GM130 protein OS=Drosophila melanogaster OX=7227 GN=GM130 PE=4 SV=1	12	12	0.1633	90095.5	5.19
$30-2	tr|Q9W289|Q9W289_DROME Golgi matrix protein 130 kD OS=Drosophila melanogaster OX=7227 GN=GM130 PE=1 SV=2	12	12	0.1623	90826.3	5.23
$30-3	tr|Q8IGK8|Q8IGK8_DROME RE72291p (Fragment) OS=Drosophila melanogaster OX=7227 GN=GM130 PE=2 SV=1	12	12	0.1536	95958.5	5.3
	R20220901601_CACTIN_WT,13803	K.AQLNAELTK.V	987.547	-0.00462	2	1	51.43	0	0.00299	0|0	tr|Q9W289|Q9W289_DROME/tr|Q8IGK8|Q8IGK8_DROME/tr|Q9NFP0|Q9NFP0_DROME		6.05	0		0	2	MASCOT		T
	R20220901601_CACTIN_WT,4788	K.EASQVQPSKEETSEQK.A	1804.86	-0.00129	3	1	39.35	0	0.0378	0|0	tr|Q9W289|Q9W289_DROME/tr|Q8IGK8|Q8IGK8_DROME/tr|Q9NFP0|Q9NFP0_DROME		4.49	1		0	2	MASCOT		T
	R20220901601_CACTIN_WT,28103	K.EQIENFEFER.H	1340.61	0.00233	2	1	31.19	0	0.162	0|0	tr|Q9W289|Q9W289_DROME/tr|Q8IGK8|Q8IGK8_DROME/tr|Q9NFP0|Q9NFP0_DROME		4.09	0		0	2	MASCOT		T
	R20220901601_CACTIN_WT,14742	K.NQLDELQQR.F	1143.58	0.00031	2	1	40.89	0	0.0135	0|0	tr|Q9W289|Q9W289_DROME/tr|Q8IGK8|Q8IGK8_DROME/tr|Q9NFP0|Q9NFP0_DROME/tr|Q960J1|Q960J1_DROME		4.37	0		0	2	MASCOT		T
	R20220901601_CACTIN_WT,19390	K.NSALDELEK.Q	1018.51	-0.00215	2	1	41.84	0	0.0138	0|0	tr|Q9W289|Q9W289_DROME/tr|Q8IGK8|Q8IGK8_DROME/tr|Q9NFP0|Q9NFP0_DROME		4.14	0		0	2	MASCOT		T
	R20220901601_CACTIN_WT,12157	K.QSNQHQEELQQQLSQK.S	1952.94	-8e-05	3	1	26.29	0	0.867	0|0	tr|Q9W289|Q9W289_DROME/tr|Q8IGK8|Q8IGK8_DROME/tr|Q9NFP0|Q9NFP0_DROME		5.4	0		0	2	MASCOT		T
	R20220901601_CACTIN_WT,23519	K.SNELEMAQLK.L	1162.58	0.00014	2	1	33.15	0	0.102	0|0	tr|Q9W289|Q9W289_DROME/tr|Q8IGK8|Q8IGK8_DROME/tr|Q9NFP0|Q9NFP0_DROME		4.53	0		0	2	MASCOT		T
	R20220901601_CACTIN_WT,7163	R.ALTQNVEM&K.N	1049.53	-0.00209	2	1	30.62	0	0.178	0|0	tr|Q9W289|Q9W289_DROME/tr|Q8IGK8|Q8IGK8_DROME/tr|Q9NFP0|Q9NFP0_DROME/tr|Q960J1|Q960J1_DROME		6.05	0	15.994919 Oxidation (M)	0	2	MASCOT		T
	R20220901601_CACTIN_WT,14774	R.FVQLTNDK.A	964.51	-0.00494	2	1	33.01	0	0.0774	0|0	tr|Q9W289|Q9W289_DROME/tr|Q8IGK8|Q8IGK8_DROME/tr|Q9NFP0|Q9NFP0_DROME/tr|Q960J1|Q960J1_DROME		5.84	0		0	2	MASCOT		T
	R20220901601_CACTIN_WT,5146	R.LQAEQPDQSK.L	1143.56	-0.00154	2	1	56.83	0	0.000361	0|0	tr|Q9W289|Q9W289_DROME/tr|Q8IGK8|Q8IGK8_DROME/tr|Q9NFP0|Q9NFP0_DROME		4.37	0		0	2	MASCOT		T
	R20220901601_CACTIN_WT,10090	R.LSHENVELQR.Q	1224.63	0.00261	3	1	27.98	0	0.31	0|0	tr|Q9W289|Q9W289_DROME/tr|Q8IGK8|Q8IGK8_DROME/tr|Q9NFP0|Q9NFP0_DROME/tr|Q960J1|Q960J1_DROME		5.4	0		0	2	MASCOT		T
	R20220901601_CACTIN_WT,8689	R.QLSDESSVTTDNR.V	1451.66	0.00077	2	1	61.08	0	0.000187	0|0	tr|Q9W289|Q9W289_DROME/tr|Q8IGK8|Q8IGK8_DROME/tr|Q9NFP0|Q9NFP0_DROME		4.03	0		0	2	MASCOT		T
$31-1	tr|Q9VK59|Q9VK59_DROME LD23647p OS=Drosophila melanogaster OX=7227 GN=Dmel\CG5787 PE=1 SV=2	12	12	0.1358	100257	9.75
	R20220901601_CACTIN_WT,22702	K.IPYLNDQPK.K	1087.58	0.00039	2	1	36.82	0	0.0437	0|0	tr|Q9VK59|Q9VK59_DROME		5.84	0		0	2	MASCOT		T
	R20220901601_CACTIN_WT,18497	K.LPVAAPNQYK.V	1100.61	0.00516	2	1	20.84	0	1.68	0|0	tr|Q9VK59|Q9VK59_DROME		8.59	0		0	2	MASCOT		T
	R20220901601_CACTIN_WT,6682	K.SGPLAPR.T	697.399	0.00013	2	1	40.77	0	0.00424	0|0	tr|Q9VK59|Q9VK59_DROME		9.47	0		0	2	MASCOT		T
	R20220901601_CACTIN_WT,10213	K.STAEDDVKDQQAIAR.E	1646.8	0.00028	3	1	23.26	0	1.38	0|0	tr|Q9VK59|Q9VK59_DROME		4.23	1		0	2	MASCOT		T
	R20220901601_CACTIN_WT,5290	K.TGPQLQK.S	771.436	0.0015	2	1	36.03	0	0.0198	0|0	tr|Q9VK59|Q9VK59_DROME		8.41	0		0	2	MASCOT		T
	R20220901601_CACTIN_WT,3527	K.VNNVTPNSK.T	972.511	-0.00109	2	1	42.95	0	0.00766	0|0	tr|Q9VK59|Q9VK59_DROME		8.72	0		0	2	MASCOT		T
	R20220901601_CACTIN_WT,11901	R.DIGNFNNR.G	949.449	0.00408	2	1	42.06	0	0.0257	0|0	tr|Q9VK59|Q9VK59_DROME		5.84	0		0	2	MASCOT		T
	R20220901601_CACTIN_WT,8042	R.GGPSSNFGQANR.G	1191.55	-0.00032	2	1	29.29	0	0.225	0|0	tr|Q9VK59|Q9VK59_DROME		9.75	0		0	2	MASCOT		T
	R20220901601_CACTIN_WT,4045	R.GPNYDDQR.S	964.412	0.00149	2	1	23.92	0	0.298	0|0	tr|Q9VK59|Q9VK59_DROME		4.21	0		0	2	MASCOT		T
	R20220901601_CACTIN_WT,13036	R.LLEVENR.M	872.484	0.00126	2	1	22.17	0	1.31	0|0	tr|Q9VK59|Q9VK59_DROME		4.53	0		0	2	MASCOT		T
	R20220901601_CACTIN_WT,6908	R.SGFNPSSNQR.F	1093.5	-0.00084	2	1	34.6	0	0.0463	0|0	tr|Q9VK59|Q9VK59_DROME		9.47	0		0	2	MASCOT		T
	R20220901601_CACTIN_WT,12631	R.SGGGGGGGAGGGGGVGSGGSGWEAGQR.A	2089.9	0.00558	3	1	33.12	0	0.156	0|0	tr|Q9VK59|Q9VK59_DROME		5.72	0		0	2	MASCOT		T
$32-1	sp|P02572|ACT2_DROME Actin-42A OS=Drosophila melanogaster OX=7227 GN=Act42A PE=1 SV=3	13	11	0.2713	41823.4	5.3
	R20220901601_CACTIN_WT,9693	K.AGFAGDDAPR.A	976.448	-0.0001	2	1	71.03	0	8.18e-06	0|0	sp|P10987|ACT1_DROME/sp|P53501|ACT3_DROME/sp|P02574|ACT4_DROME/sp|P10981|ACT5_DROME/sp|P83967|ACT6_DROME/sp|P02572|ACT2_DROME/tr|E1JGP0|E1JGP0_DROME/tr|A0A0B4LH50|A0A0B4LH50_DROME/tr|C8VV69|C8VV69_DROME/tr|X2JCP8|X2JCP8_DROME/tr|B6IDW7|B6IDW7_DROME/tr|M9PFZ6|M9PFZ6_DROME		4.21	0		0	2	MASCOT		T
	R20220901601_CACTIN_WT,6888	K.DSYVGDEAQSK.R	1198.52	-0.00163	2	1	36.24	0	0.0375	0|0	sp|P10987|ACT1_DROME/sp|P53501|ACT3_DROME/sp|P10981|ACT5_DROME/sp|P83967|ACT6_DROME/sp|P02572|ACT2_DROME/tr|E1JGP0|E1JGP0_DROME/tr|A0A0B4LH50|A0A0B4LH50_DROME/tr|C8VV69|C8VV69_DROME/tr|X2JCP8|X2JCP8_DROME/tr|B6IDW7|B6IDW7_DROME/tr|C6TP14|C6TP14_DROME		4.03	0		0	2	MASCOT		T
	R20220901601_CACTIN_WT,6218	K.DSYVGDEAQSKR.G	1354.62	0.0015	3	1	40.54	0	0.0194	0|0	sp|P10987|ACT1_DROME/sp|P53501|ACT3_DROME/sp|P10981|ACT5_DROME/sp|P83967|ACT6_DROME/sp|P02572|ACT2_DROME/tr|E1JGP0|E1JGP0_DROME/tr|A0A0B4LH50|A0A0B4LH50_DROME/tr|C8VV69|C8VV69_DROME/tr|X2JCP8|X2JCP8_DROME/tr|B6IDW7|B6IDW7_DROME/tr|C6TP14|C6TP14_DROME		4.56	1		0	2	MASCOT		T
	R20220901601_CACTIN_WT,6231	K.DSYVGDEAQSKR.G	1354.62	0.00151	2	1	32.09	0	0.135	0|0	sp|P10987|ACT1_DROME/sp|P53501|ACT3_DROME/sp|P10981|ACT5_DROME/sp|P83967|ACT6_DROME/sp|P02572|ACT2_DROME/tr|E1JGP0|E1JGP0_DROME/tr|A0A0B4LH50|A0A0B4LH50_DROME/tr|C8VV69|C8VV69_DROME/tr|X2JCP8|X2JCP8_DROME/tr|B6IDW7|B6IDW7_DROME/tr|C6TP14|C6TP14_DROME		4.56	1		0	2	MASCOT		T
	R20220901601_CACTIN_WT,17780	K.EITALAPSTM&K.I	1177.61	0.0005	2	1	30.35	0	0.197	0|0	sp|P10987|ACT1_DROME/sp|P02572|ACT2_DROME/tr|X2JCP8|X2JCP8_DROME		6.1	0	15.994919 Oxidation (M)	0	2	MASCOT		T
	R20220901601_CACTIN_WT,24039	K.EITALAPSTMK.I	1161.62	0.00124	2	1	48.83	0	0.00586	0|0	sp|P10987|ACT1_DROME/sp|P02572|ACT2_DROME/tr|X2JCP8|X2JCP8_DROME		6.1	0		0	2	MASCOT		T
	R20220901601_CACTIN_WT,9525	K.IVAPPER.K	781.457	0.0005	2	1	31.31	0	0.0389	0|0	sp|P02572|ACT2_DROME		6	0		0	2	MASCOT		T
	R20220901601_CACTIN_WT,14350	K.QEYDESGPSIVHR.K	1516.7	-0.00069	2	1	52.92	0	0.00131	0|0	sp|P10987|ACT1_DROME/sp|P02572|ACT2_DROME/tr|X2JCP8|X2JCP8_DROME		4.65	0		0	2	MASCOT		T
	R20220901601_CACTIN_WT,36204	K.SYELPDGQVITIGNER.F	1790.89	0.00179	3	1	30.24	0	0.29	0|0	sp|P10987|ACT1_DROME/sp|P53501|ACT3_DROME/sp|P02574|ACT4_DROME/sp|P10981|ACT5_DROME/sp|P83967|ACT6_DROME/sp|P02572|ACT2_DROME/tr|E1JGP0|E1JGP0_DROME/tr|A0A0B4LH50|A0A0B4LH50_DROME/tr|C8VV69|C8VV69_DROME/tr|X2JCP8|X2JCP8_DROME/tr|B6IDW7|B6IDW7_DROME/tr|C6TP14|C6TP14_DROME/tr|M9PFZ6|M9PFZ6_DROME		4.14	0		0	2	MASCOT		T
	R20220901601_CACTIN_WT,23019	R.GILTLK.Y	644.434	0.00018	2	1	37.2	0	0.00362	0|0	sp|P10987|ACT1_DROME/sp|P53501|ACT3_DROME/sp|P10981|ACT5_DROME/sp|P45891|ACTY_DROME/sp|P83967|ACT6_DROME/sp|P02572|ACT2_DROME/tr|E1JGP0|E1JGP0_DROME/tr|A0A0B4LH50|A0A0B4LH50_DROME/tr|C8VV69|C8VV69_DROME/tr|F0JAT3|F0JAT3_DROME/tr|X2JCP8|X2JCP8_DROME/tr|B6IDW7|B6IDW7_DROME/tr|Q3ZAJ5|Q3ZAJ5_DROME/tr|C6TP14|C6TP14_DROME		8.75	0		0	2	MASCOT		T
	R20220901601_CACTIN_WT,16939	R.GYSFTTTAER.E	1132.53	0.00096	2	1	38.3	0	0.0227	0|0	sp|P10987|ACT1_DROME/sp|P53501|ACT3_DROME/sp|P02574|ACT4_DROME/sp|P10981|ACT5_DROME/sp|P83967|ACT6_DROME/sp|P02572|ACT2_DROME/tr|E1JGP0|E1JGP0_DROME/tr|A0A0B4LH50|A0A0B4LH50_DROME/tr|C8VV69|C8VV69_DROME/tr|X2JCP8|X2JCP8_DROME/tr|B6IDW7|B6IDW7_DROME/tr|C6TP14|C6TP14_DROME/tr|M9PFZ6|M9PFZ6_DROME		6	0		0	2	MASCOT		T
	R20220901601_CACTIN_WT,4193	R.HQGVM&VGM&GQK.D	1203.56	-4e-05	3	1	20.36	0	1.58	0|0	sp|P10987|ACT1_DROME/sp|P53501|ACT3_DROME/sp|P02574|ACT4_DROME/sp|P10981|ACT5_DROME/sp|P83967|ACT6_DROME/sp|P02572|ACT2_DROME/tr|E1JGP0|E1JGP0_DROME/tr|A0A0B4LH50|A0A0B4LH50_DROME/tr|C8VV69|C8VV69_DROME/tr|X2JCP8|X2JCP8_DROME/tr|B6IDW7|B6IDW7_DROME/tr|C6TP14|C6TP14_DROME/tr|M9PFZ6|M9PFZ6_DROME		8.76	0	15.994919 Oxidation (M)	0	2	MASCOT		T
	R20220901601_CACTIN_WT,10829	R.LDIAGR.D ! R.LDLAGR.D	644.373	0.00086	2	1	27.66	0	0.55	0|0	sp|P45888|ARP2_DROME/tr|F6J178|F6J178_DROME ! sp|P10987|ACT1_DROME/sp|P53501|ACT3_DROME/sp|P02574|ACT4_DROME/sp|P10981|ACT5_DROME/sp|P83967|ACT6_DROME/sp|P02572|ACT2_DROME/tr|E1JGP0|E1JGP0_DROME/tr|A0A0B4LH50|A0A0B4LH50_DROME/tr|C8VV69|C8VV69_DROME/tr|X2JCP8|X2JCP8_DROME/tr|B6IDW7|B6IDW7_DROME/tr|C6TP14|C6TP14_DROME/tr|M9PFZ6|M9PFZ6_DROME		5.84	0		0	2	MASCOT		T
$33-1	sp|Q8IRH5|Y2199_DROME Zinc finger protein CG2199 OS=Drosophila melanogaster OX=7227 GN=CG2199 PE=1 SV=1	13	11	0.1664	81990.9	8.82
	R20220901601_CACTIN_WT,30941	-.M&RNILLCENM&TK*VQK@.E	2066.02	0.02744	3	1	24.03	0	2.89	0|0	sp|Q8IRH5|Y2199_DROME		9.3	2	15.994919 Oxidation (M); 42.010559 Acetyl (K); 114.042923 GlyGly (K)	0	2	MASCOT		T
	R20220901601_CACTIN_WT,3534	K.GTDSEDADQTQATK.I	1466.62	0.00222	2	1	101.68	0	1.11e-08	0|0	sp|Q8IRH5|Y2199_DROME/tr|H0RNL4|H0RNL4_DROME/tr|M9PBH8|M9PBH8_DROME		3.84	0		0	2	MASCOT		T
	R20220901601_CACTIN_WT,3058	K.KGTDSEDADQTQATK.I	1594.72	-0.00015	3	1	78.69	0	5.5e-06	0|0	sp|Q8IRH5|Y2199_DROME/tr|H0RNL4|H0RNL4_DROME/tr|M9PBH8|M9PBH8_DROME		4.23	1		0	2	MASCOT		T
	R20220901601_CACTIN_WT,19296	K.TFGVLK.T	664.403	0.00272	2	1	22.85	0	0.202	0|0	sp|Q8IRH5|Y2199_DROME/tr|H0RNL4|H0RNL4_DROME/tr|M9PBH8|M9PBH8_DROME		8.41	0		0	2	MASCOT		T
	R20220901601_CACTIN_WT,5516	K.THM&TLHADGAEAPNSSK.R	1782.81	0.00027	3	1	25.52	0	0.875	0|0	sp|Q8IRH5|Y2199_DROME/tr|H0RNL4|H0RNL4_DROME/tr|M9PBH8|M9PBH8_DROME		5.92	0	15.994919 Oxidation (M)	0	2	MASCOT		T
	R20220901601_CACTIN_WT,9759	K.VAEIEEPSTQESDKK.A	1689.82	-0.00315	3	1	49.14	0	0.00372	0|0	sp|Q8IRH5|Y2199_DROME/tr|H0RNL4|H0RNL4_DROME/tr|M9PBH8|M9PBH8_DROME		4.25	1		0	2	MASCOT		T
	R20220901601_CACTIN_WT,9871	K.VAEIEEPSTQESDKK.A	1689.82	0.00015	2	1	20.2	0	3	0|0	sp|Q8IRH5|Y2199_DROME/tr|H0RNL4|H0RNL4_DROME/tr|M9PBH8|M9PBH8_DROME		4.25	1		0	2	MASCOT		T
	R20220901601_CACTIN_WT,13731	K.VVDEIDDQVNNK.K	1387.67	-0.00292	2	1	46.08	0	0.00555	0|0	sp|Q8IRH5|Y2199_DROME/tr|H0RNL4|H0RNL4_DROME/tr|M9PBH8|M9PBH8_DROME		3.84	0		0	2	MASCOT		T
	R20220901601_CACTIN_WT,28024	R.IYPCTLCIK.T	1167.59	0.00037	2	1	21.36	0	1.5	0|0	sp|Q8IRH5|Y2199_DROME/tr|H0RNL4|H0RNL4_DROME/tr|M9PBH8|M9PBH8_DROME		8.05	0		0	2	MASCOT		T
	R20220901601_CACTIN_WT,24057	R.LFEDNLNDSVK.L	1293.63	-0.0002	2	1	29.78	0	0.25	0|0	sp|Q8IRH5|Y2199_DROME/tr|H0RNL4|H0RNL4_DROME/tr|M9PBH8|M9PBH8_DROME		4.03	0		0	2	MASCOT		T
	R20220901601_CACTIN_WT,13175	R.NNIQHQVDGGM&IAPR.S	1665.81	-0.00099	3	1	65.41	0	9.17e-05	0|0	sp|Q8IRH5|Y2199_DROME/tr|H0RNL4|H0RNL4_DROME/tr|M9PBH8|M9PBH8_DROME		6.74	0	15.994919 Oxidation (M)	0	2	MASCOT		T
	R20220901601_CACTIN_WT,18719	R.NNIQHQVDGGMIAPR.S	1649.82	9e-05	3	1	27.41	0	0.526	0|0	sp|Q8IRH5|Y2199_DROME/tr|H0RNL4|H0RNL4_DROME/tr|M9PBH8|M9PBH8_DROME		6.74	0		0	2	MASCOT		T
	R20220901601_CACTIN_WT,4303	R.TFESEAK.T	811.383	-4e-05	2	1	37.95	0	0.035	0|0	sp|Q8IRH5|Y2199_DROME/tr|H0RNL4|H0RNL4_DROME/tr|M9PBH8|M9PBH8_DROME		4.53	0		0	2	MASCOT		T
$34-1	tr|X2JCP8|X2JCP8_DROME Actin 5C, isoform E OS=Drosophila melanogaster OX=7227 GN=Act5C PE=3 SV=1	13	11	0.2713	41821.4	5.3
$34-2	sp|P10987|ACT1_DROME Actin-5C OS=Drosophila melanogaster OX=7227 GN=Act5C PE=1 SV=4	13	11	0.2713	41821.4	5.3
	R20220901601_CACTIN_WT,9693	K.AGFAGDDAPR.A	976.448	-0.0001	2	1	71.03	0	8.18e-06	0|0	sp|P10987|ACT1_DROME/sp|P53501|ACT3_DROME/sp|P02574|ACT4_DROME/sp|P10981|ACT5_DROME/sp|P83967|ACT6_DROME/sp|P02572|ACT2_DROME/tr|E1JGP0|E1JGP0_DROME/tr|A0A0B4LH50|A0A0B4LH50_DROME/tr|C8VV69|C8VV69_DROME/tr|X2JCP8|X2JCP8_DROME/tr|B6IDW7|B6IDW7_DROME/tr|M9PFZ6|M9PFZ6_DROME		4.21	0		0	2	MASCOT		T
	R20220901601_CACTIN_WT,6888	K.DSYVGDEAQSK.R	1198.52	-0.00163	2	1	36.24	0	0.0375	0|0	sp|P10987|ACT1_DROME/sp|P53501|ACT3_DROME/sp|P10981|ACT5_DROME/sp|P83967|ACT6_DROME/sp|P02572|ACT2_DROME/tr|E1JGP0|E1JGP0_DROME/tr|A0A0B4LH50|A0A0B4LH50_DROME/tr|C8VV69|C8VV69_DROME/tr|X2JCP8|X2JCP8_DROME/tr|B6IDW7|B6IDW7_DROME/tr|C6TP14|C6TP14_DROME		4.03	0		0	2	MASCOT		T
	R20220901601_CACTIN_WT,6218	K.DSYVGDEAQSKR.G	1354.62	0.0015	3	1	40.54	0	0.0194	0|0	sp|P10987|ACT1_DROME/sp|P53501|ACT3_DROME/sp|P10981|ACT5_DROME/sp|P83967|ACT6_DROME/sp|P02572|ACT2_DROME/tr|E1JGP0|E1JGP0_DROME/tr|A0A0B4LH50|A0A0B4LH50_DROME/tr|C8VV69|C8VV69_DROME/tr|X2JCP8|X2JCP8_DROME/tr|B6IDW7|B6IDW7_DROME/tr|C6TP14|C6TP14_DROME		4.56	1		0	2	MASCOT		T
	R20220901601_CACTIN_WT,6231	K.DSYVGDEAQSKR.G	1354.62	0.00151	2	1	32.09	0	0.135	0|0	sp|P10987|ACT1_DROME/sp|P53501|ACT3_DROME/sp|P10981|ACT5_DROME/sp|P83967|ACT6_DROME/sp|P02572|ACT2_DROME/tr|E1JGP0|E1JGP0_DROME/tr|A0A0B4LH50|A0A0B4LH50_DROME/tr|C8VV69|C8VV69_DROME/tr|X2JCP8|X2JCP8_DROME/tr|B6IDW7|B6IDW7_DROME/tr|C6TP14|C6TP14_DROME		4.56	1		0	2	MASCOT		T
	R20220901601_CACTIN_WT,17780	K.EITALAPSTM&K.I	1177.61	0.0005	2	1	30.35	0	0.197	0|0	sp|P10987|ACT1_DROME/sp|P02572|ACT2_DROME/tr|X2JCP8|X2JCP8_DROME		6.1	0	15.994919 Oxidation (M)	0	2	MASCOT		T
	R20220901601_CACTIN_WT,24039	K.EITALAPSTMK.I	1161.62	0.00124	2	1	48.83	0	0.00586	0|0	sp|P10987|ACT1_DROME/sp|P02572|ACT2_DROME/tr|X2JCP8|X2JCP8_DROME		6.1	0		0	2	MASCOT		T
	R20220901601_CACTIN_WT,12620	K.IIAPPER.K	795.472	0.00014	2	1	22.78	0	0.245	0|0	sp|P10987|ACT1_DROME/sp|P53501|ACT3_DROME/sp|P02574|ACT4_DROME/sp|P10981|ACT5_DROME/sp|P83967|ACT6_DROME/tr|E1JGP0|E1JGP0_DROME/tr|A0A0B4LH50|A0A0B4LH50_DROME/tr|C8VV69|C8VV69_DROME/tr|X2JCP8|X2JCP8_DROME/tr|B6IDW7|B6IDW7_DROME/tr|C6TP14|C6TP14_DROME/tr|M9PFZ6|M9PFZ6_DROME		6	0		0	2	MASCOT		T
	R20220901601_CACTIN_WT,14350	K.QEYDESGPSIVHR.K	1516.7	-0.00069	2	1	52.92	0	0.00131	0|0	sp|P10987|ACT1_DROME/sp|P02572|ACT2_DROME/tr|X2JCP8|X2JCP8_DROME		4.65	0		0	2	MASCOT		T
	R20220901601_CACTIN_WT,36204	K.SYELPDGQVITIGNER.F	1790.89	0.00179	3	1	30.24	0	0.29	0|0	sp|P10987|ACT1_DROME/sp|P53501|ACT3_DROME/sp|P02574|ACT4_DROME/sp|P10981|ACT5_DROME/sp|P83967|ACT6_DROME/sp|P02572|ACT2_DROME/tr|E1JGP0|E1JGP0_DROME/tr|A0A0B4LH50|A0A0B4LH50_DROME/tr|C8VV69|C8VV69_DROME/tr|X2JCP8|X2JCP8_DROME/tr|B6IDW7|B6IDW7_DROME/tr|C6TP14|C6TP14_DROME/tr|M9PFZ6|M9PFZ6_DROME		4.14	0		0	2	MASCOT		T
	R20220901601_CACTIN_WT,23019	R.GILTLK.Y	644.434	0.00018	2	1	37.2	0	0.00362	0|0	sp|P10987|ACT1_DROME/sp|P53501|ACT3_DROME/sp|P10981|ACT5_DROME/sp|P45891|ACTY_DROME/sp|P83967|ACT6_DROME/sp|P02572|ACT2_DROME/tr|E1JGP0|E1JGP0_DROME/tr|A0A0B4LH50|A0A0B4LH50_DROME/tr|C8VV69|C8VV69_DROME/tr|F0JAT3|F0JAT3_DROME/tr|X2JCP8|X2JCP8_DROME/tr|B6IDW7|B6IDW7_DROME/tr|Q3ZAJ5|Q3ZAJ5_DROME/tr|C6TP14|C6TP14_DROME		8.75	0		0	2	MASCOT		T
	R20220901601_CACTIN_WT,16939	R.GYSFTTTAER.E	1132.53	0.00096	2	1	38.3	0	0.0227	0|0	sp|P10987|ACT1_DROME/sp|P53501|ACT3_DROME/sp|P02574|ACT4_DROME/sp|P10981|ACT5_DROME/sp|P83967|ACT6_DROME/sp|P02572|ACT2_DROME/tr|E1JGP0|E1JGP0_DROME/tr|A0A0B4LH50|A0A0B4LH50_DROME/tr|C8VV69|C8VV69_DROME/tr|X2JCP8|X2JCP8_DROME/tr|B6IDW7|B6IDW7_DROME/tr|C6TP14|C6TP14_DROME/tr|M9PFZ6|M9PFZ6_DROME		6	0		0	2	MASCOT		T
	R20220901601_CACTIN_WT,4193	R.HQGVM&VGM&GQK.D	1203.56	-4e-05	3	1	20.36	0	1.58	0|0	sp|P10987|ACT1_DROME/sp|P53501|ACT3_DROME/sp|P02574|ACT4_DROME/sp|P10981|ACT5_DROME/sp|P83967|ACT6_DROME/sp|P02572|ACT2_DROME/tr|E1JGP0|E1JGP0_DROME/tr|A0A0B4LH50|A0A0B4LH50_DROME/tr|C8VV69|C8VV69_DROME/tr|X2JCP8|X2JCP8_DROME/tr|B6IDW7|B6IDW7_DROME/tr|C6TP14|C6TP14_DROME/tr|M9PFZ6|M9PFZ6_DROME		8.76	0	15.994919 Oxidation (M)	0	2	MASCOT		T
	R20220901601_CACTIN_WT,10829	R.LDIAGR.D ! R.LDLAGR.D	644.373	0.00086	2	1	27.66	0	0.55	0|0	sp|P45888|ARP2_DROME/tr|F6J178|F6J178_DROME ! sp|P10987|ACT1_DROME/sp|P53501|ACT3_DROME/sp|P02574|ACT4_DROME/sp|P10981|ACT5_DROME/sp|P83967|ACT6_DROME/sp|P02572|ACT2_DROME/tr|E1JGP0|E1JGP0_DROME/tr|A0A0B4LH50|A0A0B4LH50_DROME/tr|C8VV69|C8VV69_DROME/tr|X2JCP8|X2JCP8_DROME/tr|B6IDW7|B6IDW7_DROME/tr|C6TP14|C6TP14_DROME/tr|M9PFZ6|M9PFZ6_DROME		5.84	0		0	2	MASCOT		T
$35-1	sp|Q9XZ06|NU931_DROME Nuclear pore complex protein Nup93-1 OS=Drosophila melanogaster OX=7227 GN=Nup93-1 PE=1 SV=1	12	11	0.1215	93851.3	5.87
	R20220901601_CACTIN_WT,20838	K.AFTNM&AASVPYR.M	1343.64	0.00093	2	1	43.27	0	0.0106	0|0	sp|Q9XZ06|NU931_DROME		8.79	0	15.994919 Oxidation (M)	0	2	MASCOT		T
	R20220901601_CACTIN_WT,8958	K.LESLSAR.Q	775.431	-7e-05	2	1	38.26	0	0.0313	0|0	sp|Q9XZ06|NU931_DROME		6	0		0	2	MASCOT		T
	R20220901601_CACTIN_WT,19149	K.YGENYFNAR.E	1133.5	0.0013	2	1	41.95	0	0.00834	0|0	sp|Q9XZ06|NU931_DROME		6	0		0	2	MASCOT		T
	R20220901601_CACTIN_WT,36716	R.ENAILSVIDETNR.S	1473.75	-0.00139	2	1	24.22	0	1.03	0|0	sp|Q9XZ06|NU931_DROME		4.14	0		0	2	MASCOT		T
	R20220901601_CACTIN_WT,24307	R.LDAALVVR.K	856.525	0.00032	2	1	33.22	0	0.0587	0|0	sp|Q9XZ06|NU931_DROME		5.84	0		0	2	MASCOT		T
	R20220901601_CACTIN_WT,17399	R.LIVM&YTK.C	883.496	-0.00084	2	1	21.35	0	0.372	0|0	sp|Q9XZ06|NU931_DROME		8.59	0	15.994919 Oxidation (M)	0	2	MASCOT		T
	R20220901601_CACTIN_WT,8772	R.M&GPEVIK.V	789.417	0.00123	2	1	24.04	0	0.711	0|0	sp|Q9XZ06|NU931_DROME		5.75	0	15.994919 Oxidation (M)	0	2	MASCOT		T
	R20220901601_CACTIN_WT,14471	R.MGPEVIK.V	773.423	0.00271	2	1	32.82	0	0.108	0|0	sp|Q9XZ06|NU931_DROME		5.75	0		0	2	MASCOT		T
	R20220901601_CACTIN_WT,15209	R.QTSPQFVEQAR.T	1290.64	-0.00061	2	1	40.29	0	0.0203	0|0	sp|Q9XZ06|NU931_DROME/tr|A9YHI1|A9YHI1_DROME/tr|A9YHH1|A9YHH1_DROME		6	0		0	2	MASCOT		T
	R20220901601_CACTIN_WT,20808	R.SYVGVTLQGQR.A	1207.64	-0.00535	2	1	63.59	0	0.000229	0|0	sp|Q9XZ06|NU931_DROME/tr|A9YHI1|A9YHI1_DROME/tr|A9YHH1|A9YHH1_DROME/tr|A9YHH9|A9YHH9_DROME		8.46	0		0	2	MASCOT		T
	R20220901601_CACTIN_WT,18053	R.TMSQVLQATK.E	1106.59	-0.00037	2	1	42.62	0	0.0106	0|0	sp|Q9XZ06|NU931_DROME		8.41	0		0	2	MASCOT		T
	R20220901601_CACTIN_WT,6739	R.TYIER.I ! R.TYLER.R ! R.TYLER.N	681.357	0.00031	2	1	21.26	0	0.616	0|0	tr|Q9VHV9|Q9VHV9_DROME ! sp|Q9XZ06|NU931_DROME/tr|A9YHI1|A9YHI1_DROME/tr|A9YHH1|A9YHH1_DROME/tr|A9YHH9|A9YHH9_DROME ! tr|Q9VK14|Q9VK14_DROME		5.66	0		0	2	MASCOT		T
$36-1	tr|A0A0B4LFL2|A0A0B4LFL2_DROME Eukaryotic translation initiation factor 3 subunit C OS=Drosophila melanogaster OX=7227 GN=eIF3c PE=3 SV=1	12	11	0.1165	105653	5.74
$36-2	sp|A1ZAX1|EIF3C_DROME Eukaryotic translation initiation factor 3 subunit C OS=Drosophila melanogaster OX=7227 GN=eIF3c PE=1 SV=1	12	11	0.1165	105653	5.74
	R20220901601_CACTIN_WT,18557	K.DFEDDLSR.F	996.427	-0.00047	2	1	25.02	0	0.245	0|0	sp|A1ZAX1|EIF3C_DROME/tr|A0A0B4LFL2|A0A0B4LFL2_DROME		3.84	0		0	2	MASCOT		T
	R20220901601_CACTIN_WT,6469	K.ECDPHSNDYVSR.L	1478.6	-0.00015	3	1	45.34	0	0.0046	0|0	sp|A1ZAX1|EIF3C_DROME/tr|A0A0B4LFL2|A0A0B4LFL2_DROME		4.54	0		0	2	MASCOT		T
	R20220901601_CACTIN_WT,34567	K.ELLAQGLLPQR.Q	1237.73	7e-05	2	1	24.86	0	0.124	0|0	sp|A1ZAX1|EIF3C_DROME/tr|A0A0B4LFL2|A0A0B4LFL2_DROME		6.1	0		0	2	MASCOT		T
	R20220901601_CACTIN_WT,8064	K.IIYNR.S ! K.IIYNR.H ! R.ILYNR.M ! K.LLYNR.V ! K.LLYNR.A	678.393	0.00016	2	1	20.49	0	0.713	0|0	tr|Q8MT48|Q8MT48_DROME ! tr|Q9V428|Q9V428_DROME/tr|Q7JVW9|Q7JVW9_DROME ! sp|A1ZAX1|EIF3C_DROME/tr|A0A0B4LFL2|A0A0B4LFL2_DROME ! sp|P91927|LETM1_DROME ! tr|Q9V3W1|Q9V3W1_DROME/tr|Q8IP18|Q8IP18_DROME/tr|Q8IGL2|Q8IGL2_DROME/tr|Q6NNZ0|Q6NNZ0_DROME/tr|M9PDJ9|M9PDJ9_DROME		8.75	0		0	2	MASCOT		T
	R20220901601_CACTIN_WT,19463	K.LLEIM&SAR.G	948.518	-0.00012	2	1	38.23	0	0.022	0|0	sp|A1ZAX1|EIF3C_DROME/tr|A0A0B4LFL2|A0A0B4LFL2_DROME		6	0	15.994919 Oxidation (M)	0	2	MASCOT		T
	R20220901601_CACTIN_WT,28248	K.LLEIMSAR.G	932.523	8e-05	2	1	20.62	0	1.3	0|0	sp|A1ZAX1|EIF3C_DROME/tr|A0A0B4LFL2|A0A0B4LFL2_DROME		6	0		0	2	MASCOT		T
	R20220901601_CACTIN_WT,19128	K.TFYQQLR.S	955.5	0.0021	2	1	23.27	0	0.402	0|0	sp|A1ZAX1|EIF3C_DROME/tr|A0A0B4LFL2|A0A0B4LFL2_DROME		8.41	0		0	2	MASCOT		T
	R20220901601_CACTIN_WT,17462	K.VTNLVDVNEK.V	1130.61	-0.00099	2	1	59.16	0	0.00028	0|0	sp|A1ZAX1|EIF3C_DROME/tr|A0A0B4LFL2|A0A0B4LFL2_DROME		4.37	0		0	2	MASCOT		T
	R20220901601_CACTIN_WT,17465	R.LDDEFVK.L	865.43	0.00033	2	1	20.7	0	1.21	0|0	sp|A1ZAX1|EIF3C_DROME/tr|A0A0B4LFL2|A0A0B4LFL2_DROME		4.03	0		0	2	MASCOT		T
	R20220901601_CACTIN_WT,28678	R.LQALAM&QFVDK.V	1279.67	0.00011	2	1	56.25	0	0.00055	0|0	sp|A1ZAX1|EIF3C_DROME/tr|A0A0B4LFL2|A0A0B4LFL2_DROME		5.84	0	15.994919 Oxidation (M)	0	2	MASCOT		T
	R20220901601_CACTIN_WT,16772	R.NQNNQGGNWLGQR.R	1485.69	0.00303	2	1	49.6	0	0.00735	0|0	sp|A1ZAX1|EIF3C_DROME/tr|A0A0B4LFL2|A0A0B4LFL2_DROME		9.75	0		0	2	MASCOT		T
	R20220901601_CACTIN_WT,12675	R.QQQQQQQVQTIDEE.-	1729.8	-0.00177	2	1	27.22	0	1.63	0|0	sp|A1ZAX1|EIF3C_DROME/tr|A0A0B4LFL2|A0A0B4LFL2_DROME		3.91	0		0	2	MASCOT		T
$37-1	tr|Q7JQN4|Q7JQN4_DROME RNA helicase OS=Drosophila melanogaster OX=7227 GN=Rs1 PE=1 SV=1	12	11	0.1432	87838.7	9.49
	R20220901601_CACTIN_WT,26884	K.DLAAVSLDKPIK.V	1269.74	-0.00083	2	1	25.01	0	0.274	0|0	tr|Q7JQN4|Q7JQN4_DROME/tr|Q7KK34|Q7KK34_DROME		5.96	0		0	2	MASCOT		T
	R20220901601_CACTIN_WT,7207	K.EIINSCCK.T	1023.46	0.0007	2	1	32.09	0	0.0673	0|0	tr|Q7JQN4|Q7JQN4_DROME/tr|Q7KK34|Q7KK34_DROME		6.08	0		0	2	MASCOT		T
	R20220901601_CACTIN_WT,28965	K.GFEFVSSVK.E	999.515	-0.0001	2	1	20.38	0	0.992	0|0	tr|Q7JQN4|Q7JQN4_DROME/tr|Q7KK34|Q7KK34_DROME		6	0		0	2	MASCOT		T
	R20220901601_CACTIN_WT,6028	K.LGAATEVHR.S	953.516	0.00061	3	1	22.34	0	0.56	0|0	tr|Q7JQN4|Q7JQN4_DROME		6.75	0		0	2	MASCOT		T
	R20220901601_CACTIN_WT,6057	K.LGAATEVHR.S	953.516	0.00037	2	1	55.08	0	0.000302	0|0	tr|Q7JQN4|Q7JQN4_DROME		6.75	0		0	2	MASCOT		T
	R20220901601_CACTIN_WT,30143	K.TAAYM&LPTLER.L	1281.65	-0.0083	2	1	24.33	0	0.798	0|0	tr|Q7JQN4|Q7JQN4_DROME/tr|Q7KK34|Q7KK34_DROME		5.66	0	15.994919 Oxidation (M)	0	2	MASCOT		T
	R20220901601_CACTIN_WT,7938	R.AGELHGNLTQQQR.L	1451.73	0.0005	3	1	30.89	0	0.218	0|0	tr|Q7JQN4|Q7JQN4_DROME/tr|Q7KK34|Q7KK34_DROME		6.79	0		0	2	MASCOT		T
	R20220901601_CACTIN_WT,22909	R.AGISVSLAGEK.E	1031.57	0.00041	2	1	22.05	0	1.22	0|0	tr|Q7JQN4|Q7JQN4_DROME/tr|Q7KK34|Q7KK34_DROME		6.05	0		0	2	MASCOT		T
	R20220901601_CACTIN_WT,7475	R.DICGCAATGTGK.T	1210.52	-0.00278	2	1	57.96	0	0.000215	0|0	tr|Q7JQN4|Q7JQN4_DROME/tr|Q7KK34|Q7KK34_DROME		5.82	0		0	2	MASCOT		T
	R20220901601_CACTIN_WT,13225	R.LALTTGDEDK.A	1062.53	0.00113	2	1	37.26	0	0.0379	0|0	tr|Q7JQN4|Q7JQN4_DROME/tr|Q7KK34|Q7KK34_DROME		4.03	0		0	2	MASCOT		T
	R20220901601_CACTIN_WT,10112	R.QEFIR.I ! K.QEFLR.Q ! K.QEFLR.E	692.373	0.00012	2	1	32.02	0	0.0751	0|0	tr|Q7JQN4|Q7JQN4_DROME/tr|Q7KK34|Q7KK34_DROME ! sp|Q27421|OSP_DROME ! sp|Q24145|SHARK_DROME		6	0		0	2	MASCOT		T
	R20220901601_CACTIN_WT,24973	R.QNPDIVIATPGR.L	1280.7	0.00018	2	1	25.34	0	0.477	0|0	tr|Q7JQN4|Q7JQN4_DROME/tr|Q7KK34|Q7KK34_DROME		5.84	0		0	2	MASCOT		T
$38-1	sp|O46037|VINC_DROME Vinculin OS=Drosophila melanogaster OX=7227 GN=Vinc PE=1 SV=1	11	11	0.1249	106301	6.27
$38-2	tr|X2JAB9|X2JAB9_DROME Vinculin OS=Drosophila melanogaster OX=7227 GN=Vinc PE=1 SV=1	11	11	0.1249	106301	6.27
$38-3	tr|Q24584|Q24584_DROME Vinculin OS=Drosophila melanogaster OX=7227 GN=Vinc PE=3 SV=1	11	11	0.1247	106510	6.45
	R20220901601_CACTIN_WT,25262	K.AEIQQLCDEVER.L	1489.7	0.00179	2	1	43.67	0	0.0304	0|0	sp|O46037|VINC_DROME/tr|X2JAB9|X2JAB9_DROME/tr|Q24584|Q24584_DROME		4	0		0	2	MASCOT		T
	R20220901601_CACTIN_WT,13774	K.GQSPQAESLVR.G	1171.61	-0.0012	2	1	29.06	0	0.206	0|0	sp|O46037|VINC_DROME/tr|X2JAB9|X2JAB9_DROME/tr|Q24584|Q24584_DROME		6	0		0	2	MASCOT		T
	R20220901601_CACTIN_WT,6937	K.KIAEASEDVTR.L	1218.63	-0.00018	2	1	26.64	0	0.413	0|0	sp|O46037|VINC_DROME/tr|X2JAB9|X2JAB9_DROME/tr|Q24584|Q24584_DROME		4.68	1		0	2	MASCOT		T
	R20220901601_CACTIN_WT,18127	K.QEADNSEDPVFTER.L	1636.71	0.0002	2	1	36	0	0.0552	0|0	sp|O46037|VINC_DROME/tr|X2JAB9|X2JAB9_DROME/tr|Q24584|Q24584_DROME		3.83	0		0	2	MASCOT		T
	R20220901601_CACTIN_WT,17037	K.QQYADTVLR.M	1093.56	-0.00248	2	1	26.03	0	1.46	0|0	sp|O46037|VINC_DROME/tr|X2JAB9|X2JAB9_DROME/tr|Q24584|Q24584_DROME		5.84	0		0	2	MASCOT		T
	R20220901601_CACTIN_WT,28327	R.AINLIVEEGR.K	1113.63	0.00235	2	1	34.4	0	0.0483	0|0	sp|O46037|VINC_DROME/tr|X2JAB9|X2JAB9_DROME/tr|Q24584|Q24584_DROME		4.53	0		0	2	MASCOT		T
	R20220901601_CACTIN_WT,9387	R.ELIATAK.K ! R.ELIATAK.E	745.445	0.00016	2	1	23.7	0	1.79	0|0	sp|O46037|VINC_DROME/tr|X2JAB9|X2JAB9_DROME/tr|Q24584|Q24584_DROME ! tr|Q9VCG6|Q9VCG6_DROME		6.1	0		0	2	MASCOT		T
	R20220901601_CACTIN_WT,30418	R.IVQDFM&DVSTPLK.Q	1508.77	-0.00168	2	1	23.5	0	1.25	0|0	sp|O46037|VINC_DROME/tr|X2JAB9|X2JAB9_DROME/tr|Q24584|Q24584_DROME		4.21	0	15.994919 Oxidation (M)	0	2	MASCOT		T
	R20220901601_CACTIN_WT,29384	R.M&SDELQEIIR.V	1249.61	-0.00229	2	1	20.01	0	2.07	0|0	sp|O46037|VINC_DROME/tr|X2JAB9|X2JAB9_DROME/tr|Q24584|Q24584_DROME		4.14	0	15.994919 Oxidation (M)	0	2	MASCOT		T
	R20220901601_CACTIN_WT,22587	R.TM&PHANQPILIAAR.G	1548.83	0.00074	3	1	41.07	0	0.0158	0|0	sp|O46037|VINC_DROME/tr|X2JAB9|X2JAB9_DROME/tr|Q24584|Q24584_DROME		9.44	0	15.994919 Oxidation (M)	0	2	MASCOT		T
	R20220901601_CACTIN_WT,22754	R.TNLLQVCER.I	1132.58	-0.00022	2	1	22.25	0	1.45	0|0	sp|O46037|VINC_DROME/tr|X2JAB9|X2JAB9_DROME/tr|Q24584|Q24584_DROME		5.66	0		0	2	MASCOT		T
$39-1	tr|Q8IRH0|Q8IRH0_DROME LP21249p OS=Drosophila melanogaster OX=7227 GN=Psa PE=1 SV=1	11	11	0.0988	120287	6.04
$39-2	tr|Q8IRH1|Q8IRH1_DROME FI19310p1 OS=Drosophila melanogaster OX=7227 GN=Psa PE=1 SV=1	11	11	0.0967	122757	5.93
$39-3	tr|E8NH92|E8NH92_DROME AT07754p OS=Drosophila melanogaster OX=7227 GN=Psa-RC PE=2 SV=1	11	11	0.0967	122729	5.93
	R20220901601_CACTIN_WT,19470	K.EDSLPDGLR.R	1001.49	-0.00222	2	1	40.27	0	0.0126	0|0	tr|Q9W0E4|Q9W0E4_DROME/tr|Q8IRH1|Q8IRH1_DROME/tr|Q8IRH0|Q8IRH0_DROME/tr|C8VUZ1|C8VUZ1_DROME/tr|E8NH92|E8NH92_DROME/tr|Q9GPG3|Q9GPG3_DROME		4.03	0		0	2	MASCOT		T
	R20220901601_CACTIN_WT,4994	K.EQQLEQER.K	1059.51	-0.00135	2	1	30.39	0	0.162	0|0	tr|Q8IRH1|Q8IRH1_DROME/tr|Q8IRH0|Q8IRH0_DROME/tr|E8NH92|E8NH92_DROME		4.25	0		0	2	MASCOT		T
	R20220901601_CACTIN_WT,17652	K.GM&NLYLTR.H	983.498	-0.00106	2	1	35.55	0	0.0409	0|0	tr|Q9W0E4|Q9W0E4_DROME/tr|Q8IRH1|Q8IRH1_DROME/tr|Q8IRH0|Q8IRH0_DROME/tr|C8VUZ1|C8VUZ1_DROME/tr|Q6AWR8|Q6AWR8_DROME/tr|E8NH92|E8NH92_DROME/tr|Q9GPG3|Q9GPG3_DROME		8.75	0	15.994919 Oxidation (M)	0	2	MASCOT		T
	R20220901601_CACTIN_WT,11421	K.SDDGVLVR.V	860.447	-0.00017	2	1	44.2	0	0.0101	0|0	tr|Q9W0E4|Q9W0E4_DROME/tr|Q8IRH1|Q8IRH1_DROME/tr|Q8IRH0|Q8IRH0_DROME/tr|C8VUZ1|C8VUZ1_DROME/tr|E8NH92|E8NH92_DROME/tr|Q9GPG3|Q9GPG3_DROME		4.21	0		0	2	MASCOT		T
	R20220901601_CACTIN_WT,22967	K.TFLLDK.S	736.424	0.00046	2	1	30.93	0	0.0578	0|0	tr|Q9W0E4|Q9W0E4_DROME/tr|Q8IRH1|Q8IRH1_DROME/tr|Q8IRH0|Q8IRH0_DROME/tr|C8VUZ1|C8VUZ1_DROME/tr|Q6AWR8|Q6AWR8_DROME/tr|E8NH92|E8NH92_DROME/tr|Q9GPG3|Q9GPG3_DROME		5.5	0		0	2	MASCOT		T
	R20220901601_CACTIN_WT,30692	K.YLIENFASEER.A	1370.66	-0.00116	2	1	60.64	0	0.000201	0|0	tr|Q9W0E4|Q9W0E4_DROME/tr|Q8IRH1|Q8IRH1_DROME/tr|Q8IRH0|Q8IRH0_DROME/tr|C8VUZ1|C8VUZ1_DROME/tr|Q6AWR8|Q6AWR8_DROME/tr|E8NH92|E8NH92_DROME		4.25	0		0	2	MASCOT		T
	R20220901601_CACTIN_WT,4004	R.ATDLHEEQDR.I	1213.54	-0.00011	2	1	29.34	0	0.236	0|0	tr|Q9W0E4|Q9W0E4_DROME/tr|Q8IRH1|Q8IRH1_DROME/tr|Q8IRH0|Q8IRH0_DROME/tr|C8VUZ1|C8VUZ1_DROME/tr|Q6AWR8|Q6AWR8_DROME/tr|E8NH92|E8NH92_DROME/tr|Q9GPG3|Q9GPG3_DROME		4.31	0		0	2	MASCOT		T
	R20220901601_CACTIN_WT,28059	R.EQGTFALEVATK.V	1293.67	0.0031	2	1	41.2	0	0.0164	0|0	tr|Q9W0E4|Q9W0E4_DROME/tr|Q8IRH1|Q8IRH1_DROME/tr|Q8IRH0|Q8IRH0_DROME/tr|C8VUZ1|C8VUZ1_DROME/tr|E8NH92|E8NH92_DROME/tr|Q9GPG3|Q9GPG3_DROME		4.53	0		0	2	MASCOT		T
	R20220901601_CACTIN_WT,27159	R.FAGVTQFEATDAR.R	1412.68	-0.0014	2	1	24.02	0	0.941	0|0	tr|Q9W0E4|Q9W0E4_DROME/tr|Q8IRH1|Q8IRH1_DROME/tr|Q8IRH0|Q8IRH0_DROME/tr|C8VUZ1|C8VUZ1_DROME/tr|E8NH92|E8NH92_DROME/tr|Q9GPG3|Q9GPG3_DROME		4.37	0		0	2	MASCOT		T
	R20220901601_CACTIN_WT,4729	R.SSDTIEEAK.I	979.458	0.00272	2	1	58.97	0	0.000156	0|0	tr|Q9W0E4|Q9W0E4_DROME/tr|Q8IRH1|Q8IRH1_DROME/tr|Q8IRH0|Q8IRH0_DROME/tr|C8VUZ1|C8VUZ1_DROME/tr|Q6AWR8|Q6AWR8_DROME/tr|E8NH92|E8NH92_DROME/tr|Q9GPG3|Q9GPG3_DROME		4.14	0		0	2	MASCOT		T
	R20220901601_CACTIN_WT,16480	R.TVSQAVETIR.L ! R.TVSQAVETIR.F	1103.61	0.00545	2	1	20.75	0	1.65	0|0	tr|Q9W0E4|Q9W0E4_DROME/tr|Q8IRH1|Q8IRH1_DROME/tr|Q8IRH0|Q8IRH0_DROME/tr|C8VUZ1|C8VUZ1_DROME/tr|Q6AWR8|Q6AWR8_DROME/tr|E8NH92|E8NH92_DROME ! tr|Q9GPG3|Q9GPG3_DROME		5.66	0		0	2	MASCOT		T
$40-1	tr|Q960Y8|Q960Y8_DROME Aluminum tubes, isoform G OS=Drosophila melanogaster OX=7227 GN=alt PE=1 SV=1	11	11	0.1293	98592.1	6.9
$40-2	tr|Q9VEH0|Q9VEH0_DROME Aluminum tubes, isoform A OS=Drosophila melanogaster OX=7227 GN=alt PE=1 SV=1	11	11	0.1342	95093.1	6.63
	R20220901601_CACTIN_WT,14639	K.DLAHALDK.L	882.468	3e-05	2	1	23.23	0	0.508	0|0	tr|Q960Y8|Q960Y8_DROME/tr|Q9VEH0|Q9VEH0_DROME		5.21	0		0	2	MASCOT		T
	R20220901601_CACTIN_WT,11502	K.LTQLVTK.T	802.503	-0.00225	2	1	25.33	0	0.0648	0|0	tr|Q960Y8|Q960Y8_DROME/tr|Q9VEH0|Q9VEH0_DROME/tr|Q95R41|Q95R41_DROME		8.75	0		0	2	MASCOT		T
	R20220901601_CACTIN_WT,29438	K.QHVEFEPDAEVLTDQR.R	1912.9	0.00127	3	1	24.49	0	1.19	0|0	tr|Q960Y8|Q960Y8_DROME/tr|Q9VEH0|Q9VEH0_DROME		4.17	0		0	2	MASCOT		T
	R20220901601_CACTIN_WT,9870	K.QNLQLR.E	771.447	-0.00272	2	1	31.55	0	0.0874	0|0	tr|Q960Y8|Q960Y8_DROME/tr|Q9VEH0|Q9VEH0_DROME/tr|Q95R41|Q95R41_DROME		9.75	0		0	2	MASCOT		T
	R20220901601_CACTIN_WT,22896	K.VVAVETEAPVVTK.Q	1341.76	0.00021	2	1	43.78	0	0.00565	0|0	tr|Q960Y8|Q960Y8_DROME/tr|Q9VEH0|Q9VEH0_DROME		4.53	0		0	2	MASCOT		T
	R20220901601_CACTIN_WT,10142	R.ITLER.V ! K.LTIER.T ! K.LTLER.Q ! R.LTLER.C	631.377	-3e-05	2	1	23.72	0	2.4	0|0	tr|Q8T9F2|Q8T9F2_DROME/tr|Q32KB8|Q32KB8_DROME/tr|A0A1L4AAD6|A0A1L4AAD6_DROME ! tr|A5XD86|A5XD86_DROME/tr|Q9VAN7|Q9VAN7_DROME/tr|Q9GU73|Q9GU73_DROME/tr|A5XD87|A5XD87_DROME/tr|Q9VGB6|Q9VGB6_DROME/tr|Q8MR44|Q8MR44_DROME/tr|A5XD88|A5XD88_DROME/tr|A5XD83|A5XD83_DROME/tr|A5XD89|A5XD89_DROME ! tr|Q960Y8|Q960Y8_DROME/tr|Q9VEH0|Q9VEH0_DROME/tr|Q95R41|Q95R41_DROME ! tr|Q9VUS6|Q9VUS6_DROME/tr|Q7K0J6|Q7K0J6_…		6	0		0	2	MASCOT		T
	R20220901601_CACTIN_WT,16545	R.KTFEEVVAEK.R	1179.63	-0.00019	3	1	25.85	0	0.457	0|0	tr|Q960Y8|Q960Y8_DROME/tr|Q9VEH0|Q9VEH0_DROME		4.79	1		0	2	MASCOT		T
	R20220901601_CACTIN_WT,5732	R.NQAYIDK.L	851.426	0.00023	2	1	28.25	0	0.18	0|0	tr|Q960Y8|Q960Y8_DROME/tr|Q9VEH0|Q9VEH0_DROME/tr|Q95R41|Q95R41_DROME		5.84	0		0	2	MASCOT		T
	R20220901601_CACTIN_WT,21388	R.QNLSVLEAR.N	1029.57	-0.00128	2	1	56.84	0	0.000468	0|0	tr|Q960Y8|Q960Y8_DROME/tr|Q9VEH0|Q9VEH0_DROME/tr|Q95R41|Q95R41_DROME		6	0		0	2	MASCOT		T
	R20220901601_CACTIN_WT,3949	R.RPSSVAEKENQPSGAGK.K	1741.88	0.00177	3	1	29.22	0	0.656	0|0	tr|Q960Y8|Q960Y8_DROME/tr|Q9VEH0|Q9VEH0_DROME		8.59	1		0	2	MASCOT		T
	R20220901601_CACTIN_WT,8427	R.SQVGSLTDAHAQQQK.Q	1597.79	-0.00279	2	1	76.52	0	5.95e-06	0|0	tr|Q960Y8|Q960Y8_DROME/tr|Q9VEH0|Q9VEH0_DROME/tr|Q95R41|Q95R41_DROME		6.46	0		0	2	MASCOT		T
$41-1	tr|Q9VVU6|Q9VVU6_DROME PRP6 homolog OS=Drosophila melanogaster OX=7227 GN=Prp6 PE=1 SV=2	11	11	0.1106	105227	7.21
	R20220901601_CACTIN_WT,5571	K.AADLESETK.A	963.463	-0.0037	2	1	26.14	0	0.36	0|0	tr|Q9VVU6|Q9VVU6_DROME		4.14	0		0	2	MASCOT		T
	R20220901601_CACTIN_WT,7100	K.AVIAQAAR.H	799.478	0.00029	2	1	31.55	0	0.0606	0|0	tr|Q9VVU6|Q9VVU6_DROME		9.8	0		0	2	MASCOT		T
	R20220901601_CACTIN_WT,9166	K.ENAFECAR.A	996.42	0.00231	2	1	29.08	0	0.0844	0|0	tr|Q9VVU6|Q9VVU6_DROME		4.53	0		0	2	MASCOT		T
	R20220901601_CACTIN_WT,3370	K.GQIEEQQR.R	987.485	0.0008	2	1	26.63	0	0.317	0|0	tr|Q9VVU6|Q9VVU6_DROME		4.53	0		0	2	MASCOT		T
	R20220901601_CACTIN_WT,17346	K.IQQQFSDLK.R	1106.58	-0.00228	2	1	37.3	0	0.035	0|0	tr|Q9VVU6|Q9VVU6_DROME		5.84	0		0	2	MASCOT		T
	R20220901601_CACTIN_WT,6661	K.LESENSEYER.A	1255.54	0.00123	2	1	70.07	0	1.4e-05	0|0	tr|Q9VVU6|Q9VVU6_DROME		4.09	0		0	2	MASCOT		T
	R20220901601_CACTIN_WT,11741	K.SGAVNCCQSIVK.A	1322.62	-0.00365	2	1	37.79	0	0.0351	0|0	tr|Q9VVU6|Q9VVU6_DROME		7.79	0		0	2	MASCOT		T
	R20220901601_CACTIN_WT,33693	R.ESLEALLQR.A	1058.58	-0.00247	2	1	57.01	0	0.000444	0|0	tr|Q9VVU6|Q9VVU6_DROME		4.53	0		0	2	MASCOT		T
	R20220901601_CACTIN_WT,23162	R.ETNPNHPPAWIASAR.L	1660.82	-0.00036	3	1	20.43	0	2.43	0|0	tr|Q9VVU6|Q9VVU6_DROME		6.85	0		0	2	MASCOT		T
	R20220901601_CACTIN_WT,5144	R.LEEVTGK.V	775.42	1e-05	2	1	45.36	0	0.00676	0|0	tr|Q9VVU6|Q9VVU6_DROME		4.53	0		0	2	MASCOT		T
	R20220901601_CACTIN_WT,7791	R.LETYENAR.K	995.479	0.00021	2	1	39.16	0	0.0215	0|0	tr|Q9VVU6|Q9VVU6_DROME		4.53	0		0	2	MASCOT		T
$42-1	tr|Q7YU85|Q7YU85_DROME SD08724p OS=Drosophila melanogaster OX=7227 GN=cindr PE=2 SV=1	11	10	0.1227	92283.5	9
$42-2	tr|A0A0B4KI34|A0A0B4KI34_DROME CIN85 and CD2AP related, isoform J OS=Drosophila melanogaster OX=7227 GN=cindr PE=1 SV=1	11	10	0.1148	98519.7	9.39
$42-3	tr|Q9VA36|Q9VA36_DROME CIN85 and CD2AP related, isoform C OS=Drosophila melanogaster OX=7227 GN=cindr PE=1 SV=2	11	10	0.1224	92421.8	9.06
$42-4	tr|A0A0B4KI32|A0A0B4KI32_DROME CIN85 and CD2AP related, isoform E OS=Drosophila melanogaster OX=7227 GN=cindr PE=1 SV=1	11	10	0.1274	88493.3	9.29
	R20220901601_CACTIN_WT,36688	K.ASGVTGMFPDNFVR.V	1497.72	0.00223	2	1	35.78	0	0.0707	0|0	tr|A0A0B4KI32|A0A0B4KI32_DROME/tr|Q7YU85|Q7YU85_DROME/tr|A0A0B4KI34|A0A0B4KI34_DROME/tr|Q9VA36|Q9VA36_DROME		5.88	0		0	2	MASCOT		T
	R20220901601_CACTIN_WT,3625	K.EQIGGSSSTTSK.V	1181.56	-0.00053	2	1	71.4	0	1.82e-05	0|0	tr|Q9Y154|Q9Y154_DROME/tr|A0A0B4KI32|A0A0B4KI32_DROME/tr|Q7YU85|Q7YU85_DROME/tr|A0A0B4KI34|A0A0B4KI34_DROME/tr|A0A0B4KHJ8|A0A0B4KHJ8_DROME/tr|Q86PF3|Q86PF3_DROME/tr|Q9VA36|Q9VA36_DROME/tr|A0A0B4KHG1|A0A0B4KHG1_DROME/tr|Q9VA35|Q9VA35_DROME		6.1	0		0	2	MASCOT		T
	R20220901601_CACTIN_WT,3344	K.KTGSSSNSTTSSTTTASSSAGR.K	2062.95	-0.00159	3	1	74.9	0	1.16e-05	0|0	tr|Q9Y154|Q9Y154_DROME/tr|A0A0B4KI32|A0A0B4KI32_DROME/tr|Q7YU85|Q7YU85_DROME/tr|A0A0B4KI34|A0A0B4KI34_DROME/tr|A0A0B4KHJ8|A0A0B4KHJ8_DROME/tr|Q86PF3|Q86PF3_DROME/tr|Q9VA36|Q9VA36_DROME/tr|A0A0B4KHG1|A0A0B4KHG1_DROME/tr|Q9VA35|Q9VA35_DROME		11	1		0	2	MASCOT		T
	R20220901601_CACTIN_WT,10696	K.SM&ENMLDEK.V	1112.46	-0.00102	2	1	28.43	0	0.144	0|0	tr|Q9Y154|Q9Y154_DROME/tr|A0A0B4KI32|A0A0B4KI32_DROME/tr|Q7YU85|Q7YU85_DROME/tr|A0A0B4KI34|A0A0B4KI34_DROME/tr|A0A0B4KHJ8|A0A0B4KHJ8_DROME/tr|Q86PF3|Q86PF3_DROME/tr|Q9VA36|Q9VA36_DROME/tr|A0A0B4KHG1|A0A0B4KHG1_DROME/tr|Q9VA35|Q9VA35_DROME		4.14	0	15.994919 Oxidation (M)	0	2	MASCOT		T
	R20220901601_CACTIN_WT,14425	K.SPPPPVLSK.K	921.54	-0.00078	2	1	22.47	0	0.268	0|0	tr|Q9Y154|Q9Y154_DROME/tr|A0A0B4KI32|A0A0B4KI32_DROME/tr|Q7YU85|Q7YU85_DROME/tr|A0A0B4KI34|A0A0B4KI34_DROME/tr|A0A0B4KHJ8|A0A0B4KHJ8_DROME/tr|Q86PF3|Q86PF3_DROME/tr|Q9VA36|Q9VA36_DROME/tr|A0A0B4KHG1|A0A0B4KHG1_DROME/tr|Q9VA35|Q9VA35_DROME		8.47	0		0	2	MASCOT		T
	R20220901601_CACTIN_WT,4101	K.TGSSSNSTTSSTTTASSSAGR.K	1934.85	-0.00077	3	1	49.04	0	0.00416	0|0	tr|Q9Y154|Q9Y154_DROME/tr|A0A0B4KI32|A0A0B4KI32_DROME/tr|Q7YU85|Q7YU85_DROME/tr|A0A0B4KI34|A0A0B4KI34_DROME/tr|A0A0B4KHJ8|A0A0B4KHJ8_DROME/tr|Q86PF3|Q86PF3_DROME/tr|Q9VA36|Q9VA36_DROME/tr|A0A0B4KHG1|A0A0B4KHG1_DROME/tr|Q9VA35|Q9VA35_DROME		9.41	0		0	2	MASCOT		T
	R20220901601_CACTIN_WT,4102	K.TGSSSNSTTSSTTTASSSAGR.K	1934.85	-0.00077	2	1	168.58	0	4.63e-15	0|0	tr|Q9Y154|Q9Y154_DROME/tr|A0A0B4KI32|A0A0B4KI32_DROME/tr|Q7YU85|Q7YU85_DROME/tr|A0A0B4KI34|A0A0B4KI34_DROME/tr|A0A0B4KHJ8|A0A0B4KHJ8_DROME/tr|Q86PF3|Q86PF3_DROME/tr|Q9VA36|Q9VA36_DROME/tr|A0A0B4KHG1|A0A0B4KHG1_DROME/tr|Q9VA35|Q9VA35_DROME		9.41	0		0	2	MASCOT		T
	R20220901601_CACTIN_WT,3548	K.VQTASSDEETR.A	1222.55	0.00035	2	1	71.01	0	1.15e-05	0|0	tr|Q9Y154|Q9Y154_DROME/tr|A0A0B4KI32|A0A0B4KI32_DROME/tr|Q7YU85|Q7YU85_DROME/tr|A0A0B4KI34|A0A0B4KI34_DROME/tr|A0A0B4KHJ8|A0A0B4KHJ8_DROME/tr|Q86PF3|Q86PF3_DROME/tr|Q9VA36|Q9VA36_DROME/tr|A0A0B4KHG1|A0A0B4KHG1_DROME/tr|Q9VA35|Q9VA35_DROME		4.14	0		0	2	MASCOT		T
	R20220901601_CACTIN_WT,27499	R.AATIAVEDTDFDRVER.A	1807.88	0.00053	3	1	20.16	0	7.01	0|0	tr|Q9Y154|Q9Y154_DROME/tr|A0A0B4KI32|A0A0B4KI32_DROME/tr|Q7YU85|Q7YU85_DROME/tr|A0A0B4KI34|A0A0B4KI34_DROME/tr|A0A0B4KHJ8|A0A0B4KHJ8_DROME/tr|Q86PF3|Q86PF3_DROME/tr|Q9VA36|Q9VA36_DROME/tr|A0A0B4KHG1|A0A0B4KHG1_DROME/tr|Q9VA35|Q9VA35_DROME		4.11	1		0	2	MASCOT		T
	R20220901601_CACTIN_WT,12679	R.ASILTDM&R.Q	922.466	0.00089	2	1	27.76	0	0.231	0|0	tr|Q9Y154|Q9Y154_DROME/tr|A0A0B4KI32|A0A0B4KI32_DROME/tr|Q7YU85|Q7YU85_DROME/tr|A0A0B4KI34|A0A0B4KI34_DROME/tr|A0A0B4KHJ8|A0A0B4KHJ8_DROME/tr|Q86PF3|Q86PF3_DROME/tr|Q9VA36|Q9VA36_DROME/tr|A0A0B4KHG1|A0A0B4KHG1_DROME/tr|Q9VA35|Q9VA35_DROME		5.88	0	15.994919 Oxidation (M)	0	2	MASCOT		T
	R20220901601_CACTIN_WT,5544	R.VAQLEQR.V	843.468	1e-05	2	1	20.54	0	1.38	0|0	tr|Q9Y154|Q9Y154_DROME/tr|A0A0B4KI32|A0A0B4KI32_DROME/tr|Q7YU85|Q7YU85_DROME/tr|A0A0B4KI34|A0A0B4KI34_DROME/tr|A0A0B4KHJ8|A0A0B4KHJ8_DROME/tr|Q86PF3|Q86PF3_DROME/tr|Q9VA36|Q9VA36_DROME/tr|A0A0B4KHG1|A0A0B4KHG1_DROME/tr|Q9VA35|Q9VA35_DROME		5.97	0		0	2	MASCOT		T
$43-1	tr|A0A0B4KF46|A0A0B4KF46_DROME Ubiquitin-activating enzyme E1 OS=Drosophila melanogaster OX=7227 GN=Uba1 PE=1 SV=1	10	10	0.0972	111769	5.14
$43-2	tr|Q8T0L3|Q8T0L3_DROME Ubiquitin-activating enzyme E1 OS=Drosophila melanogaster OX=7227 GN=Uba1 PE=1 SV=1	10	10	0.0823	130757	5.16
	R20220901601_CACTIN_WT,8043	K.ALIDDKPK.S	899.52	3e-05	2	1	41.59	0	0.00744	0|0	tr|Q8T0L3|Q8T0L3_DROME/tr|A0A0B4KF46|A0A0B4KF46_DROME/tr|O46111|O46111_DROME		6	0		0	2	MASCOT		T
	R20220901601_CACTIN_WT,28271	K.LDGVANALDNVDAR.I	1442.72	-0.00154	2	1	35.47	0	0.066	0|0	tr|Q8T0L3|Q8T0L3_DROME/tr|A0A0B4KF46|A0A0B4KF46_DROME/tr|O46111|O46111_DROME		3.93	0		0	2	MASCOT		T
	R20220901601_CACTIN_WT,4243	K.SGGVATQVK.M	846.468	0.00031	2	1	31.43	0	0.143	0|0	tr|Q8T0L3|Q8T0L3_DROME/tr|A0A0B4KF46|A0A0B4KF46_DROME		8.47	0		0	2	MASCOT		T
	R20220901601_CACTIN_WT,5890	K.SM&TAADAIKR.M	1079.55	0.00058	2	1	28.74	0	0.236	0|0	tr|Q8T0L3|Q8T0L3_DROME/tr|A0A0B4KF46|A0A0B4KF46_DROME/tr|O46111|O46111_DROME		8.46	1	15.994919 Oxidation (M)	0	2	MASCOT		T
	R20220901601_CACTIN_WT,11863	K.SMTAADAIK.R	907.455	0.00072	2	1	33.49	0	0.0657	0|0	tr|Q8T0L3|Q8T0L3_DROME/tr|A0A0B4KF46|A0A0B4KF46_DROME/tr|O46111|O46111_DROME		5.55	0		0	2	MASCOT		T
	R20220901601_CACTIN_WT,22070	R.AEVYGIEQVR.N	1163.61	-0.00021	2	1	41.24	0	0.0156	0|0	tr|Q8T0L3|Q8T0L3_DROME/tr|A0A0B4KF46|A0A0B4KF46_DROME/tr|O46111|O46111_DROME		4.53	0		0	2	MASCOT		T
	R20220901601_CACTIN_WT,26327	R.ETIAELVQK.V	1030.58	0.00195	2	1	27.37	0	0.365	0|0	tr|Q8T0L3|Q8T0L3_DROME/tr|A0A0B4KF46|A0A0B4KF46_DROME/tr|O46111|O46111_DROME		4.53	0		0	2	MASCOT		T
	R20220901601_CACTIN_WT,30404	R.TVSHTGPLTEEFLR.K	1586.82	0.00096	3	1	20.02	0	2.4	0|0	tr|Q8T0L3|Q8T0L3_DROME/tr|A0A0B4KF46|A0A0B4KF46_DROME/tr|O46111|O46111_DROME		5.37	0		0	2	MASCOT		T
	R20220901601_CACTIN_WT,14369	R.VVVLTNSDGEEQQR.I	1573.78	0.0031	2	1	48.91	0	0.00331	0|0	tr|Q8T0L3|Q8T0L3_DROME/tr|A0A0B4KF46|A0A0B4KF46_DROME/tr|O46111|O46111_DROME		4.14	0		0	2	MASCOT		T
	R20220901601_CACTIN_WT,30442	R.YDSQIAIFGK.K	1141.59	-0.0015	2	1	25.98	0	0.351	0|0	tr|Q8T0L3|Q8T0L3_DROME/tr|A0A0B4KF46|A0A0B4KF46_DROME/tr|O46111|O46111_DROME		5.84	0		0	2	MASCOT		T
$44-1	tr|A1YK54|A1YK54_DROME Nuclear pore complex protein OS=Drosophila melanogaster OX=7227 GN=Nup107 PE=3 SV=1	10	10	0.1112	97139.5	5.66
$44-2	tr|A1YK61|A1YK61_DROME Nuclear pore complex protein OS=Drosophila melanogaster OX=7227 GN=Nup107 PE=3 SV=1	10	10	0.1112	97424.8	5.67
$44-3	tr|A1YK58|A1YK58_DROME Nuclear pore complex protein OS=Drosophila melanogaster OX=7227 GN=Nup107 PE=3 SV=1	10	10	0.1112	97473.9	5.67
$44-4	tr|A1YK60|A1YK60_DROME Nuclear pore complex protein OS=Drosophila melanogaster OX=7227 GN=Nup107 PE=3 SV=1	10	10	0.1112	97376.7	5.67
$44-5	tr|A1YK65|A1YK65_DROME Nuclear pore complex protein OS=Drosophila melanogaster OX=7227 GN=Nup107 PE=3 SV=1	10	10	0.1112	97254.6	5.62
$44-6	tr|A1YK62|A1YK62_DROME Nuclear pore complex protein OS=Drosophila melanogaster OX=7227 GN=Nup107 PE=3 SV=1	10	10	0.1112	97394.8	5.67
$44-7	tr|A1YK63|A1YK63_DROME Nuclear pore complex protein OS=Drosophila melanogaster OX=7227 GN=Nup107 PE=3 SV=1	10	10	0.1112	97410.8	5.67
	R20220901601_CACTIN_WT,5820	K.KPQTSHAASSQDNFTER.M	1903.89	-0.00163	3	1	26.73	0	0.73	0|0	sp|Q9V466|NU107_DROME/tr|A1YK61|A1YK61_DROME/tr|A1YK56|A1YK56_DROME/tr|A1YK63|A1YK63_DROME/tr|A1YK58|A1YK58_DROME/tr|A1YK55|A1YK55_DROME/tr|A1YK62|A1YK62_DROME/tr|A1YK65|A1YK65_DROME/tr|A1YK60|A1YK60_DROME/tr|A1YK57|A1YK57_DROME/tr|A1YK54|A1YK54_DROME/tr|A1YK59|A1YK59_DROME		6.75	0		0	2	MASCOT		T
	R20220901601_CACTIN_WT,19856	K.LAELLAK.I	757.482	-0.00207	2	1	25.6	0	0.246	0|0	sp|Q9V466|NU107_DROME/tr|A1YK61|A1YK61_DROME/tr|A1YK56|A1YK56_DROME/tr|A1YK63|A1YK63_DROME/tr|A1YK58|A1YK58_DROME/tr|A1YK55|A1YK55_DROME/tr|A1YK62|A1YK62_DROME/tr|A1YK65|A1YK65_DROME/tr|A1YK60|A1YK60_DROME/tr|A1YK57|A1YK57_DROME/tr|A1YK54|A1YK54_DROME/tr|A1YK59|A1YK59_DROME		6	0		0	2	MASCOT		T
	R20220901601_CACTIN_WT,12852	K.LPIEGNPR.R	895.5	0.00339	2	1	20.46	0	0.798	0|0	sp|Q9V466|NU107_DROME/tr|A1YK61|A1YK61_DROME/tr|A1YK56|A1YK56_DROME/tr|A1YK63|A1YK63_DROME/tr|A1YK58|A1YK58_DROME/tr|A1YK55|A1YK55_DROME/tr|A1YK62|A1YK62_DROME/tr|A1YK65|A1YK65_DROME/tr|A1YK60|A1YK60_DROME/tr|A1YK57|A1YK57_DROME/tr|A1YK54|A1YK54_DROME/tr|A1YK59|A1YK59_DROME		6	0		0	2	MASCOT		T
	R20220901601_CACTIN_WT,21463	M.#ADSPFPR.S	831.4	0.00149	2	1	38.75	0	0.0123	0|0	sp|Q9V466|NU107_DROME/tr|A1YK61|A1YK61_DROME/tr|A1YK56|A1YK56_DROME/tr|A1YK63|A1YK63_DROME/tr|A1YK58|A1YK58_DROME/tr|A1YK55|A1YK55_DROME/tr|A1YK62|A1YK62_DROME/tr|A1YK65|A1YK65_DROME/tr|A1YK60|A1YK60_DROME/tr|A1YK57|A1YK57_DROME/tr|A1YK54|A1YK54_DROME/tr|A1YK59|A1YK59_DROME		5.88	0	42.010559 Acetyl (Protein N-term)	0	2	MASCOT		T
	R20220901601_CACTIN_WT,31402	R.DFAQSQLGIIQR.H	1375.73	-0.00117	2	1	52.68	0	0.00111	0|0	sp|Q9V466|NU107_DROME/tr|A1YK61|A1YK61_DROME/tr|A1YK56|A1YK56_DROME/tr|A1YK63|A1YK63_DROME/tr|A1YK58|A1YK58_DROME/tr|A1YK55|A1YK55_DROME/tr|A1YK62|A1YK62_DROME/tr|A1YK65|A1YK65_DROME/tr|A1YK60|A1YK60_DROME/tr|A1YK57|A1YK57_DROME/tr|A1YK54|A1YK54_DROME/tr|A1YK59|A1YK59_DROME		5.84	0		0	2	MASCOT		T
	R20220901601_CACTIN_WT,15646	R.FLEQVEQK.R	1020.54	-0.00026	2	1	34.81	0	0.0495	0|0	sp|Q9V466|NU107_DROME/tr|A1YK61|A1YK61_DROME/tr|A1YK56|A1YK56_DROME/tr|A1YK63|A1YK63_DROME/tr|A1YK58|A1YK58_DROME/tr|A1YK55|A1YK55_DROME/tr|A1YK62|A1YK62_DROME/tr|A1YK65|A1YK65_DROME/tr|A1YK60|A1YK60_DROME/tr|A1YK54|A1YK54_DROME/tr|A1YK59|A1YK59_DROME		4.53	0		0	2	MASCOT		T
	R20220901601_CACTIN_WT,9632	R.LADEISSENR.Q	1133.54	-9e-05	2	1	59.95	0	0.000206	0|0	sp|Q9V466|NU107_DROME/tr|A1YK61|A1YK61_DROME/tr|A1YK56|A1YK56_DROME/tr|A1YK63|A1YK63_DROME/tr|A1YK58|A1YK58_DROME/tr|A1YK62|A1YK62_DROME/tr|A1YK65|A1YK65_DROME/tr|A1YK60|A1YK60_DROME/tr|A1YK57|A1YK57_DROME/tr|A1YK54|A1YK54_DROME/tr|A1YK59|A1YK59_DROME		4.14	0		0	2	MASCOT		T
	R20220901601_CACTIN_WT,13521	R.QEINTWR.L	946.474	-0.00084	2	1	27.82	0	0.295	0|0	sp|Q9V466|NU107_DROME/tr|A1YK61|A1YK61_DROME/tr|A1YK63|A1YK63_DROME/tr|A1YK58|A1YK58_DROME/tr|A1YK62|A1YK62_DROME/tr|A1YK65|A1YK65_DROME/tr|A1YK60|A1YK60_DROME/tr|A1YK57|A1YK57_DROME/tr|A1YK54|A1YK54_DROME		6	0		0	2	MASCOT		T
	R20220901601_CACTIN_WT,12509	R.SLM&EDTGDDLDR.G	1382.57	-0.00151	2	1	74.55	0	5.62e-06	0|0	tr|A1YK61|A1YK61_DROME/tr|A1YK63|A1YK63_DROME/tr|A1YK58|A1YK58_DROME/tr|A1YK62|A1YK62_DROME/tr|A1YK65|A1YK65_DROME/tr|A1YK60|A1YK60_DROME/tr|A1YK57|A1YK57_DROME/tr|A1YK54|A1YK54_DROME/tr|A1YK59|A1YK59_DROME		3.71	0	15.994919 Oxidation (M)	0	2	MASCOT		T
	R20220901601_CACTIN_WT,4075	R.VESEIR.G	732.389	0.0025	2	1	25.69	0	0.507	0|0	sp|Q9V466|NU107_DROME/tr|A1YK61|A1YK61_DROME/tr|A1YK56|A1YK56_DROME/tr|A1YK63|A1YK63_DROME/tr|A1YK58|A1YK58_DROME/tr|A1YK55|A1YK55_DROME/tr|A1YK62|A1YK62_DROME/tr|A1YK65|A1YK65_DROME/tr|A1YK60|A1YK60_DROME/tr|A1YK57|A1YK57_DROME/tr|A1YK54|A1YK54_DROME/tr|A1YK59|A1YK59_DROME		4.53	0		0	2	MASCOT		T
$45-1	tr|A8JNN2|A8JNN2_DROME ADP-ribosyl cyclase/cyclic ADP-ribose hydrolase OS=Drosophila melanogaster OX=7227 GN=Sarm PE=1 SV=1	10	10	0.064	169058	6.99
$45-2	tr|M9PHR5|M9PHR5_DROME ADP-ribosyl cyclase/cyclic ADP-ribose hydrolase OS=Drosophila melanogaster OX=7227 GN=Sarm PE=1 SV=1	10	10	0.0587	183539	8.13
$45-3	sp|Q6IDD9|SARM1_DROME NAD(+) hydrolase sarm1 OS=Drosophila melanogaster OX=7227 GN=Sarm PE=1 SV=1	10	10	0.0735	147882	6.82
$45-4	tr|A8JNN3|A8JNN3_DROME ADP-ribosyl cyclase/cyclic ADP-ribose hydrolase OS=Drosophila melanogaster OX=7227 GN=Sarm PE=1 SV=1	10	10	0.0722	150792	6.56
$45-5	tr|M9NE45|M9NE45_DROME ADP-ribosyl cyclase/cyclic ADP-ribose hydrolase OS=Drosophila melanogaster OX=7227 GN=Sarm PE=1 SV=1	10	10	0.0578	186449	7.64
$45-6	tr|M9NFP2|M9NFP2_DROME ADP-ribosyl cyclase/cyclic ADP-ribose hydrolase OS=Drosophila melanogaster OX=7227 GN=Sarm PE=1 SV=1	10	10	0.0944	115814	5.9
$45-7	tr|A8JNN1|A8JNN1_DROME ADP-ribosyl cyclase/cyclic ADP-ribose hydrolase OS=Drosophila melanogaster OX=7227 GN=Sarm PE=1 SV=1	10	10	0.0611	177767	8.24
	R20220901601_CACTIN_WT,13125	K.EALSLR.T	688.399	-0.00016	2	1	20.2	0	3.48	0|0	sp|Q6IDD9|SARM1_DROME/tr|M9NE45|M9NE45_DROME/tr|A8JNN2|A8JNN2_DROME/tr|A8JNN3|A8JNN3_DROME/tr|A8JNN1|A8JNN1_DROME/tr|M9NFP2|M9NFP2_DROME/tr|M9PHR5|M9PHR5_DROME		6.1	0		0	2	MASCOT		T
	R20220901601_CACTIN_WT,13694	K.FAAQALR.L	776.441	0.00094	2	1	30.93	0	0.0953	0|0	sp|Q6IDD9|SARM1_DROME/tr|M9NE45|M9NE45_DROME/tr|A8JNN2|A8JNN2_DROME/tr|A8JNN3|A8JNN3_DROME/tr|A8JNN1|A8JNN1_DROME/tr|M9NFP2|M9NFP2_DROME/tr|A0A6M3Q7S1|A0A6M3Q7S1_DROME/tr|M9PHR5|M9PHR5_DROME		9.75	0		0	2	MASCOT		T
	R20220901601_CACTIN_WT,5257	K.HVVDNGLDK.V	996.511	-0.00063	2	1	40.05	0	0.0152	0|0	sp|Q6IDD9|SARM1_DROME/tr|M9NE45|M9NE45_DROME/tr|A8JNN2|A8JNN2_DROME/tr|A8JNN3|A8JNN3_DROME/tr|A8JNN1|A8JNN1_DROME/tr|M9NFP2|M9NFP2_DROME/tr|A0A6M3Q7S1|A0A6M3Q7S1_DROME/tr|M9PHR5|M9PHR5_DROME		5.21	0		0	2	MASCOT		T
	R20220901601_CACTIN_WT,10310	K.INEVIR.R ! R.LNEVIR.T ! K.LNEVIR.N	743.441	0.00011	2	1	21.6	0	1.43	0|0	sp|Q6IDD9|SARM1_DROME/tr|M9NE45|M9NE45_DROME/tr|A8JNN2|A8JNN2_DROME/tr|A8JNN3|A8JNN3_DROME/tr|A8JNN1|A8JNN1_DROME/tr|M9NFP2|M9NFP2_DROME/tr|A0A6M3Q7S1|A0A6M3Q7S1_DROME/tr|M9PHR5|M9PHR5_DROME ! sp|P50245|SAHH3_DROME/tr|Q7KSG0|Q7KSG0_DROME ! sp|Q9VZX9|SAHH2_DROME		6	0		0	2	MASCOT		T
	R20220901601_CACTIN_WT,10335	K.NVASCPNAIASK.F	1231.61	-0.0003	2	1	25.09	0	0.63	0|0	sp|Q6IDD9|SARM1_DROME/tr|M9NE45|M9NE45_DROME/tr|A8JNN2|A8JNN2_DROME/tr|A8JNN3|A8JNN3_DROME/tr|A8JNN1|A8JNN1_DROME/tr|M9NFP2|M9NFP2_DROME/tr|A0A6M3Q7S1|A0A6M3Q7S1_DROME/tr|M9PHR5|M9PHR5_DROME		8.22	0		0	2	MASCOT		T
	R20220901601_CACTIN_WT,24873	K.SLTAGSGQQEIEQTINK.Y	1803.91	0.00173	3	1	21.53	0	2.02	0|0	sp|Q6IDD9|SARM1_DROME/tr|M9NE45|M9NE45_DROME/tr|A8JNN2|A8JNN2_DROME/tr|A8JNN3|A8JNN3_DROME/tr|A8JNN1|A8JNN1_DROME/tr|M9NFP2|M9NFP2_DROME/tr|A0A6M3Q7S1|A0A6M3Q7S1_DROME/tr|M9PHR5|M9PHR5_DROME		4.53	0		0	2	MASCOT		T
	R20220901601_CACTIN_WT,27210	R.EINAIEALK.N	1000.57	0.00018	2	1	22.53	0	1.01	0|0	sp|Q6IDD9|SARM1_DROME/tr|M9NE45|M9NE45_DROME/tr|A8JNN2|A8JNN2_DROME/tr|A8JNN3|A8JNN3_DROME/tr|A8JNN1|A8JNN1_DROME/tr|M9NFP2|M9NFP2_DROME/tr|A0A6M3Q7S1|A0A6M3Q7S1_DROME/tr|M9PHR5|M9PHR5_DROME		4.53	0		0	2	MASCOT		T
	R20220901601_CACTIN_WT,16097	R.EQGNTDIFR.E	1079.51	-0.00351	2	1	34.14	0	0.179	0|0	sp|Q6IDD9|SARM1_DROME/tr|M9NE45|M9NE45_DROME/tr|A8JNN2|A8JNN2_DROME/tr|A8JNN3|A8JNN3_DROME/tr|A8JNN1|A8JNN1_DROME/tr|M9NFP2|M9NFP2_DROME/tr|A0A6M3Q7S1|A0A6M3Q7S1_DROME/tr|M9PHR5|M9PHR5_DROME		4.37	0		0	2	MASCOT		T
	R20220901601_CACTIN_WT,10361	R.GGSAITVHDVGGK.K	1197.62	0.00025	2	1	48.72	0	0.00201	0|0	sp|Q6IDD9|SARM1_DROME/tr|M9NE45|M9NE45_DROME/tr|A8JNN2|A8JNN2_DROME/tr|A8JNN3|A8JNN3_DROME/tr|A8JNN1|A8JNN1_DROME/tr|M9NFP2|M9NFP2_DROME/tr|A0A6M3Q7S1|A0A6M3Q7S1_DROME/tr|M9PHR5|M9PHR5_DROME		6.74	0		0	2	MASCOT		T
	R20220901601_CACTIN_WT,37973	R.LGGLDAVLFECR.T	1349.69	-0.00113	2	1	25.49	0	1.94	0|0	sp|Q6IDD9|SARM1_DROME/tr|M9NE45|M9NE45_DROME/tr|A8JNN2|A8JNN2_DROME/tr|A8JNN3|A8JNN3_DROME/tr|A8JNN1|A8JNN1_DROME/tr|M9NFP2|M9NFP2_DROME/tr|A0A6M3Q7S1|A0A6M3Q7S1_DROME/tr|M9PHR5|M9PHR5_DROME		4.37	0		0	2	MASCOT		T
$46-1	tr|B7FNQ3|B7FNQ3_DROME RE33133p OS=Drosophila melanogaster OX=7227 GN=Cg25C-RC PE=2 SV=1	10	10	0.0528	174401	8.78
$46-2	sp|P08120|CO4A1_DROME Collagen alpha-1(IV) chain OS=Drosophila melanogaster OX=7227 GN=Col4a1 PE=1 SV=3	10	10	0.0528	174298	8.81
	R20220901601_CACTIN_WT,12849	K.GATGLTGNDGPVGGR.G	1328.66	-0.00086	2	1	84.42	0	7.67e-07	0|0	sp|P08120|CO4A1_DROME/tr|B7FNQ3|B7FNQ3_DROME		5.84	0		0	2	MASCOT		T
	R20220901601_CACTIN_WT,3448	K.GDIGPR.G	614.326	0.00065	2	1	22.17	0	0.19	0|0	sp|P08120|CO4A1_DROME/tr|B7FNQ3|B7FNQ3_DROME		5.84	0		0	2	MASCOT		T
	R20220901601_CACTIN_WT,10890	K.GDKGATGLTGNDGPVGGR.G	1628.8	0.00037	3	1	44.65	0	0.00977	0|0	sp|P08120|CO4A1_DROME/tr|B7FNQ3|B7FNQ3_DROME		5.96	1		0	2	MASCOT		T
	R20220901601_CACTIN_WT,14572	K.GEPGM&LPPPGPK.G	1192.6	0.00021	2	1	29.99	0	0.196	0|0	sp|P08120|CO4A1_DROME/tr|B7FNQ3|B7FNQ3_DROME		6	0	15.994919 Oxidation (M)	0	2	MASCOT		T
	R20220901601_CACTIN_WT,5333	K.GTAGLNGPK.G	814.442	0.00072	2	1	30.61	0	0.0656	0|0	sp|P08120|CO4A1_DROME/tr|B7FNQ3|B7FNQ3_DROME		8.75	0		0	2	MASCOT		T
	R20220901601_CACTIN_WT,20664	R.GLIGIQGER.G	942.537	0.00167	2	1	36.65	0	0.0285	0|0	sp|P08120|CO4A1_DROME/tr|B7FNQ3|B7FNQ3_DROME		6	0		0	2	MASCOT		T
	R20220901601_CACTIN_WT,11665	R.GLNGFEGQK.G	949.474	0.00044	2	1	21.9	0	2.86	0|0	sp|P08120|CO4A1_DROME/tr|B7FNQ3|B7FNQ3_DROME		6	0		0	2	MASCOT		T
	R20220901601_CACTIN_WT,31283	R.GLPGPLGPTGLK.G	1106.66	-0.00186	2	1	22.36	0	0.235	0|0	sp|P08120|CO4A1_DROME/tr|B7FNQ3|B7FNQ3_DROME		8.75	0		0	2	MASCOT		T
	R20220901601_CACTIN_WT,8470	R.KGEPGPEGDTGLDGQK.G	1584.75	-0.00113	3	1	60.91	0	0.000224	0|0	sp|P08120|CO4A1_DROME/tr|B7FNQ3|B7FNQ3_DROME		4.32	1		0	2	MASCOT		T
	R20220901601_CACTIN_WT,6914	R.KGEPGPEGDTGLDGQKGEK.G	1898.91	-0.00158	3	1	30.67	0	0.285	0|0	sp|P08120|CO4A1_DROME/tr|B7FNQ3|B7FNQ3_DROME		4.51	2		0	2	MASCOT		T
$47-1	tr|Q7JRH5|Q7JRH5_DROME RE28271p OS=Drosophila melanogaster OX=7227 GN=Dmel\CG5726 PE=1 SV=1	10	10	0.1514	86591.4	7.44
	R20220901601_CACTIN_WT,36454	K.FALLFSSR.N	940.525	0.00102	2	1	26.06	0	0.121	0|0	tr|Q7JRH5|Q7JRH5_DROME		9.75	0		0	2	MASCOT		T
	R20220901601_CACTIN_WT,10581	K.GQPPSGKEESELVR.N	1512.77	-4e-05	3	1	38.93	0	0.0313	0|0	tr|Q7JRH5|Q7JRH5_DROME/tr|Q8SZH1|Q8SZH1_DROME		4.79	1		0	2	MASCOT		T
	R20220901601_CACTIN_WT,35924	K.ILETNFLNADAYR.L	1539.78	8e-05	2	1	58.68	0	0.000347	0|0	tr|Q7JRH5|Q7JRH5_DROME		4.37	0		0	2	MASCOT		T
	R20220901601_CACTIN_WT,24410	R.ELNDTSVVLGTR.I	1303.69	-0.0013	2	1	65.5	0	6.37e-05	0|0	tr|Q7JRH5|Q7JRH5_DROME		4.37	0		0	2	MASCOT		T
	R20220901601_CACTIN_WT,18210	R.HLIM&QPALTAK.V	1238.69	0.00248	3	1	23.61	0	0.442	0|0	tr|Q7JRH5|Q7JRH5_DROME		8.76	0	15.994919 Oxidation (M)	0	2	MASCOT		T
	R20220901601_CACTIN_WT,21667	R.NAQQTTQYM&NYLSAQK.-	1904.88	-0.00074	3	1	25.27	0	0.934	0|0	tr|Q7JRH5|Q7JRH5_DROME/tr|Q8SZH1|Q8SZH1_DROME		8.5	0	15.994919 Oxidation (M)	0	2	MASCOT		T
	R20220901601_CACTIN_WT,4538	R.NTYDKPPR.F	990.5	0.0042	2	1	24.56	0	0.696	0|0	tr|Q7JRH5|Q7JRH5_DROME/tr|Q8SZH1|Q8SZH1_DROME		8.59	0		0	2	MASCOT		T
	R20220901601_CACTIN_WT,14512	R.SYISNYER.G	1031.48	0.00309	2	1	29.02	0	0.192	0|0	tr|Q7JRH5|Q7JRH5_DROME/tr|Q8SZH1|Q8SZH1_DROME		5.72	0		0	2	MASCOT		T
	R20220901601_CACTIN_WT,5025	R.Y^NQSPTHAGGGPR.F	1421.6	-0.00018	2	1	44.22	0	0.00706	0|0	tr|Q7JRH5|Q7JRH5_DROME/tr|Q8SZH1|Q8SZH1_DROME		8.75	0	79.966324 Phospho(STY) (STY)	0	2	MASCOT		T
	R20220901601_CACTIN_WT,6445	R.YSVSCDDDHHSVR.S	1576.64	0.00387	3	1	40.13	0	0.0434	0|0	tr|Q7JRH5|Q7JRH5_DROME/tr|Q8SZH1|Q8SZH1_DROME		5.13	0		0	2	MASCOT		T
$48-1	sp|P45437|COPB_DROME Coatomer subunit beta OS=Drosophila melanogaster OX=7227 GN=betaCOP PE=2 SV=2	11	9	0.1162	107406	5.91
	R20220901601_CACTIN_WT,4392	K.M&LDAQHDEDQR.M	1373.58	0.00039	2	1	30.64	0	0.143	0|0	sp|P45437|COPB_DROME		4.22	0	15.994919 Oxidation (M)	0	2	MASCOT		T
	R20220901601_CACTIN_WT,5954	K.MLDAQHDEDQR.M	1357.58	0.00203	2	1	37.55	0	0.0325	0|0	sp|P45437|COPB_DROME		4.22	0		0	2	MASCOT		T
	R20220901601_CACTIN_WT,11770	K.NAQLSDVASPNSK.L	1330.66	0.00019	2	1	51.75	0	0.00143	0|0	sp|P45437|COPB_DROME		5.84	0		0	2	MASCOT		T
	R20220901601_CACTIN_WT,4473	K.QQQGSAGGNAAGSAAEGSGSGNASNK.V	2262.99	-0.00122	3	1	99.98	0	3.76e-08	0|0	sp|P45437|COPB_DROME		6	0		0	2	MASCOT		T
	R20220901601_CACTIN_WT,4482	K.QQQGSAGGNAAGSAAEGSGSGNASNK.V	2262.99	-0.00122	2	1	101.26	0	2.8e-08	0|0	sp|P45437|COPB_DROME		6	0		0	2	MASCOT		T
	R20220901601_CACTIN_WT,3265	K.VCHANPAER.S	1053.49	0.00024	2	1	29.84	0	0.208	0|0	sp|P45437|COPB_DROME		6.71	0		0	2	MASCOT		T
	R20220901601_CACTIN_WT,37012	K.VM&QDLVMDVLR.V	1334.68	-0.00159	2	1	27.7	0	0.42	0|0	sp|P45437|COPB_DROME		4.21	0	15.994919 Oxidation (M)	0	2	MASCOT		T
	R20220901601_CACTIN_WT,5169	R.DLEKGDTNVK.I	1118.57	0.00046	2	1	41	0	0.0162	0|0	sp|P45437|COPB_DROME		4.56	1		0	2	MASCOT		T
	R20220901601_CACTIN_WT,3429	R.LAGDQTEEQK.Q	1118.53	-0.00063	2	1	47.25	0	0.00325	0|0	sp|P45437|COPB_DROME		4.14	0		0	2	MASCOT		T
	R20220901601_CACTIN_WT,38399	R.TPEAISVFTLYCR.E	1556.78	-0.00119	2	1	23	0	1.32	0|0	sp|P45437|COPB_DROME		5.66	0		0	2	MASCOT		T
	R20220901601_CACTIN_WT,12000	R.YAELETEAR.A	1081.52	0.00046	2	1	59.54	0	0.000544	0|0	sp|P45437|COPB_DROME		4.25	0		0	2	MASCOT		T
$49-1	sp|P91926|AP2A_DROME AP-2 complex subunit alpha OS=Drosophila melanogaster OX=7227 GN=AP-2alpha PE=1 SV=1	10	9	0.0862	105619	6.79
$49-2	tr|E8NH12|E8NH12_DROME AP-2 complex subunit alpha OS=Drosophila melanogaster OX=7227 GN=alpha-Adaptin-RB PE=2 SV=1	10	9	0.0851	106934	6.15
	R20220901601_CACTIN_WT,15142	K.GCVNLAVSR.L	975.504	-0.00166	2	1	37.02	0	0.0393	0|0	sp|P91926|AP2A_DROME/tr|E8NH12|E8NH12_DROME		8.25	0		0	2	MASCOT		T
	R20220901601_CACTIN_WT,28780	K.QSAALCLLR.L	1031.57	0.00266	2	1	67.45	0	4.22e-05	0|0	sp|P91926|AP2A_DROME/tr|E8NH12|E8NH12_DROME		8.25	0		0	2	MASCOT		T
	R20220901601_CACTIN_WT,15330	K.VAILAEK.Y ! R.VALLAEK.F	743.466	0.00061	2	1	23.71	0	0.705	0|0	sp|P91926|AP2A_DROME/tr|E8NH12|E8NH12_DROME ! tr|Q8T8Z9|Q8T8Z9_DROME/tr|A0A0B4LGL3|A0A0B4LGL3_DROME		5.97	0		0	2	MASCOT		T
	R20220901601_CACTIN_WT,24336	R.DM&AESFSNEIPK.L	1383.61	0.00154	2	1	37.6	0	0.0335	0|0	sp|P91926|AP2A_DROME/tr|E8NH12|E8NH12_DROME		4.14	0	15.994919 Oxidation (M)	0	2	MASCOT		T
	R20220901601_CACTIN_WT,6820	R.EEVQGYAAK.T	994.484	-0.00109	2	1	37.89	0	0.0268	0|0	sp|P91926|AP2A_DROME/tr|E8NH12|E8NH12_DROME		4.53	0		0	2	MASCOT		T
	R20220901601_CACTIN_WT,24953	R.LIIQS^IK*.N	936.517	-0.0038	2	1	20.77	0	0.773	0|0	sp|P91926|AP2A_DROME/tr|E8NH12|E8NH12_DROME		8.75	0	79.966324 Phospho(STY) (STY); 42.010559 Acetyl (K)	0	2	MASCOT		T
	R20220901601_CACTIN_WT,24024	R.LIIQSIK.N	814.54	0.00216	2	1	20.87	0	0.334	0|0	sp|P91926|AP2A_DROME/tr|E8NH12|E8NH12_DROME		8.75	0		0	2	MASCOT		T
	R20220901601_CACTIN_WT,34415	R.LNETLETILNK.A	1287.72	-0.00162	2	1	55.75	0	0.000439	0|0	sp|P91926|AP2A_DROME/tr|E8NH12|E8NH12_DROME		4.53	0		0	2	MASCOT		T
	R20220901601_CACTIN_WT,6133	R.SADAELQQR.A	1017.5	0.00266	2	1	55.47	0	0.000395	0|0	sp|P91926|AP2A_DROME/tr|E8NH12|E8NH12_DROME		4.37	0		0	2	MASCOT		T
	R20220901601_CACTIN_WT,27700	R.VIQIVINR.E	954.609	0.00022	2	1	51.02	0	0.000275	0|0	sp|P91926|AP2A_DROME/tr|E8NH12|E8NH12_DROME		9.72	0		0	2	MASCOT		T
$50-1	sp|Q9VCH5|NUP98_DROME Nuclear pore complex protein Nup98-Nup96 OS=Drosophila melanogaster OX=7227 GN=Nup98-96 PE=1 SV=3	9	9	0.0439	210137	6.1
	R20220901601_CACTIN_WT,9128	K.FEM&PVTK.A	867.428	0.00356	2	1	21.7	0	1.08	0|0	sp|Q9VCH5|NUP98_DROME/tr|Q868A8|Q868A8_DROME/tr|Q867M7|Q867M7_DROME/tr|Q867M2|Q867M2_DROME/tr|Q867W7|Q867W7_DROME/tr|Q867H5|Q867H5_DROME/tr|Q86G43|Q86G43_DROME		6	0	15.994919 Oxidation (M)	0	2	MASCOT		T
	R20220901601_CACTIN_WT,7516	K.HFSESLK.Q	847.431	0.0005	2	1	20.99	0	1.27	0|0	sp|Q9VCH5|NUP98_DROME/tr|Q868A8|Q868A8_DROME/tr|Q867M7|Q867M7_DROME/tr|Q867M2|Q867M2_DROME/tr|Q867W7|Q867W7_DROME/tr|Q867H5|Q867H5_DROME/tr|Q86G43|Q86G43_DROME		6.75	0		0	2	MASCOT		T
	R20220901601_CACTIN_WT,16908	K.IQNEPPFSER.Q	1216.6	-0.00029	2	1	23.59	0	0.929	0|0	sp|Q9VCH5|NUP98_DROME/tr|Q868A8|Q868A8_DROME/tr|Q867M7|Q867M7_DROME/tr|Q867M2|Q867M2_DROME/tr|Q867W7|Q867W7_DROME/tr|Q867H5|Q867H5_DROME/tr|Q86G43|Q86G43_DROME		4.53	0		0	2	MASCOT		T
	R20220901601_CACTIN_WT,3447	K.ISEDAAR.N	761.379	4e-05	2	1	23.23	0	0.763	0|0	sp|Q9VCH5|NUP98_DROME/tr|Q868A8|Q868A8_DROME/tr|Q867M7|Q867M7_DROME/tr|Q867M2|Q867M2_DROME/tr|Q867W7|Q867W7_DROME/tr|Q867H5|Q867H5_DROME/tr|Q86G43|Q86G43_DROME		4.37	0		0	2	MASCOT		T
	R20220901601_CACTIN_WT,3942	K.LSSEADATR.A	949.458	0.00165	2	1	52.36	0	0.000894	0|0	sp|Q9VCH5|NUP98_DROME/tr|A1YK24|A1YK24_DROME/tr|A1YK27|A1YK27_DROME/tr|A1YK25|A1YK25_DROME/tr|A1YK38|A1YK38_DROME/tr|A1YK35|A1YK35_DROME/tr|A1YK36|A1YK36_DROME/tr|A1YK33|A1YK33_DROME		4.37	0		0	2	MASCOT		T
	R20220901601_CACTIN_WT,10686	K.M&TLNSLR.Q	850.445	0.00463	2	1	20.6	0	1.11	0|0	sp|Q9VCH5|NUP98_DROME/tr|Q868A8|Q868A8_DROME/tr|Q867M7|Q867M7_DROME/tr|Q867M2|Q867M2_DROME/tr|Q867W7|Q867W7_DROME/tr|Q867H5|Q867H5_DROME/tr|Q86G43|Q86G43_DROME		9.5	0	15.994919 Oxidation (M)	0	2	MASCOT		T
	R20220901601_CACTIN_WT,21242	R.ETFTSQQANESVLSNR.S	1810.86	-0.00163	3	1	32.22	0	0.182	0|0	sp|Q9VCH5|NUP98_DROME/tr|A1YK24|A1YK24_DROME/tr|A1YK27|A1YK27_DROME/tr|A1YK25|A1YK25_DROME/tr|A1YK38|A1YK38_DROME/tr|A1YK35|A1YK35_DROME/tr|A1YK36|A1YK36_DROME/tr|A1YK33|A1YK33_DROME		4.53	0		0	2	MASCOT		T
	R20220901601_CACTIN_WT,21514	R.SVTNIADINAR.W	1173.62	-0.00232	2	1	54.76	0	0.000778	0|0	sp|Q9VCH5|NUP98_DROME/tr|Q868A8|Q868A8_DROME/tr|Q867M7|Q867M7_DROME/tr|Q867M2|Q867M2_DROME/tr|Q867W7|Q867W7_DROME/tr|Q867H5|Q867H5_DROME/tr|Q86G43|Q86G43_DROME		5.55	0		0	2	MASCOT		T
	R20220901601_CACTIN_WT,28922	R.VTSPYGDSPIFK.D	1310.66	-0.00088	2	1	22.48	0	1.24	0|0	sp|Q9VCH5|NUP98_DROME		5.81	0		0	2	MASCOT		T
$51-1	sp|Q9VLM8|SYAC_DROME Alanine--tRNA ligase, cytoplasmic OS=Drosophila melanogaster OX=7227 GN=AlaRS PE=2 SV=1	9	9	0.1004	107740	5.77
$51-2	tr|T2FFB7|T2FFB7_DROME Alanine--tRNA ligase OS=Drosophila melanogaster OX=7227 GN=Aats-ala-RB PE=2 SV=1	9	9	0.1004	107740	5.77
	R20220901601_CACTIN_WT,8794	K.AAM&TIEQVSK.T	1093.56	-0.00142	2	1	27.86	0	0.316	0|0	sp|Q9VLM8|SYAC_DROME/tr|Q8T9G8|Q8T9G8_DROME/tr|T2FFB7|T2FFB7_DROME/tr|K7ZI11|K7ZI11_DROME		6.05	0	15.994919 Oxidation (M)	0	2	MASCOT		T
	R20220901601_CACTIN_WT,23745	K.SEAFEQEIVR.L	1207.6	0.0014	2	1	20.92	0	5.04	0|0	sp|Q9VLM8|SYAC_DROME/tr|Q8T9G8|Q8T9G8_DROME/tr|T2FFB7|T2FFB7_DROME/tr|K7ZI11|K7ZI11_DROME		4.25	0		0	2	MASCOT		T
	R20220901601_CACTIN_WT,26356	K.VNDEANEFLVDR.V	1420.67	-0.00144	2	1	56.07	0	0.000538	0|0	sp|Q9VLM8|SYAC_DROME/tr|Q8T9G8|Q8T9G8_DROME/tr|T2FFB7|T2FFB7_DROME/tr|K7ZI11|K7ZI11_DROME		3.92	0		0	2	MASCOT		T
	R20220901601_CACTIN_WT,5839	K.YEAVSDER.D	968.432	0.00018	2	1	45.85	0	0.00339	0|0	sp|Q9VLM8|SYAC_DROME/tr|Q8T9G8|Q8T9G8_DROME/tr|T2FFB7|T2FFB7_DROME/tr|K7ZI11|K7ZI11_DROME		4.14	0		0	2	MASCOT		T
	R20220901601_CACTIN_WT,12012	R.DSAYNYGVCNSK.I	1377.57	-0.00228	2	1	40.28	0	0.0149	0|0	sp|Q9VLM8|SYAC_DROME/tr|Q8T9G8|Q8T9G8_DROME/tr|T2FFB7|T2FFB7_DROME/tr|K7ZI11|K7ZI11_DROME		5.83	0		0	2	MASCOT		T
	R20220901601_CACTIN_WT,29163	R.IVALTGPEALK.A	1111.67	0.00145	2	1	35.1	0	0.015	0|0	sp|Q9VLM8|SYAC_DROME/tr|Q8T9G8|Q8T9G8_DROME/tr|T2FFB7|T2FFB7_DROME/tr|K7ZI11|K7ZI11_DROME		6	0		0	2	MASCOT		T
	R20220901601_CACTIN_WT,15457	R.LVSVIQNK.R	900.551	-0.00188	2	1	28.05	0	0.225	0|0	sp|Q9VLM8|SYAC_DROME/tr|K7ZDS0|K7ZDS0_DROME/tr|K7ZI63|K7ZI63_DROME/tr|T2FFB7|T2FFB7_DROME		8.75	0		0	2	MASCOT		T
	R20220901601_CACTIN_WT,34005	R.SVFDEVYPDPVR.V	1422.69	0.00346	2	1	33.52	0	0.126	0|0	sp|Q9VLM8|SYAC_DROME/tr|Q8T9G8|Q8T9G8_DROME/tr|T2FFB7|T2FFB7_DROME/tr|K7ZI11|K7ZI11_DROME		4.03	0		0	2	MASCOT		T
	R20220901601_CACTIN_WT,28443	R.VGADDVDGIDMAYR.V	1496.67	0.00147	2	1	26.02	0	0.517	0|0	sp|Q9VLM8|SYAC_DROME/tr|K7ZDS0|K7ZDS0_DROME/tr|K7ZI63|K7ZI63_DROME/tr|T2FFB7|T2FFB7_DROME		3.77	0		0	2	MASCOT		T
$52-1	tr|A4UZZ4|A4UZZ4_DROME Alpha-1,4 glucan phosphorylase OS=Drosophila melanogaster OX=7227 GN=GlyP PE=1 SV=1	9	9	0.0924	96995.5	6.09
$52-2	sp|Q9XTL9|PYG_DROME Glycogen phosphorylase OS=Drosophila melanogaster OX=7227 GN=GlyP PE=2 SV=2	9	9	0.0924	96995.5	6.09
	R20220901601_CACTIN_WT,12345	K.AAPGYYVAK.Q	939.493	0.00148	2	1	25.06	0	0.515	0|0	sp|Q9XTL9|PYG_DROME/tr|A4UZZ4|A4UZZ4_DROME		8.54	0		0	2	MASCOT		T
	R20220901601_CACTIN_WT,15415	K.DPTANFTPR.T	1018.5	0.00121	2	1	46.2	0	0.00368	0|0	sp|Q9XTL9|PYG_DROME/tr|A4UZZ4|A4UZZ4_DROME		5.84	0		0	2	MASCOT		T
	R20220901601_CACTIN_WT,19288	K.LAAILEK.D	757.482	-0.0009	2	1	35.85	0	0.0384	0|0	sp|Q9XTL9|PYG_DROME/tr|A4UZZ4|A4UZZ4_DROME		6	0		0	2	MASCOT		T
	R20220901601_CACTIN_WT,11674	K.LPAPEDQPQN.-	1108.53	0.00057	2	1	20.83	0	1.37	0|0	sp|Q9XTL9|PYG_DROME/tr|A4UZZ4|A4UZZ4_DROME		3.67	0		0	2	MASCOT		T
	R20220901601_CACTIN_WT,36350	K.NIADILLK.Y	899.556	-0.00391	2	1	23.95	0	0.757	0|0	sp|Q9XTL9|PYG_DROME/tr|A4UZZ4|A4UZZ4_DROME		5.84	0		0	2	MASCOT		T
	R20220901601_CACTIN_WT,22377	R.GIAEVGNVTEVK.K	1215.66	-0.00046	2	1	71.73	0	1.46e-05	0|0	sp|Q9XTL9|PYG_DROME/tr|A4UZZ4|A4UZZ4_DROME		4.53	0		0	2	MASCOT		T
	R20220901601_CACTIN_WT,6529	R.VIDTPEGK.K	858.457	0.00102	2	1	25.17	0	0.485	0|0	sp|Q9XTL9|PYG_DROME/tr|A4UZZ4|A4UZZ4_DROME		4.37	0		0	2	MASCOT		T
	R20220901601_CACTIN_WT,5920	R.VTLAEK.I	660.393	0.00021	2	1	36.55	0	0.0382	0|0	sp|Q9XTL9|PYG_DROME/tr|A4UZZ4|A4UZZ4_DROME		5.97	0		0	2	MASCOT		T
	R20220901601_CACTIN_WT,27506	R.YEYGIFAQK.I	1118.55	0.0001	2	1	33.6	0	0.0893	0|0	sp|Q9XTL9|PYG_DROME/tr|A4UZZ4|A4UZZ4_DROME		6	0		0	2	MASCOT		T
$53-1	tr|B7FNJ7|B7FNJ7_DROME Hepatocyte growth factor-regulated tyrosine kinase substrate OS=Drosophila melanogaster OX=7227 GN=Hrs-RB PE=2 SV=1	9	9	0.125	85413.8	6.52
$53-2	sp|Q960X8|HRS_DROME Hepatocyte growth factor-regulated tyrosine kinase substrate OS=Drosophila melanogaster OX=7227 GN=Hrs PE=1 SV=1	9	9	0.125	85413.8	6.52
	R20220901601_CACTIN_WT,11857	K.EYHQQPEEATNPELAK.Y	1883.88	0	3	1	36.88	0	0.0681	0|0	sp|Q960X8|HRS_DROME/tr|C9QP23|C9QP23_DROME/tr|B7FNJ7|B7FNJ7_DROME		4.48	0		0	2	MASCOT		T
	R20220901601_CACTIN_WT,16318	K.LDIMR.K ! K.LDLMR.K ! K.LDLMR.L	647.354	0.00037	2	1	41.11	0	0.0119	0|0	sp|Q960X8|HRS_DROME/tr|C9QP23|C9QP23_DROME/tr|B7FNJ7|B7FNJ7_DROME ! tr|O96880|O96880_DROME ! tr|Q9VDS9|Q9VDS9_DROME/tr|B9EQQ2|B9EQQ2_DROME/tr|Q7KSB7|Q7KSB7_DROME/tr|Q4QQD0|Q4QQD0_DROME/tr|Q8I6M5|Q8I6M5_DROME		5.84	0		0	2	MASCOT		T
	R20220901601_CACTIN_WT,16168	K.NAFAAIK.K	734.42	-0.00064	2	1	21	0	0.795	0|0	sp|Q960X8|HRS_DROME/tr|B7FNJ7|B7FNJ7_DROME		8.75	0		0	2	MASCOT		T
	R20220901601_CACTIN_WT,11449	K.NLENATSHLR.L	1154.59	0.00054	3	1	31.68	0	0.116	0|0	sp|Q960X8|HRS_DROME/tr|B7FNJ7|B7FNJ7_DROME		6.75	0		0	2	MASCOT		T
	R20220901601_CACTIN_WT,14974	K.QEYLQYQR.Q	1127.55	0.00111	2	1	30.23	0	0.169	0|0	sp|Q960X8|HRS_DROME/tr|C9QP23|C9QP23_DROME/tr|B7FNJ7|B7FNJ7_DROME		6	0		0	2	MASCOT		T
	R20220901601_CACTIN_WT,14130	R.AALDQLR.Q	786.447	0.00056	2	1	23.95	0	0.75	0|0	sp|Q960X8|HRS_DROME/tr|C9QP23|C9QP23_DROME/tr|B7FNJ7|B7FNJ7_DROME		5.88	0		0	2	MASCOT		T
	R20220901601_CACTIN_WT,11570	R.NCGQVFCGQCTAK.Q	1529.63	-0.00226	2	1	36.81	0	0.0339	0|0	sp|Q960X8|HRS_DROME/tr|C9QP23|C9QP23_DROME/tr|B7FNJ7|B7FNJ7_DROME		7.96	0		0	2	MASCOT		T
	R20220901601_CACTIN_WT,26335	R.TQVEIFVNR.M	1105.6	0.00019	2	1	25.74	0	0.424	0|0	sp|Q960X8|HRS_DROME/tr|C9QP23|C9QP23_DROME/tr|B7FNJ7|B7FNJ7_DROME		5.66	0		0	2	MASCOT		T
	R20220901601_CACTIN_WT,21787	R.VCDGCFAALQRPTSGSGGAK.S	2038.94	0.00077	3	1	25.87	0	0.874	0|0	sp|Q960X8|HRS_DROME/tr|C9QP23|C9QP23_DROME/tr|B7FNJ7|B7FNJ7_DROME		8.03	0		0	2	MASCOT		T
$54-1	tr|H0RNM5|H0RNM5_DROME RNA cytidine acetyltransferase OS=Drosophila melanogaster OX=7227 GN=l(1)G0020-RA PE=2 SV=1	9	9	0.0833	112873	8.74
$54-2	sp|Q9W3C1|NAT10_DROME RNA cytidine acetyltransferase OS=Drosophila melanogaster OX=7227 GN=l(1)G0020 PE=1 SV=2	9	9	0.0833	112873	8.74
	R20220901601_CACTIN_WT,5881	K.DNNARPPLK.L	1024.55	0.00184	2	1	36.91	0	0.0265	0|0	sp|Q9W3C1|NAT10_DROME/tr|F6JBV5|F6JBV5_DROME/tr|A9YK42|A9YK42_DROME/tr|A9YK51|A9YK51_DROME/tr|F6JBT5|F6JBT5_DROME/tr|H0RNM5|H0RNM5_DROME/tr|X2JD07|X2JD07_DROME		8.75	0		0	2	MASCOT		T
	R20220901601_CACTIN_WT,2902	K.ELDQTAQK.L	932.468	0.00221	2	1	20.15	0	1.71	0|0	sp|Q9W3C1|NAT10_DROME/tr|H0RNM5|H0RNM5_DROME/tr|X2JD07|X2JD07_DROME		4.37	0		0	2	MASCOT		T
	R20220901601_CACTIN_WT,7985	K.HTNLEDGPVASK.D	1267.63	0.00202	3	1	24.31	0	0.947	0|0	sp|Q9W3C1|NAT10_DROME/tr|H0RNM5|H0RNM5_DROME/tr|X2JD07|X2JD07_DROME		5.32	0		0	2	MASCOT		T
	R20220901601_CACTIN_WT,34318	K.LCLALLK.N	830.517	0.00045	2	1	24.74	0	0.208	0|0	sp|Q9W3C1|NAT10_DROME/tr|H0RNM5|H0RNM5_DROME/tr|X2JD07|X2JD07_DROME		8.22	0		0	2	MASCOT		T
	R20220901601_CACTIN_WT,22462	K.TINVEPVNPAGAGR.S	1394.74	0.00054	2	1	25.6	0	0.539	0|0	sp|Q9W3C1|NAT10_DROME/tr|H0RNM5|H0RNM5_DROME/tr|X2JD07|X2JD07_DROME		5.66	0		0	2	MASCOT		T
	R20220901601_CACTIN_WT,21318	R.AIQLLK.D	685.461	-0.00014	2	1	21.38	0	0.258	0|0	sp|Q9W3C1|NAT10_DROME/tr|H0RNM5|H0RNM5_DROME/tr|X2JD07|X2JD07_DROME		8.8	0		0	2	MASCOT		T
	R20220901601_CACTIN_WT,18077	R.EDGDLAAPLSK.K	1115.56	-0.00061	2	1	22.56	0	1.11	0|0	sp|Q9W3C1|NAT10_DROME/tr|H0RNM5|H0RNM5_DROME		4.03	0		0	2	MASCOT		T
	R20220901601_CACTIN_WT,5124	R.SPNEASLK.E	845.436	-0.00049	2	1	32.27	0	0.112	0|0	sp|Q9W3C1|NAT10_DROME/tr|H0RNM5|H0RNM5_DROME/tr|X2JD07|X2JD07_DROME		5.72	0		0	2	MASCOT		T
	R20220901601_CACTIN_WT,4797	R.VATHPNYQR.M	1085.55	0.00039	2	1	23.29	0	0.781	0|0	sp|Q9W3C1|NAT10_DROME/tr|H0RNM5|H0RNM5_DROME/tr|X2JD07|X2JD07_DROME		8.73	0		0	2	MASCOT		T
$55-1	tr|Q9NH72|Q9NH72_DROME Rasputin OS=Drosophila melanogaster OX=7227 GN=rin PE=2 SV=1	9	9	0.1377	74984.5	6.88
$55-2	tr|Q9VFT4|Q9VFT4_DROME AT27578p OS=Drosophila melanogaster OX=7227 GN=rin PE=1 SV=1	9	9	0.1377	74942.4	6.88
	R20220901601_CACTIN_WT,5397	K.LNVEEK.K	731.393	0.00059	2	1	22.69	0	1.72	0|0	tr|Q9VFT4|Q9VFT4_DROME/tr|Q9NH72|Q9NH72_DROME		4.53	0		0	2	MASCOT		T
	R20220901601_CACTIN_WT,6802	K.LVVGQR.E	671.42	0.00096	2	1	28.94	0	0.159	0|0	tr|Q9VFT4|Q9VFT4_DROME/tr|Q9NH72|Q9NH72_DROME		9.75	0		0	2	MASCOT		T
	R20220901601_CACTIN_WT,9787	M.VM&DATQSQQPSPQSVGR.E	1831.86	-0.00086	2	1	42.98	0	0.0185	0|0	tr|Q9VFT4|Q9VFT4_DROME/tr|Q9NH72|Q9NH72_DROME		5.81	0	15.994919 Oxidation (M)	0	2	MASCOT		T
	R20220901601_CACTIN_WT,30925	R.FGNVLELR.I	947.531	0.0004	2	1	38.38	0	0.0199	0|0	tr|Q9VFT4|Q9VFT4_DROME/tr|Q9NH72|Q9NH72_DROME		6	0		0	2	MASCOT		T
	R20220901601_CACTIN_WT,31640	R.FTQTFVLAAQSPK.K	1437.77	0.00392	2	1	36.84	0	0.1	0|0	tr|Q9VFT4|Q9VFT4_DROME/tr|Q9NH72|Q9NH72_DROME		8.75	0		0	2	MASCOT		T
	R20220901601_CACTIN_WT,11969	R.LDNGGPLPQR.N	1066.56	-0.00129	2	1	26.92	0	0.363	0|0	tr|Q9VFT4|Q9VFT4_DROME/tr|Q9NH72|Q9NH72_DROME		5.84	0		0	2	MASCOT		T
	R20220901601_CACTIN_WT,8030	R.QQIGGNNLNNNM&GR.L	1545.72	0.00204	2	1	46.15	0	0.00616	0|0	tr|Q9VFT4|Q9VFT4_DROME/tr|Q9NH72|Q9NH72_DROME		9.75	0	15.994919 Oxidation (M)	0	2	MASCOT		T
	R20220901601_CACTIN_WT,24083	R.QYYTLLNK.A	1042.56	-0.0004	2	1	23.84	0	0.52	0|0	tr|Q9VFT4|Q9VFT4_DROME/tr|Q9NH72|Q9NH72_DROME		8.5	0		0	2	MASCOT		T
	R20220901601_CACTIN_WT,5126	R.TGGGNNQSNGPLR.G	1271.61	0.0021	2	1	73.07	0	1.06e-05	0|0	tr|Q9VFT4|Q9VFT4_DROME/tr|Q9NH72|Q9NH72_DROME		9.41	0		0	2	MASCOT		T
$56-1	tr|Q9VGZ3|Q9VGZ3_DROME Citrate hydro-lyase OS=Drosophila melanogaster OX=7227 GN=Irp-1B PE=1 SV=1	9	9	0.0957	98577.2	5.66
$56-2	tr|C7LA95|C7LA95_DROME Citrate hydro-lyase (Fragment) OS=Drosophila melanogaster OX=7227 PE=2 SV=1	9	9	0.0923	101995	5.73
$56-3	tr|O76935|O76935_DROME Citrate hydro-lyase OS=Drosophila melanogaster OX=7227 GN=Irp-1B PE=2 SV=1	9	9	0.0957	98266.9	5.72
	R20220901601_CACTIN_WT,16512	-.MSGANPFAQFEK*.T ! K.MSGANPFAQFEK*.T	1368.63	0.02152	2	1	20.67	0	1.6	0|0	tr|Q9NFX2|Q9NFX2_DROME/tr|Q9VGZ3|Q9VGZ3_DROME/tr|O76935|O76935_DROME ! tr|C7LA95|C7LA95_DROME		5.75	0	42.010559 Acetyl (K)	0	2	MASCOT		T
	R20220901601_CACTIN_WT,32422	K.GPFLLGVK.A	830.513	0.00051	2	1	21.06	0	0.725	0|0	tr|Q9NFX2|Q9NFX2_DROME/tr|Q9VGZ3|Q9VGZ3_DROME/tr|C7LA95|C7LA95_DROME/tr|O76935|O76935_DROME		8.75	0		0	2	MASCOT		T
	R20220901601_CACTIN_WT,15874	K.NQSLEFER.N	1022.49	0.00044	2	1	20.57	0	1.27	0|0	tr|Q9NFX2|Q9NFX2_DROME/tr|B5T1X0|B5T1X0_DROME/tr|Q9VGZ3|Q9VGZ3_DROME/tr|B5T1X5|B5T1X5_DROME/tr|C7LA95|C7LA95_DROME/tr|O76935|O76935_DROME		4.53	0		0	2	MASCOT		T
	R20220901601_CACTIN_WT,9615	K.TFSQAGTTYK.Y	1103.54	0.00091	2	1	39.19	0	0.0205	0|0	tr|Q9NFX2|Q9NFX2_DROME/tr|Q9VGZ3|Q9VGZ3_DROME/tr|C7LA95|C7LA95_DROME/tr|O76935|O76935_DROME		8.26	0		0	2	MASCOT		T
	R20220901601_CACTIN_WT,25362	R.DAVLDLGGDPEK.I	1228.61	-0.00031	2	1	28.55	0	0.271	0|0	tr|Q9NFX2|Q9NFX2_DROME/tr|B5T1X0|B5T1X0_DROME/tr|Q9VGZ3|Q9VGZ3_DROME/tr|B5T1X5|B5T1X5_DROME/tr|C7LA95|C7LA95_DROME/tr|O76935|O76935_DROME		3.84	0		0	2	MASCOT		T
	R20220901601_CACTIN_WT,14194	R.GTFANIR.L	778.421	2e-05	2	1	24.02	0	0.501	0|0	tr|Q9NFX2|Q9NFX2_DROME/tr|Q9VCV4|Q9VCV4_DROME/tr|Q9NFX3|Q9NFX3_DROME/tr|O76934|O76934_DROME/tr|Q9VGZ3|Q9VGZ3_DROME/tr|C7LA95|C7LA95_DROME/tr|O76935|O76935_DROME		9.75	0		0	2	MASCOT		T
	R20220901601_CACTIN_WT,6450	R.NYADAAQDPK.F	1092.5	0.00098	2	1	43.53	0	0.00635	0|0	tr|Q9NFX2|Q9NFX2_DROME/tr|B5T1X0|B5T1X0_DROME/tr|Q9VGZ3|Q9VGZ3_DROME/tr|B5T1X5|B5T1X5_DROME/tr|C7LA95|C7LA95_DROME/tr|O76935|O76935_DROME		4.21	0		0	2	MASCOT		T
	R20220901601_CACTIN_WT,9357	R.QLGVVGK.F	700.435	0.00053	2	1	24.83	0	0.882	0|0	tr|Q9VCV4|Q9VCV4_DROME/tr|B5T1X0|B5T1X0_DROME/tr|Q9NFX3|Q9NFX3_DROME/tr|O76934|O76934_DROME/tr|Q9VGZ3|Q9VGZ3_DROME/tr|C7LA95|C7LA95_DROME/tr|O76935|O76935_DROME		8.75	0		0	2	MASCOT		T
	R20220901601_CACTIN_WT,12913	R.VVFENDATDGSK.I	1281.6	0.00032	2	1	50.29	0	0.00223	0|0	tr|Q9NFX2|Q9NFX2_DROME/tr|B5T1X0|B5T1X0_DROME/tr|Q9VGZ3|Q9VGZ3_DROME/tr|B5T1X5|B5T1X5_DROME/tr|C7LA95|C7LA95_DROME/tr|O76935|O76935_DROME		4.03	0		0	2	MASCOT		T
$57-1	tr|Q9VHY6|Q9VHY6_DROME ER membrane protein complex subunit 1 OS=Drosophila melanogaster OX=7227 GN=EMC1 PE=1 SV=1	9	9	0.0973	100914	8.31
$57-2	tr|A0A0B4LGV1|A0A0B4LGV1_DROME ER membrane protein complex subunit 1 OS=Drosophila melanogaster OX=7227 GN=EMC1 PE=1 SV=1	9	9	0.098	100032	8.44
	R20220901601_CACTIN_WT,14287	K.DQSICGDLR.S	1063.48	0.00062	2	1	22.68	0	0.746	0|0	tr|A0A0B4LGV1|A0A0B4LGV1_DROME/tr|Q9VHY6|Q9VHY6_DROME		4.21	0		0	2	MASCOT		T
	R20220901601_CACTIN_WT,31150	K.TAELAGYFVK.Y	1098.58	0.00035	2	1	23.84	0	0.498	0|0	tr|A0A0B4LGV1|A0A0B4LGV1_DROME/tr|Q9VHY6|Q9VHY6_DROME/tr|Q95TQ6|Q95TQ6_DROME/tr|F0JAM8|F0JAM8_DROME		5.66	0		0	2	MASCOT		T
	R20220901601_CACTIN_WT,22546	K.TGELVWR.Q	860.462	-0.00135	2	1	23.47	0	1.22	0|0	tr|A0A0B4LGV1|A0A0B4LGV1_DROME/tr|Q9VHY6|Q9VHY6_DROME		5.66	0		0	2	MASCOT		T
	R20220901601_CACTIN_WT,29436	K.VAEGGLVQLDYR.I	1319.7	0.00072	2	1	28.98	0	0.301	0|0	tr|A0A0B4LGV1|A0A0B4LGV1_DROME/tr|Q9VHY6|Q9VHY6_DROME/tr|Q95TQ6|Q95TQ6_DROME/tr|F0JAM8|F0JAM8_DROME		4.37	0		0	2	MASCOT		T
	R20220901601_CACTIN_WT,37208	K.VLAYADLSSGILR.I	1377.77	0.00129	2	1	38.69	0	0.0563	0|0	tr|A0A0B4LGV1|A0A0B4LGV1_DROME/tr|Q9VHY6|Q9VHY6_DROME		5.81	0		0	2	MASCOT		T
	R20220901601_CACTIN_WT,9653	R.DSFGLHK.M	803.405	0.00063	2	1	20.41	0	1.6	0|0	tr|A0A0B4LGV1|A0A0B4LGV1_DROME/tr|Q9VHY6|Q9VHY6_DROME/tr|Q95TQ6|Q95TQ6_DROME/tr|F0JAM8|F0JAM8_DROME		6.74	0		0	2	MASCOT		T
	R20220901601_CACTIN_WT,16525	R.FNPITGK.V	776.43	-0.00041	2	1	29.53	0	0.131	0|0	tr|A0A0B4LGV1|A0A0B4LGV1_DROME/tr|Q9VHY6|Q9VHY6_DROME/tr|Q95TQ6|Q95TQ6_DROME/tr|F0JAM8|F0JAM8_DROME		8.75	0		0	2	MASCOT		T
	R20220901601_CACTIN_WT,19092	R.LGGHNSEQQIIGVAGK.N	1607.85	0.00154	3	1	30.15	0	0.215	0|0	tr|A0A0B4LGV1|A0A0B4LGV1_DROME/tr|Q9VHY6|Q9VHY6_DROME/tr|Q95TQ6|Q95TQ6_DROME/tr|F0JAM8|F0JAM8_DROME		6.75	0		0	2	MASCOT		T
	R20220901601_CACTIN_WT,6846	R.TSLEAEPK.G	874.452	0.00069	2	1	27.04	0	0.457	0|0	tr|A0A0B4LGV1|A0A0B4LGV1_DROME/tr|Q9VHY6|Q9VHY6_DROME		4.53	0		0	2	MASCOT		T
$58-1	tr|Q9W374|Q9W374_DROME Dihydropyrimidine dehydrogenase [NADP(+)] OS=Drosophila melanogaster OX=7227 GN=su(r) PE=1 SV=2	9	9	0.0776	111224	6.42
$58-2	tr|Q95U76|Q95U76_DROME Dihydropyrimidine dehydrogenase [NADP(+)] OS=Drosophila melanogaster OX=7227 GN=su(r) PE=2 SV=1	9	9	0.0926	93274	6.06
$58-3	tr|Q4TWT4|Q4TWT4_DROME Dihydropyrimidine dehydrogenase [NADP(+)] OS=Drosophila melanogaster OX=7227 GN=su(r) PE=3 SV=1	9	9	0.0776	111296	6.31
	R20220901601_CACTIN_WT,31595	K.AALAPLQFR.G	986.578	-1e-05	2	1	20.78	0	1.43	0|0	tr|Q9W374|Q9W374_DROME/tr|Q95U76|Q95U76_DROME/tr|Q4TWT4|Q4TWT4_DROME/tr|Q94914|Q94914_DROME		9.8	0		0	2	MASCOT		T
	R20220901601_CACTIN_WT,10392	K.AISDIANR.V	859.463	0.00021	2	1	32.12	0	0.183	0|0	tr|Q9W374|Q9W374_DROME/tr|Q95U76|Q95U76_DROME/tr|Q4TWT4|Q4TWT4_DROME/tr|Q94914|Q94914_DROME		5.88	0		0	2	MASCOT		T
	R20220901601_CACTIN_WT,17947	K.DLVTNVSPR.I	1000.54	0.0005	2	1	25.58	0	0.503	0|0	tr|Q9W374|Q9W374_DROME/tr|Q95U76|Q95U76_DROME/tr|Q4TWT4|Q4TWT4_DROME/tr|Q94914|Q94914_DROME		5.84	0		0	2	MASCOT		T
	R20220901601_CACTIN_WT,9171	K.SIGELK.R	646.377	-0.01129	2	1	30.85	0	0.196	0|0	tr|Q9W374|Q9W374_DROME/tr|Q95U76|Q95U76_DROME/tr|Q4TWT4|Q4TWT4_DROME/tr|Q94914|Q94914_DROME		5.72	0		0	2	MASCOT		T
	R20220901601_CACTIN_WT,22105	R.AEYWLK.S	809.419	0.00236	2	1	25.41	0	0.414	0|0	tr|Q9W374|Q9W374_DROME/tr|Q95U76|Q95U76_DROME/tr|Q4TWT4|Q4TWT4_DROME/tr|Q94914|Q94914_DROME		6.05	0		0	2	MASCOT		T
	R20220901601_CACTIN_WT,36547	R.AFEQGWGFVVTK.T	1368.69	-0.0023	2	1	23.46	0	0.899	0|0	tr|Q9W374|Q9W374_DROME/tr|Q95U76|Q95U76_DROME/tr|Q4TWT4|Q4TWT4_DROME/tr|Q94914|Q94914_DROME		6.05	0		0	2	MASCOT		T
	R20220901601_CACTIN_WT,22141	R.AVPEEVELAR.D	1112.59	-0.0004	2	1	41.01	0	0.00993	0|0	tr|Q9W374|Q9W374_DROME/tr|Q95U76|Q95U76_DROME/tr|Q4TWT4|Q4TWT4_DROME		4.25	0		0	2	MASCOT		T
	R20220901601_CACTIN_WT,13292	R.TPQAEANPLSQK.I	1283.66	-0.00338	2	1	56.06	0	0.000455	0|0	tr|Q9W374|Q9W374_DROME/tr|Q95U76|Q95U76_DROME/tr|Q4TWT4|Q4TWT4_DROME		5.66	0		0	2	MASCOT		T
	R20220901601_CACTIN_WT,6513	R.VTMQSSVK.Q	879.46	9e-05	2	1	32.53	0	0.0696	0|0	tr|Q9W374|Q9W374_DROME/tr|Q95U76|Q95U76_DROME/tr|Q4TWT4|Q4TWT4_DROME/tr|Q94914|Q94914_DROME		8.72	0		0	2	MASCOT		T
$59-1	sp|Q9VGW6|MCM5_DROME DNA replication licensing factor Mcm5 OS=Drosophila melanogaster OX=7227 GN=Mcm5 PE=1 SV=1	9	8	0.1255	82257.3	8.03
	R20220901601_CACTIN_WT,30525	K.QPTEHLEIFEEAAR.E	1669.82	7e-05	3	1	23.8	0	1.18	0|0	sp|Q9VGW6|MCM5_DROME		4.48	0		0	2	MASCOT		T
	R20220901601_CACTIN_WT,22903	K.VAPIAVYTSGK.G	1105.63	-0.00162	2	1	23.74	0	0.421	0|0	sp|Q9VGW6|MCM5_DROME		8.56	0		0	2	MASCOT		T
	R20220901601_CACTIN_WT,29992	K.VNPGLEGYALPR.K	1285.69	0.00141	2	1	38.73	0	0.0266	0|0	sp|Q9VGW6|MCM5_DROME		5.97	0		0	2	MASCOT		T
	R20220901601_CACTIN_WT,37214	R.GDINVLLLGDPGTAK.S	1482.82	-0.00249	2	1	23.44	0	0.8	0|0	sp|Q9VGW6|MCM5_DROME		4.21	0		0	2	MASCOT		T
	R20220901601_CACTIN_WT,7670	R.ISESLAK.I	747.425	-0.00254	2	1	22.5	0	0.732	0|0	sp|Q9VGW6|MCM5_DROME		6	0		0	2	MASCOT		T
	R20220901601_CACTIN_WT,34019	R.LSQSLAPSIFGSR.D	1362.74	-0.00121	2	1	21.48	0	1.19	0|0	sp|Q9VGW6|MCM5_DROME		9.75	0		0	2	MASCOT		T
	R20220901601_CACTIN_WT,9172	R.M&AASGDIYER.L	1128.5	-0.00067	2	1	51.87	0	0.00098	0|0	sp|Q9VGW6|MCM5_DROME		4.37	0	15.994919 Oxidation (M)	0	2	MASCOT		T
	R20220901601_CACTIN_WT,12856	R.MAASGDIYER.L	1112.5	0.00031	2	1	31.27	0	0.133	0|0	sp|Q9VGW6|MCM5_DROME		4.37	0		0	2	MASCOT		T
	R20220901601_CACTIN_WT,35230	R.VLIQGIYSIR.K	1161.7	-0.00152	2	1	21.51	0	0.482	0|0	sp|Q9VGW6|MCM5_DROME		8.72	0		0	2	MASCOT		T
$60-1	sp|Q9VLK2|Y3096_DROME Ribosomal L1 domain-containing protein CG13096 OS=Drosophila melanogaster OX=7227 GN=CG13096 PE=1 SV=1	9	8	0.1322	74363.4	8.61
$60-2	tr|H0RNN8|H0RNN8_DROME FI17503p1 OS=Drosophila melanogaster OX=7227 GN=CG13096-RA PE=1 SV=1	9	8	0.1322	74363.4	8.61
	R20220901601_CACTIN_WT,19308	K.AALLAADAAPK.D	1011.58	-0.00044	2	1	49.8	0	0.0021	0|0	sp|Q9VLK2|Y3096_DROME/tr|H0RNN8|H0RNN8_DROME		5.88	0		0	2	MASCOT		T
	R20220901601_CACTIN_WT,4286	K.AKPAASGAPVGK.K	1053.61	0.00016	2	1	22.68	0	0.305	0|0	sp|Q9VLK2|Y3096_DROME/tr|H0RNN8|H0RNN8_DROME		10	0		0	2	MASCOT		T
	R20220901601_CACTIN_WT,13433	K.DAEFIK.L	722.372	0.00067	2	1	23.27	0	0.552	0|0	sp|Q9VLK2|Y3096_DROME/tr|H0RNN8|H0RNN8_DROME		4.37	0		0	2	MASCOT		T
	R20220901601_CACTIN_WT,37503	K.DDDVALIVPDLQR.G	1468.76	8e-05	2	1	51.4	0	0.00156	0|0	sp|Q9VLK2|Y3096_DROME/tr|H0RNN8|H0RNN8_DROME		3.77	0		0	2	MASCOT		T
	R20220901601_CACTIN_WT,4306	K.DNDGGDAAVPAKK.A	1257.61	-0.00145	3	1	25.97	0	0.525	0|0	sp|Q9VLK2|Y3096_DROME/tr|H0RNN8|H0RNN8_DROME		4.43	1		0	2	MASCOT		T
	R20220901601_CACTIN_WT,4354	K.DNDGGDAAVPAKK.A	1257.61	0.00234	2	1	30.05	0	0.202	0|0	sp|Q9VLK2|Y3096_DROME/tr|H0RNN8|H0RNN8_DROME		4.43	1		0	2	MASCOT		T
	R20220901601_CACTIN_WT,21441	K.LATDATLELASNKK.A	1474.81	-0.00345	3	1	24.37	0	0.5	0|0	sp|Q9VLK2|Y3096_DROME/tr|H0RNN8|H0RNN8_DROME		6.07	1		0	2	MASCOT		T
	R20220901601_CACTIN_WT,24198	K.NTSIFSDYR.Y	1102.52	0.00367	2	1	31.97	0	0.0981	0|0	sp|Q9VLK2|Y3096_DROME/tr|H0RNN8|H0RNN8_DROME		5.84	0		0	2	MASCOT		T
	R20220901601_CACTIN_WT,14659	R.FHEIVNENNVTK.V	1443.72	4e-05	3	1	52.66	0	0.00128	0|0	sp|Q9VLK2|Y3096_DROME/tr|H0RNN8|H0RNN8_DROME		5.4	0		0	2	MASCOT		T
$61-1	tr|B5RIZ2|B5RIZ2_DROME FI06314p OS=Drosophila melanogaster OX=7227 GN=RhoGAP92B PE=1 SV=1	9	8	0.1	83084.1	8.65
$61-2	sp|Q9VDS5|RG92B_DROME Rho GTPase-activating protein 92B OS=Drosophila melanogaster OX=7227 GN=RhoGAP92B PE=1 SV=1	9	8	0.1	83084.1	8.65
$61-3	tr|A0A0B4LHC1|A0A0B4LHC1_DROME Rho GTPase activating protein at 92B, isoform B OS=Drosophila melanogaster OX=7227 GN=RhoGAP92B PE=1 SV=1	9	8	0.1001	82955	8.73
	R20220901601_CACTIN_WT,9149	K.IAAENLSR.S	873.479	-0.00195	2	1	22.55	0	1.46	0|0	sp|Q9VDS5|RG92B_DROME/tr|B5RIZ2|B5RIZ2_DROME/tr|A0A0B4LHC1|A0A0B4LHC1_DROME		6	0		0	2	MASCOT		T
	R20220901601_CACTIN_WT,9546	K.IAQALDESAK.E	1045.55	-0.00018	2	1	61.9	0	0.000129	0|0	sp|Q9VDS5|RG92B_DROME/tr|B5RIZ2|B5RIZ2_DROME/tr|A0A0B4LHC1|A0A0B4LHC1_DROME		4.37	0		0	2	MASCOT		T
	R20220901601_CACTIN_WT,17020	K.SDSKDSELEAIER.Q	1478.7	0.00112	3	1	32.2	0	0.154	0|0	sp|Q9VDS5|RG92B_DROME/tr|B5RIZ2|B5RIZ2_DROME/tr|A0A0B4LHC1|A0A0B4LHC1_DROME		4.18	1		0	2	MASCOT		T
	R20220901601_CACTIN_WT,13143	K.VLANCGELEK.T	1132.57	-0.0008	2	1	50.67	0	0.00209	0|0	sp|Q9VDS5|RG92B_DROME/tr|B5RIZ2|B5RIZ2_DROME/tr|A0A0B4LHC1|A0A0B4LHC1_DROME/tr|A0A0B4LHN0|A0A0B4LHN0_DROME		4.53	0		0	2	MASCOT		T
	R20220901601_CACTIN_WT,12543	R.ALQHVNASLAR.I	1179.66	0.00081	3	1	23.49	0	0.48	0|0	sp|Q9VDS5|RG92B_DROME/tr|B5RIZ2|B5RIZ2_DROME/tr|A0A0B4LHC1|A0A0B4LHC1_DROME/tr|A0A0B4LHC3|A0A0B4LHC3_DROME/tr|A0A0B4LHN0|A0A0B4LHN0_DROME		9.8	0		0	2	MASCOT		T
	R20220901601_CACTIN_WT,8855	R.IQDTIQGTEK.S	1132.58	-0.0014	2	1	34.73	0	0.0756	0|0	sp|Q9VDS5|RG92B_DROME/tr|B5RIZ2|B5RIZ2_DROME/tr|A0A0B4LHC1|A0A0B4LHC1_DROME/tr|A0A0B4LHC3|A0A0B4LHC3_DROME/tr|A0A0B4LHN0|A0A0B4LHN0_DROME		4.37	0		0	2	MASCOT		T
	R20220901601_CACTIN_WT,5273	R.LEEPAAK.V	757.409	0.00069	2	1	26.04	0	0.165	0|0	sp|Q9VDS5|RG92B_DROME/tr|B5RIZ2|B5RIZ2_DROME/tr|A0A0B4LHC1|A0A0B4LHC1_DROME/tr|A0A0B4LHN0|A0A0B4LHN0_DROME		4.53	0		0	2	MASCOT		T
	R20220901601_CACTIN_WT,5149	R.YGTLR.R ! R.YGTLR.K	609.335	0.00019	2	1	20.31	0	0.66	0|0	sp|Q9VDS5|RG92B_DROME/tr|B5RIZ2|B5RIZ2_DROME/tr|A0A0B4LHC1|A0A0B4LHC1_DROME/tr|A0A0B4LHC3|A0A0B4LHC3_DROME/tr|A0A0B4LHN0|A0A0B4LHN0_DROME ! tr|M9NCR3|M9NCR3_DROME/tr|A0A023GPK8|A0A023GPK8_DROME/tr|G4LU27|G4LU27_DROME		8.75	0		0	2	MASCOT		T
	R20220901601_CACTIN_WT,6890	R.YGTLR.R ! R.YGTLR.K	609.335	-0.00159	2	1	22.22	0	0.217	0|0	sp|Q9VDS5|RG92B_DROME/tr|B5RIZ2|B5RIZ2_DROME/tr|A0A0B4LHC1|A0A0B4LHC1_DROME/tr|A0A0B4LHC3|A0A0B4LHC3_DROME/tr|A0A0B4LHN0|A0A0B4LHN0_DROME ! tr|M9NCR3|M9NCR3_DROME/tr|A0A023GPK8|A0A023GPK8_DROME/tr|G4LU27|G4LU27_DROME		8.75	0		0	2	MASCOT		T
$62-1	tr|Q9VUR2|Q9VUR2_DROME LD31322p OS=Drosophila melanogaster OX=7227 GN=Dmel\CG12301 PE=1 SV=2	9	8	0.0869	88726.7	9.48
	R20220901601_CACTIN_WT,11512	K.AQIGDTTDEKELAK.Q	1518.76	0.00127	3	1	28.59	0	0.351	0|0	tr|Q9VUR2|Q9VUR2_DROME		4.32	1		0	2	MASCOT		T
	R20220901601_CACTIN_WT,25926	K.DLAEQLAVSR.E	1101.59	-0.00088	2	1	25.47	0	1.29	0|0	tr|E5KYP8|E5KYP8_DROME/tr|E5KYQ1|E5KYQ1_DROME/tr|E5KYP9|E5KYP9_DROME/tr|Q9VUR2|Q9VUR2_DROME/tr|E5KYP6|E5KYP6_DROME/tr|E5KYQ5|E5KYQ5_DROME/tr|E5KYQ7|E5KYQ7_DROME/tr|E5KYQ0|E5KYQ0_DROME/tr|E5KYP7|E5KYP7_DROME		4.37	0		0	2	MASCOT		T
	R20220901601_CACTIN_WT,17967	K.ELAYLK.M	736.424	0.00075	2	1	22.78	0	0.377	0|0	tr|E5KYP8|E5KYP8_DROME/tr|E5KYQ1|E5KYQ1_DROME/tr|E5KYP9|E5KYP9_DROME/tr|Q9VUR2|Q9VUR2_DROME/tr|E5KYP6|E5KYP6_DROME/tr|E5KYQ5|E5KYQ5_DROME/tr|E5KYQ7|E5KYQ7_DROME/tr|E5KYQ0|E5KYQ0_DROME/tr|E5KYP7|E5KYP7_DROME		6.1	0		0	2	MASCOT		T
	R20220901601_CACTIN_WT,4625	K.LAAPEK.R	628.366	0.00108	2	1	20.91	0	0.305	0|0	tr|Q9VUR2|Q9VUR2_DROME		6	0		0	2	MASCOT		T
	R20220901601_CACTIN_WT,22999	K.SNLAQELEANNR.K	1358.67	0.00451	2	1	31.12	0	0.174	0|0	tr|Q9VUR2|Q9VUR2_DROME		4.53	0		0	2	MASCOT		T
	R20220901601_CACTIN_WT,12114	K.TDPEAALEK.L	973.484	0.00324	2	1	26.35	0	0.361	0|0	tr|E5KYP8|E5KYP8_DROME/tr|E5KYQ1|E5KYQ1_DROME/tr|E5KYP9|E5KYP9_DROME/tr|Q9VUR2|Q9VUR2_DROME/tr|E5KYP6|E5KYP6_DROME/tr|E5KYQ5|E5KYQ5_DROME/tr|E5KYQ7|E5KYQ7_DROME/tr|E5KYQ0|E5KYQ0_DROME/tr|E5KYP7|E5KYP7_DROME		4.14	0		0	2	MASCOT		T
	R20220901601_CACTIN_WT,20386	R.KDLAEQLAVSR.E	1229.68	0.00105	3	1	27.07	0	0.351	0|0	tr|E5KYP8|E5KYP8_DROME/tr|E5KYQ1|E5KYQ1_DROME/tr|E5KYP9|E5KYP9_DROME/tr|Q9VUR2|Q9VUR2_DROME/tr|E5KYP6|E5KYP6_DROME/tr|E5KYQ5|E5KYQ5_DROME/tr|E5KYQ7|E5KYQ7_DROME/tr|E5KYQ0|E5KYQ0_DROME/tr|E5KYP7|E5KYP7_DROME		6.07	1		0	2	MASCOT		T
	R20220901601_CACTIN_WT,20388	R.KDLAEQLAVSR.E	1229.68	-0.00033	2	1	44.88	0	0.0126	0|0	tr|E5KYP8|E5KYP8_DROME/tr|E5KYQ1|E5KYQ1_DROME/tr|E5KYP9|E5KYP9_DROME/tr|Q9VUR2|Q9VUR2_DROME/tr|E5KYP6|E5KYP6_DROME/tr|E5KYQ5|E5KYQ5_DROME/tr|E5KYQ7|E5KYQ7_DROME/tr|E5KYQ0|E5KYQ0_DROME/tr|E5KYP7|E5KYP7_DROME		6.07	1		0	2	MASCOT		T
	R20220901601_CACTIN_WT,13730	R.TIGYEGVTK.K	967.509	-0.00131	2	1	25.06	0	0.477	0|0	tr|Q9VUR2|Q9VUR2_DROME		5.66	0		0	2	MASCOT		T
$63-1	sp|P14199|REF2P_DROME Protein ref(2)P OS=Drosophila melanogaster OX=7227 GN=ref(2)P PE=1 SV=2	8	8	0.1369	65302.5	4.9
	R20220901601_CACTIN_WT,14448	K.AAEQTESPPQAEPTVTAEK.A	1983.95	-0.00039	3	1	69.25	0	3.86e-05	0|0	sp|P14199|REF2P_DROME		4.09	0		0	2	MASCOT		T
	R20220901601_CACTIN_WT,4185	K.AAESEAKPTEPK.K	1257.63	-0.00059	2	1	42.37	0	0.0112	0|0	sp|P14199|REF2P_DROME		4.79	0		0	2	MASCOT		T
	R20220901601_CACTIN_WT,13247	K.CVQCSNYDLCQK.C	1574.64	-0.00257	2	1	46.96	0	0.00331	0|0	sp|P14199|REF2P_DROME		5.81	0		0	2	MASCOT		T
	R20220901601_CACTIN_WT,8224	K.ITYQGAGPQK.K	1062.56	-0.0038	2	1	45.2	0	0.00546	0|0	sp|P14199|REF2P_DROME		8.59	0		0	2	MASCOT		T
	R20220901601_CACTIN_WT,5296	K.KVNTDQSVPR.T	1143.61	0.00104	2	1	84.87	0	6.16e-07	0|0	sp|P14199|REF2P_DROME		8.75	1		0	2	MASCOT		T
	R20220901601_CACTIN_WT,6798	K.VNTDQSVPR.T	1015.52	0.00624	2	1	29.33	0	0.17	0|0	sp|P14199|REF2P_DROME		5.81	0		0	2	MASCOT		T
	R20220901601_CACTIN_WT,38448	R.DFGQLGELLR.Q	1147.61	-7e-05	2	1	46.75	0	0.00419	0|0	sp|P14199|REF2P_DROME		4.37	0		0	2	MASCOT		T
	R20220901601_CACTIN_WT,8792	R.TEDPVTTPR.S	1015.51	-0.00171	2	1	24.62	0	0.451	0|0	sp|P14199|REF2P_DROME		4.37	0		0	2	MASCOT		T
$64-1	sp|Q9V9E3|PREP_DROME Presequence protease, mitochondrial OS=Drosophila melanogaster OX=7227 GN=CG3107 PE=2 SV=2	8	8	0.0658	119323	6.35
$64-2	tr|A0A0B4LES3|A0A0B4LES3_DROME Presequence protease, mitochondrial OS=Drosophila melanogaster OX=7227 GN=Dmel\CG3107 PE=3 SV=1	8	8	0.0658	119323	6.35
	R20220901601_CACTIN_WT,37744	K.DTTFVVGLQDLR.V	1363.72	0.00113	2	1	25.36	0	0.606	0|0	sp|Q9V9E3|PREP_DROME/tr|A0A0B4LES3|A0A0B4LES3_DROME		4.21	0		0	2	MASCOT		T
	R20220901601_CACTIN_WT,6483	K.GVVYNEM&K.G	955.455	-0.00027	2	1	22.9	0	0.793	0|0	sp|Q9V9E3|PREP_DROME/tr|A0A0B4LES3|A0A0B4LES3_DROME		6	0	15.994919 Oxidation (M)	0	2	MASCOT		T
	R20220901601_CACTIN_WT,28280	K.LFIQNVQNVR.T	1230.7	-0.00396	2	1	35.86	0	0.0341	0|0	sp|Q9V9E3|PREP_DROME/tr|A0A0B4LES3|A0A0B4LES3_DROME		9.75	0		0	2	MASCOT		T
	R20220901601_CACTIN_WT,5829	K.LSTIASK.V	719.43	0.00234	2	1	22.1	0	0.399	0|0	sp|Q9V9E3|PREP_DROME/tr|A0A0B4LES3|A0A0B4LES3_DROME		8.75	0		0	2	MASCOT		T
	R20220901601_CACTIN_WT,18514	K.TGGFDFK.L	771.367	0	2	1	20.7	0	0.529	0|0	sp|Q9V9E3|PREP_DROME/tr|A0A0B4LES3|A0A0B4LES3_DROME		5.5	0		0	2	MASCOT		T
	R20220901601_CACTIN_WT,35794	K.YLLPVIR.E	873.556	-9e-05	2	1	22.92	0	0.177	0|0	sp|Q9V9E3|PREP_DROME/tr|A0A0B4LES3|A0A0B4LES3_DROME		8.75	0		0	2	MASCOT		T
	R20220901601_CACTIN_WT,14022	R.GPNSPFYK.N	909.446	0.00216	2	1	26.27	0	0.301	0|0	sp|Q9V9E3|PREP_DROME/tr|A0A0B4LES3|A0A0B4LES3_DROME		8.59	0		0	2	MASCOT		T
	R20220901601_CACTIN_WT,14695	R.LENKDIFDK.Q	1121.58	0.00074	3	1	23.02	0	0.94	0|0	sp|Q9V9E3|PREP_DROME/tr|A0A0B4LES3|A0A0B4LES3_DROME		4.56	1		0	2	MASCOT		T
$65-1	tr|A0A0B4K618|A0A0B4K618_DROME Fmr1, isoform G OS=Drosophila melanogaster OX=7227 GN=Fmr1 PE=1 SV=1	8	8	0.1235	81028.2	8.81
$65-2	tr|A0A126GUS7|A0A126GUS7_DROME Fmr1, isoform J OS=Drosophila melanogaster OX=7227 GN=Fmr1 PE=1 SV=1	8	8	0.1322	75817.8	8.4
	R20220901601_CACTIN_WT,5889	K.EVEQLR.Q	773.415	0.00075	2	1	20.73	0	1.89	0|0	sp|Q9NFU0|FMR1_DROME/tr|A0A126GUS7|A0A126GUS7_DROME/tr|B3LF78|B3LF78_DROME/tr|A0A0B4K618|A0A0B4K618_DROME/tr|A0A0B4KFN9|A0A0B4KFN9_DROME/tr|A0A0B4KGP6|A0A0B4KGP6_DROME		4.53	0		0	2	MASCOT		T
	R20220901601_CACTIN_WT,11926	K.IAGDDEQDQNIPR.E	1470.68	0.00059	2	1	114.47	0	8.84e-10	0|0	tr|A0A126GUS7|A0A126GUS7_DROME/tr|A0A0B4K618|A0A0B4K618_DROME		3.84	0		0	2	MASCOT		T
	R20220901601_CACTIN_WT,6912	K.ISGETEESVQR.A	1234.59	0.00097	2	1	36.29	0	0.0446	0|0	sp|Q9NFU0|FMR1_DROME/tr|A0A126GUS7|A0A126GUS7_DROME/tr|B3LF78|B3LF78_DROME/tr|A0A0B4K618|A0A0B4K618_DROME/tr|A0A0B4KFN9|A0A0B4KFN9_DROME/tr|A0A0B4KGP6|A0A0B4KGP6_DROME		4.25	0		0	2	MASCOT		T
	R20220901601_CACTIN_WT,11066	K.M&EIDQQLR.A	1048.51	0.00305	2	1	20.53	0	1.46	0|0	sp|Q9NFU0|FMR1_DROME/tr|A0A126GUS7|A0A126GUS7_DROME/tr|B3LF78|B3LF78_DROME/tr|A0A0B4K618|A0A0B4K618_DROME/tr|A0A0B4KFN9|A0A0B4KFN9_DROME/tr|A0A0B4KGP6|A0A0B4KGP6_DROME		4.37	0	15.994919 Oxidation (M)	0	2	MASCOT		T
	R20220901601_CACTIN_WT,3273	R.ADSNSSYEGSSR.R	1259.51	-0.00156	2	1	30.95	0	0.0895	0|0	sp|Q9NFU0|FMR1_DROME/tr|A0A126GUS7|A0A126GUS7_DROME/tr|B3LF78|B3LF78_DROME/tr|A0A0B4K618|A0A0B4K618_DROME/tr|A0A0B4KFN9|A0A0B4KFN9_DROME		4.37	0		0	2	MASCOT		T
	R20220901601_CACTIN_WT,15536	R.GYSSDIESVR.S	1112.52	-0.00109	2	1	33.47	0	0.0875	0|0	sp|Q9NFU0|FMR1_DROME/tr|A0A126GUS7|A0A126GUS7_DROME/tr|B3LF78|B3LF78_DROME/tr|A0A0B4K618|A0A0B4K618_DROME/tr|A0A0B4KFN9|A0A0B4KFN9_DROME/tr|A0A0B4KGP6|A0A0B4KGP6_DROME		4.37	0		0	2	MASCOT		T
	R20220901601_CACTIN_WT,10401	R.SNNHTDQPSGQQQLAENVK.K	2094.98	-0.00658	3	1	50.96	0	0.00304	0|0	sp|Q9NFU0|FMR1_DROME/tr|A0A126GUS7|A0A126GUS7_DROME/tr|B3LF78|B3LF78_DROME/tr|A0A0B4K618|A0A0B4K618_DROME/tr|A0A0B4KFN9|A0A0B4KFN9_DROME		5.3	0		0	2	MASCOT		T
	R20220901601_CACTIN_WT,14474	R.TIDAGVCNYSR.D	1255.57	-0.0033	2	1	33.6	0	0.0887	0|0	sp|Q9NFU0|FMR1_DROME/tr|A0A126GUS7|A0A126GUS7_DROME/tr|B3G0S3|B3G0S3_DROME/tr|B3LF78|B3LF78_DROME/tr|A0A0B4K618|A0A0B4K618_DROME/tr|A0A0B4KFN9|A0A0B4KFN9_DROME/tr|A0A0B4KGP6|A0A0B4KGP6_DROME		5.5	0		0	2	MASCOT		T
$66-1	tr|H9ZJM5|H9ZJM5_DROME Sodium/potassium-transporting ATPase subunit alpha OS=Drosophila melanogaster OX=7227 GN=Atpalpha-RA PE=2 SV=1	8	8	0.0855	115604	5.48
$66-2	tr|E6PBW0|E6PBW0_DROME Sodium/potassium-transporting ATPase subunit alpha OS=Drosophila melanogaster OX=7227 GN=Atpalpha-RA PE=2 SV=1	8	8	0.0936	104696	5.34
$66-3	sp|P13607|ATNA_DROME Sodium/potassium-transporting ATPase subunit alpha OS=Drosophila melanogaster OX=7227 GN=Atpalpha PE=1 SV=3	8	8	0.0855	115604	5.48
	R20220901601_CACTIN_WT,21724	K.GGQDGVPILK.K	983.552	-0.00059	2	1	31.44	0	0.0537	0|0	sp|P13607|ATNA_DROME/tr|A0A0B4KGG8|A0A0B4KGG8_DROME/tr|B5RIT8|B5RIT8_DROME/tr|E1JIR4|E1JIR4_DROME/tr|H9ZJM5|H9ZJM5_DROME/tr|E6PBW0|E6PBW0_DROME/tr|C8VUY7|C8VUY7_DROME/tr|I7J4E4|I7J4E4_DROME		5.84	0		0	2	MASCOT		T
	R20220901601_CACTIN_WT,20758	K.LIIVEGCQR.M	1087.59	0.00217	2	1	33.04	0	0.102	0|0	sp|P13607|ATNA_DROME/tr|A0A0B4KGG8|A0A0B4KGG8_DROME/tr|B5RIT8|B5RIT8_DROME/tr|E1JIR4|E1JIR4_DROME/tr|H9ZJM5|H9ZJM5_DROME/tr|E6PBW0|E6PBW0_DROME/tr|C8VUY7|C8VUY7_DROME/tr|I7J4E4|I7J4E4_DROME		6	0		0	2	MASCOT		T
	R20220901601_CACTIN_WT,9592	K.VDNSSLTGESEPQSR.G	1605.74	0.00033	2	1	69.96	0	2.57e-05	0|0	sp|P13607|ATNA_DROME/tr|A0A0B4KGG8|A0A0B4KGG8_DROME/tr|B5RIT8|B5RIT8_DROME/tr|E1JIR4|E1JIR4_DROME/tr|H9ZJM5|H9ZJM5_DROME/tr|E6PBW0|E6PBW0_DROME/tr|C8VUY7|C8VUY7_DROME/tr|I7J4E4|I7J4E4_DROME		4.14	0		0	2	MASCOT		T
	R20220901601_CACTIN_WT,10072	R.AAVPDAVAK.C	841.478	0.00042	2	1	26.76	0	0.13	0|0	sp|P13607|ATNA_DROME/tr|A0A0B4KGG8|A0A0B4KGG8_DROME/tr|B5RIT8|B5RIT8_DROME/tr|E1JIR4|E1JIR4_DROME/tr|H9ZJM5|H9ZJM5_DROME/tr|A4IJ54|A4IJ54_DROME/tr|E6PBW0|E6PBW0_DROME/tr|A8QI34|A8QI34_DROME/tr|C8VUY7|C8VUY7_DROME/tr|I7J4E4|I7J4E4_DROME/tr|Q9U458|Q9U458_DROME		5.88	0		0	2	MASCOT		T
	R20220901601_CACTIN_WT,5017	R.CS^TIFINGKEK.V ! R.CS^TIFINGKEK.A	1376.63	0.00031	2	1	20.38	0	1.99	0|0	sp|P13607|ATNA_DROME/tr|A0A0B4KGG8|A0A0B4KGG8_DROME/tr|B5RIT8|B5RIT8_DROME/tr|E1JIR4|E1JIR4_DROME/tr|H9ZJM5|H9ZJM5_DROME/tr|E6PBW0|E6PBW0_DROME/tr|C8VUY7|C8VUY7_DROME ! tr|I7J4E4|I7J4E4_DROME		8.2	1	79.966324 Phospho(STY) (STY)	0	2	MASCOT		T
	R20220901601_CACTIN_WT,31811	R.IAGLASGLDTGETPIAK.E	1613.87	0.00154	2	1	32.63	0	0.222	0|0	sp|P13607|ATNA_DROME/tr|A0A0B4KGG8|A0A0B4KGG8_DROME/tr|B5RIT8|B5RIT8_DROME/tr|E1JIR4|E1JIR4_DROME/tr|H9ZJM5|H9ZJM5_DROME/tr|E6PBW0|E6PBW0_DROME/tr|C8VUY7|C8VUY7_DROME/tr|I7J4E4|I7J4E4_DROME		4.37	0		0	2	MASCOT		T
	R20220901601_CACTIN_WT,10393	R.IPADIR.I ! K.IPADIR.I	684.404	0.00034	2	1	37.99	0	0.0108	0|0	sp|P13607|ATNA_DROME/tr|A0A0B4KGG8|A0A0B4KGG8_DROME/tr|B5RIT8|B5RIT8_DROME/tr|E1JIR4|E1JIR4_DROME/tr|H9ZJM5|H9ZJM5_DROME/tr|E6PBW0|E6PBW0_DROME/tr|C8VUY7|C8VUY7_DROME/tr|I7J4E4|I7J4E4_DROME ! sp|P22700|ATC1_DROME/tr|E8NHA8|E8NHA8_DROME/tr|A0A0B4LGB7|A0A0B4LGB7_DROME		5.84	0		0	2	MASCOT		T
	R20220901601_CACTIN_WT,13168	R.VATVIATDDDNR.T	1289.63	0.00167	2	1	25.15	0	0.695	0|0	sp|P13607|ATNA_DROME/tr|H9ZJM5|H9ZJM5_DROME/tr|E6PBW0|E6PBW0_DROME		3.93	0		0	2	MASCOT		T
$67-1	tr|Q8IQQ0|Q8IQQ0_DROME Oxoglutarate dehydrogenase (succinyl-transferring) OS=Drosophila melanogaster OX=7227 GN=Ogdh PE=1 SV=1	8	8	0.0787	113623	6.52
	R20220901601_CACTIN_WT,34453	K.DCVIDLVGYR.R	1209.59	0.00852	2	1	43.45	0	0.00975	0|0	tr|Q8IQQ0|Q8IQQ0_DROME/tr|A8JNU6|A8JNU6_DROME/tr|Q9VVC5|Q9VVC5_DROME/tr|Q8IGI6|Q8IGI6_DROME		4.21	0		0	2	MASCOT		T
	R20220901601_CACTIN_WT,21910	K.LIAEGTVTAEEVK.S	1359.74	-0.00035	2	1	20.85	0	3.46	0|0	tr|Q8IQQ0|Q8IQQ0_DROME/tr|A8JNU6|A8JNU6_DROME/tr|Q9VVC5|Q9VVC5_DROME/tr|Q8IGI6|Q8IGI6_DROME		4.25	0		0	2	MASCOT		T
	R20220901601_CACTIN_WT,27906	K.QLEGEIAIVR.V	1127.64	0.00149	2	1	31.58	0	0.0849	0|0	tr|Q8IQQ0|Q8IQQ0_DROME/tr|A8JNU6|A8JNU6_DROME/tr|Q9VVC5|Q9VVC5_DROME/tr|Q8IGI6|Q8IGI6_DROME		4.53	0		0	2	MASCOT		T
	R20220901601_CACTIN_WT,20304	K.SPFSEM&SEGSEFQR.I	1633.68	-0.00966	2	1	20.38	0	5.71	0|0	tr|Q8IQQ0|Q8IQQ0_DROME/tr|A8JNU6|A8JNU6_DROME/tr|Q9VVC5|Q9VVC5_DROME		4.25	0	15.994919 Oxidation (M)	0	2	MASCOT		T
	R20220901601_CACTIN_WT,9526	R.AEQFYR.G	813.389	0.00025	2	1	32.13	0	0.0773	0|0	tr|Q8IQQ0|Q8IQQ0_DROME/tr|A8JNU6|A8JNU6_DROME/tr|Q9VVC5|Q9VVC5_DROME/tr|Q8IGI6|Q8IGI6_DROME		6.05	0		0	2	MASCOT		T
	R20220901601_CACTIN_WT,7857	R.ANEDVLR.Q	816.421	0.00018	2	1	23.02	0	0.731	0|0	tr|Q8IQQ0|Q8IQQ0_DROME		4.37	0		0	2	MASCOT		T
	R20220901601_CACTIN_WT,34694	R.ATGFEAFLAK.K	1054.56	0.00226	2	1	20.56	0	1.04	0|0	tr|Q8IQQ0|Q8IQQ0_DROME/tr|A8JNU6|A8JNU6_DROME/tr|Q9VVC5|Q9VVC5_DROME		6.05	0		0	2	MASCOT		T
	R20220901601_CACTIN_WT,10562	R.SSPYCTDVAR.V	1155.51	-0.00158	2	1	23.13	0	0.791	0|0	tr|Q8IQQ0|Q8IQQ0_DROME/tr|A8JNU6|A8JNU6_DROME/tr|Q9VVC5|Q9VVC5_DROME/tr|Q8IGI6|Q8IGI6_DROME		5.55	0		0	2	MASCOT		T
$68-1	tr|Q9VEP9|Q9VEP9_DROME GH03554p OS=Drosophila melanogaster OX=7227 GN=Sf3a1 PE=1 SV=1	8	8	0.0995	88075	5.93
	R20220901601_CACTIN_WT,6293	K.LQDETGM&PPAK.Q	1202.57	-0.00053	2	1	28.92	0	0.229	0|0	tr|Q9VEP9|Q9VEP9_DROME		4.37	0	15.994919 Oxidation (M)	0	2	MASCOT		T
	R20220901601_CACTIN_WT,19062	K.LTAQFVAR.N	905.52	0.00092	2	1	28.51	0	0.139	0|0	tr|Q9VEP9|Q9VEP9_DROME		9.75	0		0	2	MASCOT		T
	R20220901601_CACTIN_WT,9023	K.NVSSYGQPTGPK.R	1234.61	0	2	1	47.28	0	0.00408	0|0	tr|Q9VEP9|Q9VEP9_DROME		8.59	0		0	2	MASCOT		T
	R20220901601_CACTIN_WT,11843	K.QLAVTSAAQQR.Q	1172.64	-0.00107	2	1	23.63	0	0.776	0|0	tr|Q9VEP9|Q9VEP9_DROME		9.75	0		0	2	MASCOT		T
	R20220901601_CACTIN_WT,21387	K.QVVEQQFVPK.E	1201.66	-0.00128	2	1	21.97	0	1.21	0|0	tr|Q9VEP9|Q9VEP9_DROME		6	0		0	2	MASCOT		T
	R20220901601_CACTIN_WT,9087	K.TASFVAR.N	751.41	0.00039	2	1	34.22	0	0.0315	0|0	tr|Q9VEP9|Q9VEP9_DROME		9.41	0		0	2	MASCOT		T
	R20220901601_CACTIN_WT,4396	R.QNELGNPK.F	899.458	-0.00189	2	1	33.81	0	0.0324	0|0	tr|Q9VEP9|Q9VEP9_DROME		6	0		0	2	MASCOT		T
	R20220901601_CACTIN_WT,15649	R.SSM&NQVLEQVK.Y	1278.64	-0.00109	2	1	64.4	0	8.67e-05	0|0	tr|Q9VEP9|Q9VEP9_DROME		5.72	0	15.994919 Oxidation (M)	0	2	MASCOT		T
$69-1	tr|Q9VAX8|Q9VAX8_DROME 116 kDa U5 small nuclear ribonucleoprotein component OS=Drosophila melanogaster OX=7227 GN=Dmel\CG4849 PE=1 SV=1	11	7	0.0738	110649	4.9
	R20220901601_CACTIN_WT,22179	K.FNTQSIIK.I	950.531	0	2	1	21.39	0	0.675	0|0	tr|Q9VAX8|Q9VAX8_DROME/tr|Q86NS3|Q86NS3_DROME		8.75	0		0	2	MASCOT		T
	R20220901601_CACTIN_WT,31166	K.IAVEPVNPSELPK.M	1392.77	-0.00086	2	1	23.62	0	0.572	0|0	tr|Q9VAX8|Q9VAX8_DROME/tr|Q86NS3|Q86NS3_DROME		4.53	0		0	2	MASCOT		T
	R20220901601_CACTIN_WT,20218	K.ITM&ISEPLEK.G	1176.62	-2e-05	2	1	45.03	0	0.00631	0|0	tr|Q9VAX8|Q9VAX8_DROME		4.53	0	15.994919 Oxidation (M)	0	2	MASCOT		T
	R20220901601_CACTIN_WT,27438	K.ITMISEPLEK.G	1160.62	-0.00062	2	1	34.49	0	0.0805	0|0	tr|Q9VAX8|Q9VAX8_DROME		4.53	0		0	2	MASCOT		T
	R20220901601_CACTIN_WT,20733	K.NLLTAVK.D	758.477	0.00092	2	1	27.54	0	0.209	0|0	tr|Q9VAX8|Q9VAX8_DROME		8.75	0		0	2	MASCOT		T
	R20220901601_CACTIN_WT,12183	R.IVSGTLHAGQEVR.V	1366.74	-0.00059	3	1	21.51	0	0.966	0|0	tr|Q9VAX8|Q9VAX8_DROME/tr|Q86NS3|Q86NS3_DROME		6.75	0		0	2	MASCOT		T
	R20220901601_CACTIN_WT,12198	R.IVSGTLHAGQEVR.V	1366.74	0.00133	3	1	22.06	0	0.867	0|0	tr|Q9VAX8|Q9VAX8_DROME/tr|Q86NS3|Q86NS3_DROME		6.75	0		0	2	MASCOT		T
	R20220901601_CACTIN_WT,12228	R.IVSGTLHAGQEVR.V	1366.74	-0.00206	2	1	21.26	0	1.04	0|0	tr|Q9VAX8|Q9VAX8_DROME/tr|Q86NS3|Q86NS3_DROME		6.75	0		0	2	MASCOT		T
	R20220901601_CACTIN_WT,19643	R.QAITVCINK.I	1046.57	0.00016	2	1	40.11	0	0.0191	0|0	tr|Q9VAX8|Q9VAX8_DROME/tr|Q86NS3|Q86NS3_DROME		8.22	0		0	2	MASCOT		T
	R20220901601_CACTIN_WT,9011	R.QTHPQFETM&EER.Q	1548.67	0.0008	3	1	28.91	0	0.29	0|0	tr|Q9VAX8|Q9VAX8_DROME/tr|Q86NS3|Q86NS3_DROME		4.75	0	15.994919 Oxidation (M)	0	2	MASCOT		T
	R20220901601_CACTIN_WT,14702	R.QTHPQFETMEER.Q	1532.68	8e-05	3	1	28.44	0	0.309	0|0	tr|Q9VAX8|Q9VAX8_DROME/tr|Q86NS3|Q86NS3_DROME		4.75	0		0	2	MASCOT		T
$70-1	sp|P48591|RIR1_DROME Ribonucleoside-diphosphate reductase large subunit OS=Drosophila melanogaster OX=7227 GN=RnrL PE=1 SV=2	10	7	0.0739	91977	7.23
	R20220901601_CACTIN_WT,37321	K.IIDINYYPLPEAR.K	1576.84	-0.00202	2	1	47.85	0	0.00348	0|0	sp|P48591|RIR1_DROME		4.37	0		0	2	MASCOT		T
	R20220901601_CACTIN_WT,8401	K.SVEQCAM&ISK.S	1168.53	-0.00113	2	1	48.68	0	0.00268	0|0	sp|P48591|RIR1_DROME		5.72	0	15.994919 Oxidation (M)	0	2	MASCOT		T
	R20220901601_CACTIN_WT,12935	K.SVEQCAMISK.S	1152.54	0.00082	2	1	40.22	0	0.0162	0|0	sp|P48591|RIR1_DROME		5.72	0		0	2	MASCOT		T
	R20220901601_CACTIN_WT,13908	K.SYILK.N ! R.SYLLK.R	623.376	-0.00054	2	1	23.85	0	0.0519	0|0	tr|Q4V560|Q4V560_DROME/tr|M9PC80|M9PC80_DROME/tr|Q9VTM3|Q9VTM3_DROME ! sp|P48591|RIR1_DROME		8.31	0		0	2	MASCOT		T
	R20220901601_CACTIN_WT,14495	K.TGM&YYLR.T	919.434	-0.0008	2	1	25.77	0	0.331	0|0	sp|P48591|RIR1_DROME		8.25	0	15.994919 Oxidation (M)	0	2	MASCOT		T
	R20220901601_CACTIN_WT,21264	K.TGMYYLR.T	903.439	-0.00044	2	1	24.77	0	1.35	0|0	sp|P48591|RIR1_DROME		8.25	0		0	2	MASCOT		T
	R20220901601_CACTIN_WT,9252	K.TYDFK.K	673.319	0.0001	2	1	28.66	0	0.0978	0|0	sp|P48591|RIR1_DROME		5.5	0		0	2	MASCOT		T
	R20220901601_CACTIN_WT,23853	R.GSIQNIETIPPK.V	1296.72	-0.00167	2	1	44.14	0	0.00396	0|0	sp|P48591|RIR1_DROME		6	0		0	2	MASCOT		T
	R20220901601_CACTIN_WT,24269	R.GSIQNIETIPPK.V	1296.72	-0.00013	2	1	60.45	0	0.000104	0|0	sp|P48591|RIR1_DROME		6	0		0	2	MASCOT		T
	R20220901601_CACTIN_WT,9177	R.IAVSNLHK.E	881.52	8e-05	2	1	25.63	0	0.109	0|0	sp|P48591|RIR1_DROME		8.76	0		0	2	MASCOT		T
$71-1	tr|Q6NP53|Q6NP53_DROME SD02276p (Fragment) OS=Drosophila melanogaster OX=7227 GN=BEST:CK02318 PE=2 SV=2	8	7	0.0643	107236	6.44
$71-2	tr|Q9VLX0|Q9VLX0_DROME Lysine ketoglutarate reductase/saccharopine dehydrogenase, isoform A OS=Drosophila melanogaster OX=7227 GN=LKRSDH PE=1 SV=2	8	7	0.0668	103124	6.32
	R20220901601_CACTIN_WT,38306	K.AQESNM&PLLDAILEK.K	1687.86	-0.0027	2	1	62.04	0	0.000165	0|0	tr|Q9VLX0|Q9VLX0_DROME/tr|Q6NP53|Q6NP53_DROME		4.14	0	15.994919 Oxidation (M)	0	2	MASCOT		T
	R20220901601_CACTIN_WT,7609	K.VIVQPSNR.R	912.526	0.00033	2	1	23.48	0	0.328	0|0	tr|Q9VLX0|Q9VLX0_DROME/tr|Q6NP53|Q6NP53_DROME		9.72	0		0	2	MASCOT		T
	R20220901601_CACTIN_WT,23785	K.YGNLYGLGR.D	1012.52	0.00135	2	1	36.87	0	0.0207	0|0	tr|Q9VLX0|Q9VLX0_DROME/tr|Q6NP53|Q6NP53_DROME		8.59	0		0	2	MASCOT		T
	R20220901601_CACTIN_WT,3438	R.EGGGFDAK.E	780.352	-0.00034	2	1	31.29	0	0.0613	0|0	tr|Q9VLX0|Q9VLX0_DROME/tr|Q6NP53|Q6NP53_DROME		4.37	0		0	2	MASCOT		T
	R20220901601_CACTIN_WT,4081	R.IIDER.G ! K.IIDER.F ! R.ILDER.E ! K.LIDER.E ! R.LLDER.V ! K.LLDER.R ! K.LLDER.L	645.357	0.00061	2	1	26.98	0	0.582	0|0	tr|Q9VLX0|Q9VLX0_DROME/tr|Q6NP53|Q6NP53_DROME ! tr|Q9VBQ6|Q9VBQ6_DROME/tr|Q9NHF2|Q9NHF2_DROME/tr|A0A0B4KHK0|A0A0B4KHK0_DROME ! sp|Q9XZJ4|PSA6_DROME/tr|E1JGZ9|E1JGZ9_DROME ! tr|Q9W1A9|Q9W1A9_DROME/tr|D0IQI5|D0IQI5_DROME ! sp|P81923|OR59A_DROME ! tr|Q8MR82|Q8MR82_DROME ! tr|Q8INZ6|Q8INZ6_DROME/tr|M9NDR0|M9NDR0_DROME/tr|X2J6G8|X2J6G8_DROME		4.37	0		0	2	MASCOT		T
	R20220901601_CACTIN_WT,6209	R.IIDER.G ! K.IIDER.F ! R.ILDER.E ! K.LIDER.E ! R.LLDER.V ! K.LLDER.R ! K.LLDER.L	645.357	0.00095	2	1	31.79	0	0.192	0|0	tr|Q9VLX0|Q9VLX0_DROME/tr|Q6NP53|Q6NP53_DROME ! tr|Q9VBQ6|Q9VBQ6_DROME/tr|Q9NHF2|Q9NHF2_DROME/tr|A0A0B4KHK0|A0A0B4KHK0_DROME ! sp|Q9XZJ4|PSA6_DROME/tr|E1JGZ9|E1JGZ9_DROME ! tr|Q9W1A9|Q9W1A9_DROME/tr|D0IQI5|D0IQI5_DROME ! sp|P81923|OR59A_DROME ! tr|Q8MR82|Q8MR82_DROME ! tr|Q8INZ6|Q8INZ6_DROME/tr|M9NDR0|M9NDR0_DROME/tr|X2J6G8|X2J6G8_DROME		4.37	0		0	2	MASCOT		T
	R20220901601_CACTIN_WT,7167	R.QVAFGK.Y	649.367	-0.00032	2	1	22.34	0	0.499	0|0	tr|Q9VLX0|Q9VLX0_DROME/tr|Q6NP53|Q6NP53_DROME		8.75	0		0	2	MASCOT		T
	R20220901601_CACTIN_WT,7833	R.SEGLTATETSR.W	1151.55	0.00252	2	1	39.82	0	0.021	0|0	tr|Q9VLX0|Q9VLX0_DROME/tr|Q6NP53|Q6NP53_DROME		4.53	0		0	2	MASCOT		T
$72-1	tr|Q9VJ14|Q9VJ14_DROME RING-type E3 ubiquitin transferase OS=Drosophila melanogaster OX=7227 GN=mib2 PE=1 SV=1	8	7	0.0858	114866	7.69
	R20220901601_CACTIN_WT,33568	K.AGIAGIVFK.C	875.535	-0.00237	2	1	38.5	0	0.00423	0|0	tr|Q9VJ14|Q9VJ14_DROME		8.8	0		0	2	MASCOT		T
	R20220901601_CACTIN_WT,18535	K.SNLQSAAEPQPEEAPEIHK.F	2075	-0.00052	3	1	42.13	0	0.0216	0|0	tr|Q9VJ14|Q9VJ14_DROME		4.48	0		0	2	MASCOT		T
	R20220901601_CACTIN_WT,28672	K.VCLEVDALM&K.L	1193.59	0.00239	2	1	29.6	0	0.229	0|0	tr|Q9VJ14|Q9VJ14_DROME		4.37	0	15.994919 Oxidation (M)	0	2	MASCOT		T
	R20220901601_CACTIN_WT,3351	R.HSNVVCDGCSK.A	1262.53	-0.00239	2	1	79.63	0	1.55e-06	0|0	tr|Q9VJ14|Q9VJ14_DROME		6.73	0		0	2	MASCOT		T
	R20220901601_CACTIN_WT,3354	R.HSNVVCDGCSK.A	1262.53	0.0005	3	1	22.83	0	0.729	0|0	tr|Q9VJ14|Q9VJ14_DROME		6.73	0		0	2	MASCOT		T
	R20220901601_CACTIN_WT,32101	R.QLIFGQQGEAESLPR.N	1672.87	-0.00165	2	1	37.61	0	0.0463	0|0	tr|Q9VJ14|Q9VJ14_DROME		4.53	0		0	2	MASCOT		T
	R20220901601_CACTIN_WT,22261	R.VVALPTSTSSPSDPTR.L	1614.83	-0.00517	2	1	20.89	0	2.3	0|0	tr|Q9VJ14|Q9VJ14_DROME		5.81	0		0	2	MASCOT		T
	R20220901601_CACTIN_WT,17823	R.YTTPNSLGVR.L	1107.58	0.00113	2	1	28.82	0	0.236	0|0	tr|Q9VJ14|Q9VJ14_DROME		8.75	0		0	2	MASCOT		T
$73-1	sp|A1Z9L3|DHX8_DROME ATP-dependent RNA helicase DHX8 OS=Drosophila melanogaster OX=7227 GN=pea PE=1 SV=1	7	7	0.0515	141934	8.9
	R20220901601_CACTIN_WT,32507	K.APIFTIPGR.T	971.567	0.00035	2	1	30.16	0	0.141	0|0	sp|A1Z9L3|DHX8_DROME		9.8	0		0	2	MASCOT		T
	R20220901601_CACTIN_WT,21792	K.TDLTLVEQR.Q	1074.58	-0.00016	2	1	30.08	0	0.22	0|0	sp|A1Z9L3|DHX8_DROME		4.37	0		0	2	MASCOT		T
	R20220901601_CACTIN_WT,20946	R.LGQEVGYTIR.F	1135.61	-0.00211	2	1	33.41	0	0.0713	0|0	sp|A1Z9L3|DHX8_DROME		6	0		0	2	MASCOT		T
	R20220901601_CACTIN_WT,19209	R.QSLPIYK.L	848.488	0.00146	2	1	36.58	0	0.0216	0|0	sp|A1Z9L3|DHX8_DROME		8.59	0		0	2	MASCOT		T
	R20220901601_CACTIN_WT,35749	R.TNLATTVLQLK.T	1201.72	0.00189	2	1	23.89	0	0.3	0|0	sp|A1Z9L3|DHX8_DROME		8.41	0		0	2	MASCOT		T
	R20220901601_CACTIN_WT,5783	R.VAEEYGCR.L	983.425	0.00209	2	1	22.67	0	0.626	0|0	sp|A1Z9L3|DHX8_DROME		4.53	0		0	2	MASCOT		T
	R20220901601_CACTIN_WT,18834	R.VTDVTEVVTR.N	1118.61	-0.00342	2	1	33.93	0	0.0713	0|0	sp|A1Z9L3|DHX8_DROME		4.37	0		0	2	MASCOT		T
$74-1	sp|P22817|IDE_DROME Insulin-degrading enzyme OS=Drosophila melanogaster OX=7227 GN=Ide PE=1 SV=4	7	7	0.0636	113683	5.87
	R20220901601_CACTIN_WT,37478	K.EQLGYIVFSGVR.K	1367.73	-0.00241	2	1	21.23	0	1.1	0|0	sp|P22817|IDE_DROME		6.1	0		0	2	MASCOT		T
	R20220901601_CACTIN_WT,7812	K.FSEIENK.N	866.425	-0.00033	2	1	27.01	0	0.241	0|0	sp|P22817|IDE_DROME		4.53	0		0	2	MASCOT		T
	R20220901601_CACTIN_WT,5071	K.HPSYVEDR.I	1002.46	-0.0003	2	1	31.82	0	0.0764	0|0	sp|P22817|IDE_DROME		5.32	0		0	2	MASCOT		T
	R20220901601_CACTIN_WT,5963	K.QQATDIAGR.V	959.49	-3e-05	2	1	72.41	0	9.06e-06	0|0	sp|P22817|IDE_DROME		5.84	0		0	2	MASCOT		T
	R20220901601_CACTIN_WT,5045	R.EINAVNSEHEK.N	1269.61	0.00099	2	1	50.55	0	0.00221	0|0	sp|P22817|IDE_DROME		4.75	0		0	2	MASCOT		T
	R20220901601_CACTIN_WT,22169	R.GLQLENGLK.V	971.552	0.00132	2	1	32.16	0	0.0981	0|0	sp|P22817|IDE_DROME		6	0		0	2	MASCOT		T
	R20220901601_CACTIN_WT,2821	R.HPYAEER.Y	901.416	-0.00318	2	1	27.08	0	0.257	0|0	sp|P22817|IDE_DROME		5.4	0		0	2	MASCOT		T
$75-1	sp|P29845|HSP7E_DROME Heat shock 70 kDa protein cognate 5 OS=Drosophila melanogaster OX=7227 GN=Hsc70-5 PE=1 SV=2	7	7	0.102	74065.2	6.02
$75-2	tr|A0A0B4LFD2|A0A0B4LFD2_DROME Heat shock protein cognate 5, isoform B OS=Drosophila melanogaster OX=7227 GN=Hsc70-5 PE=3 SV=1	7	7	0.102	74065.2	6.02
	R20220901601_CACTIN_WT,9076	K.ATSSLQQSSLK.L	1149.61	0.00309	2	1	32.5	0	0.109	0|0	sp|P29845|HSP7E_DROME/tr|A0A0B4LFD2|A0A0B4LFD2_DROME		8.8	0		0	2	MASCOT		T
	R20220901601_CACTIN_WT,33413	K.DAGQIAGLNVLR.V	1226.69	0.0028	2	1	21.6	0	0.79	0|0	sp|P29845|HSP7E_DROME/tr|A0A0B4LFD2|A0A0B4LFD2_DROME		5.84	0		0	2	MASCOT		T
	R20220901601_CACTIN_WT,11590	K.DNIAMQRLK.E	1088.59	0.01845	2	1	20.77	0	1.82	0|0	sp|P29845|HSP7E_DROME/tr|A0A0B4LFD2|A0A0B4LFD2_DROME		8.75	1		0	2	MASCOT		T
	R20220901601_CACTIN_WT,12200	K.DSGIDIR.K	775.394	0.00103	2	1	30.47	0	0.13	0|0	sp|P29845|HSP7E_DROME/tr|A0A0B4LFD2|A0A0B4LFD2_DROME		4.21	0		0	2	MASCOT		T
	R20220901601_CACTIN_WT,3497	K.KAEEYATADK.Q	1125.54	0.00248	2	1	72.5	0	3.2e-05	0|0	sp|P29845|HSP7E_DROME/tr|A0A0B4LFD2|A0A0B4LFD2_DROME		4.68	1		0	2	MASCOT		T
	R20220901601_CACTIN_WT,31444	K.VQSTVQELFGR.Q	1263.67	-0.00108	2	1	70.3	0	1.86e-05	0|0	sp|P29845|HSP7E_DROME/tr|A0A0B4LFD2|A0A0B4LFD2_DROME		5.97	0		0	2	MASCOT		T
	R20220901601_CACTIN_WT,9725	R.TTPSHVAFTK.D	1088.57	0.0018	3	1	23.42	0	0.937	0|0	sp|P29845|HSP7E_DROME/tr|A0A0B4LFD2|A0A0B4LFD2_DROME		8.44	0		0	2	MASCOT		T
$76-1	sp|P43248|MSH2_DROME DNA mismatch repair protein spellchecker 1 OS=Drosophila melanogaster OX=7227 GN=spel1 PE=3 SV=4	7	7	0.0731	103311	5.63
$76-2	tr|A0A024E347|A0A024E347_DROME FI23518p1 (Fragment) OS=Drosophila melanogaster OX=7227 GN=spel1-RD PE=2 SV=1	7	7	0.0714	105834	5.66
$76-3	tr|Q0IGW6|Q0IGW6_DROME RE64551p OS=Drosophila melanogaster OX=7227 GN=spel1 PE=2 SV=1	7	7	0.0731	103339	5.63
$76-4	tr|M9ND86|M9ND86_DROME Spellchecker1, isoform D OS=Drosophila melanogaster OX=7227 GN=spel1 PE=1 SV=1	7	7	0.0731	103311	5.63
	R20220901601_CACTIN_WT,13528	K.CSQELNLDGK.N	1163.54	-0.00132	2	1	26.35	0	0.367	0|0	sp|P43248|MSH2_DROME/tr|M9ND86|M9ND86_DROME/tr|A0A024E347|A0A024E347_DROME/tr|Q0IGW6|Q0IGW6_DROME		4.37	0		0	2	MASCOT		T
	R20220901601_CACTIN_WT,34303	K.ELQLQLASNALK.T	1327.76	0.0037	2	1	21.59	0	0.902	0|0	sp|P43248|MSH2_DROME/tr|M9ND86|M9ND86_DROME/tr|A0A024E347|A0A024E347_DROME/tr|Q0IGW6|Q0IGW6_DROME		6.1	0		0	2	MASCOT		T
	R20220901601_CACTIN_WT,5380	K.GQQEDATGLK.E	1046.51	-0.00605	2	1	27.74	0	0.313	0|0	sp|P43248|MSH2_DROME/tr|M9ND86|M9ND86_DROME/tr|A0A024E347|A0A024E347_DROME/tr|Q0IGW6|Q0IGW6_DROME		4.37	0		0	2	MASCOT		T
	R20220901601_CACTIN_WT,22778	K.SFGIQVAR.L	877.489	0.00066	2	1	26.14	0	0.275	0|0	sp|P43248|MSH2_DROME/tr|M9ND86|M9ND86_DROME/tr|A8WHG4|A8WHG4_DROME/tr|A0A024E347|A0A024E347_DROME/tr|Q0IGW6|Q0IGW6_DROME		9.47	0		0	2	MASCOT		T
	R20220901601_CACTIN_WT,36874	K.SLVIIDELGR.G	1114.65	0.00353	2	1	38.09	0	0.0263	0|0	sp|P43248|MSH2_DROME/tr|M9ND86|M9ND86_DROME/tr|A0A024E347|A0A024E347_DROME/tr|Q0IGW6|Q0IGW6_DROME		4.37	0		0	2	MASCOT		T
	R20220901601_CACTIN_WT,25938	R.ELVLEDVR.H	972.536	0.00286	2	1	27.2	0	0.401	0|0	sp|P43248|MSH2_DROME/tr|M9ND86|M9ND86_DROME/tr|A0A024E347|A0A024E347_DROME/tr|Q0IGW6|Q0IGW6_DROME		4.14	0		0	2	MASCOT		T
	R20220901601_CACTIN_WT,12682	R.VGASDNIIK.G	916.51	0.00078	2	1	24.71	0	0.792	0|0	sp|P43248|MSH2_DROME/tr|M9ND86|M9ND86_DROME/tr|A0A024E347|A0A024E347_DROME/tr|Q0IGW6|Q0IGW6_DROME		5.81	0		0	2	MASCOT		T
$77-1	tr|A0A0B4JCY6|A0A0B4JCY6_DROME Cheerio, isoform I OS=Drosophila melanogaster OX=7227 GN=cher PE=1 SV=1	7	7	0.0335	242788	5.66
$77-2	tr|Q9GQV2|Q9GQV2_DROME Filamin isoform A OS=Drosophila melanogaster OX=7227 GN=cher PE=3 SV=1	7	7	0.0339	239165	5.75
$77-3	tr|A0A0B4KG47|A0A0B4KG47_DROME Cheerio, isoform P OS=Drosophila melanogaster OX=7227 GN=cher PE=1 SV=1	7	7	0.0292	278324	5.76
$77-4	tr|A0A0B4KGT8|A0A0B4KGT8_DROME Cheerio, isoform M OS=Drosophila melanogaster OX=7227 GN=cher PE=1 SV=1	7	7	0.0309	262748	5.7
$77-5	tr|Q7KSF4|Q7KSF4_DROME Cheerio, isoform G OS=Drosophila melanogaster OX=7227 GN=cher PE=1 SV=2	7	7	0.0313	259139	5.79
$77-6	tr|A0A0B4KHN1|A0A0B4KHN1_DROME Cheerio, isoform O OS=Drosophila melanogaster OX=7227 GN=cher PE=1 SV=2	7	7	0.0291	278815	5.76
$77-7	sp|Q9VEN1|FLNA_DROME Filamin-A OS=Drosophila melanogaster OX=7227 GN=cher PE=1 SV=2	7	7	0.0339	239178	5.75
	R20220901601_CACTIN_WT,28684	K.IVQGPTDDIFR.I	1260.66	0.00227	2	1	23.35	0	1.03	0|0	sp|Q9VEN1|FLNA_DROME/tr|A0A0B4KG47|A0A0B4KG47_DROME/tr|Q9GQV2|Q9GQV2_DROME/tr|Q29R34|Q29R34_DROME/tr|A0A0B4JCY6|A0A0B4JCY6_DROME/tr|Q7KSF4|Q7KSF4_DROME/tr|A0A0B4KGT8|A0A0B4KGT8_DROME/tr|Q8T3K7|Q8T3K7_DROME/tr|A0A0B4KHN1|A0A0B4KHN1_DROME		4.21	0		0	2	MASCOT		T
	R20220901601_CACTIN_WT,22607	K.LENVSVALK.F	972.572	-0.00272	2	1	27.86	0	0.258	0|0	sp|Q9VEN1|FLNA_DROME/tr|A0A0B4KG47|A0A0B4KG47_DROME/tr|Q9GQV2|Q9GQV2_DROME/tr|A0A0B4JCY6|A0A0B4JCY6_DROME/tr|Q7KSF4|Q7KSF4_DROME/tr|A0A0B4KGT8|A0A0B4KGT8_DROME/tr|A0A0B4KHN1|A0A0B4KHN1_DROME		6	0		0	2	MASCOT		T
	R20220901601_CACTIN_WT,7768	K.VDKPVIQDNR.D	1183.64	-0.00159	3	1	37.09	0	0.0229	0|0	sp|Q9VEN1|FLNA_DROME/tr|B7Z0L2|B7Z0L2_DROME/tr|Q6NN54|Q6NN54_DROME/tr|A0A0B4KGB3|A0A0B4KGB3_DROME/tr|A0A0B4KG47|A0A0B4KG47_DROME/tr|Q9GQV2|Q9GQV2_DROME/tr|C7LAD0|C7LAD0_DROME/tr|Q29R34|Q29R34_DROME/tr|C7LAD1|C7LAD1_DROME/tr|A0A0B4JCY6|A0A0B4JCY6_DROME/tr|Q7KSF4|Q7KSF4_DROME/tr|A0A0B4KGT8|A0A0B4KGT8_DROME/tr|A4V310|A4V310_DROME/tr|Q8T3K7|Q8T3K7_DROME/tr|A0A0B4KHN1|A0A0B4KHN1_DROME		5.93	0		0	2	MASCOT		T
	R20220901601_CACTIN_WT,7686	K.VTEPGEYR.V	950.458	-0.00019	2	1	23.89	0	0.592	0|0	sp|Q9VEN1|FLNA_DROME/tr|B7Z0L2|B7Z0L2_DROME/tr|Q6NN54|Q6NN54_DROME/tr|A0A0B4KGB3|A0A0B4KGB3_DROME/tr|A0A0B4KG47|A0A0B4KG47_DROME/tr|Q9GQV2|Q9GQV2_DROME/tr|C7LAD0|C7LAD0_DROME/tr|Q29R34|Q29R34_DROME/tr|C7LAD1|C7LAD1_DROME/tr|A0A0B4JCY6|A0A0B4JCY6_DROME/tr|Q7KSF4|Q7KSF4_DROME/tr|A0A0B4KGT8|A0A0B4KGT8_DROME/tr|A4V310|A4V310_DROME/tr|Q8T3K7|Q8T3K7_DROME/tr|A0A0B4KHN1|A0A0B4KHN1_DROME		4.53	0		0	2	MASCOT		T
	R20220901601_CACTIN_WT,8316	K.VYVSPDAGDAHK.L	1258.61	-0.0005	3	1	31.51	0	0.156	0|0	sp|Q9VEN1|FLNA_DROME/tr|B7Z0L2|B7Z0L2_DROME/tr|Q6NN54|Q6NN54_DROME/tr|A0A0B4KGB3|A0A0B4KGB3_DROME/tr|A0A0B4KG47|A0A0B4KG47_DROME/tr|Q9GQV2|Q9GQV2_DROME/tr|C7LAD0|C7LAD0_DROME/tr|Q29R34|Q29R34_DROME/tr|C7LAD1|C7LAD1_DROME/tr|A0A0B4JCY6|A0A0B4JCY6_DROME/tr|Q7KSF4|Q7KSF4_DROME/tr|A0A0B4KGT8|A0A0B4KGT8_DROME/tr|A4V310|A4V310_DROME/tr|Q8T3K7|Q8T3K7_DROME/tr|A0A0B4KHN1|A0A0B4KHN1_DROME		5.21	0		0	2	MASCOT		T
	R20220901601_CACTIN_WT,20337	R.DLAEDAQWK.K	1075.51	-2e-05	2	1	21.29	0	1.07	0|0	sp|Q9VEN1|FLNA_DROME/tr|A0A0B4KG47|A0A0B4KG47_DROME/tr|Q9GQV2|Q9GQV2_DROME/tr|A0A0B4JCY6|A0A0B4JCY6_DROME/tr|Q7KSF4|Q7KSF4_DROME/tr|A0A0B4KGT8|A0A0B4KGT8_DROME/tr|A0A0B4KHN1|A0A0B4KHN1_DROME		4.03	0		0	2	MASCOT		T
	R20220901601_CACTIN_WT,24090	R.EAGGGSLAISVEGPSK.A	1458.74	-0.00167	2	1	51.35	0	0.00194	0|0	sp|Q9VEN1|FLNA_DROME/tr|B7Z0L2|B7Z0L2_DROME/tr|Q6NN54|Q6NN54_DROME/tr|A0A0B4KGB3|A0A0B4KGB3_DROME/tr|A0A0B4KG47|A0A0B4KG47_DROME/tr|Q9GQV2|Q9GQV2_DROME/tr|C7LAD0|C7LAD0_DROME/tr|Q29R34|Q29R34_DROME/tr|C7LAD1|C7LAD1_DROME/tr|A0A0B4JCY6|A0A0B4JCY6_DROME/tr|Q7KSF4|Q7KSF4_DROME/tr|A0A0B4KGT8|A0A0B4KGT8_DROME/tr|A4V310|A4V310_DROME/tr|Q8T3K7|Q8T3K7_DROME/tr|A0A0B4KHN1|A0A0B4KHN1_DROME		4.53	0		0	2	MASCOT		T
$78-1	tr|A0A0B4KGU4|A0A0B4KGU4_DROME RNA helicase OS=Drosophila melanogaster OX=7227 GN=bel PE=4 SV=1	7	7	0.1323	85412.5	7.63
$78-2	tr|A0A0H4XWW0|A0A0H4XWW0_DROME RNA helicase OS=Drosophila melanogaster OX=7227 GN=bel-RB PE=2 SV=1	7	7	0.1328	85080.1	7.18
$78-3	sp|Q9VHP0|DDX3_DROME ATP-dependent RNA helicase bel OS=Drosophila melanogaster OX=7227 GN=bel PE=1 SV=1	7	7	0.1328	85080.1	7.18
$78-4	tr|M9W6J0|M9W6J0_DROME RNA helicase OS=Drosophila melanogaster OX=7227 GN=bel-RB PE=2 SV=1	7	7	0.1327	85137.2	7.18
	R20220901601_CACTIN_WT,5088	K.EGGGSNVDYTK.L	1126.5	-0.00327	2	1	63.45	0	8.01e-05	0|0	sp|Q9VHP0|DDX3_DROME/tr|A0A0H4XWW0|A0A0H4XWW0_DROME/tr|A0A0B4KGU4|A0A0B4KGU4_DROME/tr|M9W6J0|M9W6J0_DROME		4.37	0		0	2	MASCOT		T
	R20220901601_CACTIN_WT,17483	K.VGLENIR.F	800.462	-6e-05	2	1	25.98	0	0.499	0|0	sp|Q9VHP0|DDX3_DROME/tr|A0A0H4XWW0|A0A0H4XWW0_DROME/tr|A0A0B4KGU4|A0A0B4KGU4_DROME/tr|M9W6J0|M9W6J0_DROME		5.97	0		0	2	MASCOT		T
	R20220901601_CACTIN_WT,9215	R.GGGGGSGSNLNEQTAEDGQAQQQQQPR.N	2699.2	-0.00363	3	1	37.32	0	0.0767	0|0	sp|Q9VHP0|DDX3_DROME/tr|A0A0H4XWW0|A0A0H4XWW0_DROME/tr|A0A0B4KGU4|A0A0B4KGU4_DROME/tr|M9W6J0|M9W6J0_DROME		4.14	0		0	2	MASCOT		T
	R20220901601_CACTIN_WT,9071	R.GGGGNNNAADAESQGQGQGQGQGFDSR.S	2564.07	0.00092	3	1	23.56	0	1.5	0|0	sp|Q9VHP0|DDX3_DROME/tr|A0A0H4XWW0|A0A0H4XWW0_DROME/tr|A0A0B4KGU4|A0A0B4KGU4_DROME/tr|M9W6J0|M9W6J0_DROME		4.03	0		0	2	MASCOT		T
	R20220901601_CACTIN_WT,16873	R.IVEQLNM&PPTGQR.Q	1498.77	0.00071	2	1	33.79	0	0.108	0|0	sp|Q9VHP0|DDX3_DROME/tr|A0A0H4XWW0|A0A0H4XWW0_DROME/tr|A0A0B4KGU4|A0A0B4KGU4_DROME/tr|M9W6J0|M9W6J0_DROME		6	0	15.994919 Oxidation (M)	0	2	MASCOT		T
	R20220901601_CACTIN_WT,15769	R.LEDMITR.G	877.445	-0.00138	2	1	21.81	0	1.06	0|0	sp|Q9VHP0|DDX3_DROME/tr|A0A0H4XWW0|A0A0H4XWW0_DROME/tr|A0A0B4KGU4|A0A0B4KGU4_DROME/tr|M9W6J0|M9W6J0_DROME		4.37	0		0	2	MASCOT		T
	R20220901601_CACTIN_WT,6601	R.QSGDYGYGSGGGGR.R	1317.55	0.00219	2	1	64.32	0	4.85e-05	0|0	sp|Q9VHP0|DDX3_DROME/tr|A0A0H4XWW0|A0A0H4XWW0_DROME/tr|A0A0B4KGU4|A0A0B4KGU4_DROME/tr|M9W6J0|M9W6J0_DROME		5.84	0		0	2	MASCOT		T
$79-1	tr|A0A0B4LI25|A0A0B4LI25_DROME Kinesin-like protein OS=Drosophila melanogaster OX=7227 GN=ncd PE=1 SV=1	7	7	0.1157	77473.2	9.28
$79-2	sp|P20480|NCD_DROME Protein claret segregational OS=Drosophila melanogaster OX=7227 GN=ncd PE=1 SV=1	7	7	0.1157	77473.2	9.28
	R20220901601_CACTIN_WT,22899	K.IETITSTLGR.T	1090.61	-0.00287	2	1	41.89	0	0.00803	0|0	sp|P20480|NCD_DROME/tr|B6UXE0|B6UXE0_DROME/tr|B6UXD9|B6UXD9_DROME/tr|B6UXE7|B6UXE7_DROME/tr|B6UXE6|B6UXE6_DROME/tr|B6UXF5|B6UXF5_DROME/tr|B6UXD8|B6UXD8_DROME/tr|B6UXF6|B6UXF6_DROME/tr|B6UXF9|B6UXF9_DROME/tr|B6UXF7|B6UXF7_DROME/tr|B6UXE1|B6UXE1_DROME/tr|B6UXE4|B6UXE4_DROME/tr|B6UXE3|B6UXE3_DROME/tr|A0A0B4LI25|A0A0B4LI25_DROME/tr|Q5UHE2|Q5UHE2_DROME/tr|B6UXD4|B6UXD4_DROME/tr|B6UXF4|B6UXF4_DROME/tr|…		6	0		0	2	MASCOT		T
	R20220901601_CACTIN_WT,6155	K.KPAGTGAAASSGAAAAAPK.R	1554.82	0.00011	3	1	52.44	0	0.00113	0|0	sp|P20480|NCD_DROME/tr|B6UXE0|B6UXE0_DROME/tr|B6UXD9|B6UXD9_DROME/tr|B6UXE7|B6UXE7_DROME/tr|B6UXE6|B6UXE6_DROME/tr|B6UXF5|B6UXF5_DROME/tr|B6UXD8|B6UXD8_DROME/tr|B6UXF9|B6UXF9_DROME/tr|B6UXF7|B6UXF7_DROME/tr|B6UXE1|B6UXE1_DROME/tr|B6UXE4|B6UXE4_DROME/tr|B6UXE3|B6UXE3_DROME/tr|A0A0B4LI25|A0A0B4LI25_DROME/tr|Q5UHE2|Q5UHE2_DROME/tr|B6UXF4|B6UXF4_DROME/tr|B6UXE5|B6UXE5_DROME/tr|B6UXE2|B6UXE2_DROME/tr|…		10	0		0	2	MASCOT		T
	R20220901601_CACTIN_WT,14175	K.LIETESSLK.N	1019.56	-0.0007	2	1	41.12	0	0.0113	0|0	sp|P20480|NCD_DROME/tr|B6UXE0|B6UXE0_DROME/tr|B6UXD9|B6UXD9_DROME/tr|B6UXE7|B6UXE7_DROME/tr|B6UXE6|B6UXE6_DROME/tr|B6UXF5|B6UXF5_DROME/tr|B6UXF6|B6UXF6_DROME/tr|B6UXF9|B6UXF9_DROME/tr|B6UXE1|B6UXE1_DROME/tr|A0A0B4LI25|A0A0B4LI25_DROME/tr|Q5UHE2|Q5UHE2_DROME/tr|B6UXE2|B6UXE2_DROME		4.53	0		0	2	MASCOT		T
	R20220901601_CACTIN_WT,5388	K.NTQSDNECLQR.Q	1364.59	0.00118	2	1	48.3	0	0.00253	0|0	sp|P20480|NCD_DROME/tr|B6UXE0|B6UXE0_DROME/tr|B6UXD9|B6UXD9_DROME/tr|B6UXE7|B6UXE7_DROME/tr|B6UXE6|B6UXE6_DROME/tr|B6UXF5|B6UXF5_DROME/tr|B6UXD8|B6UXD8_DROME/tr|B6UXF6|B6UXF6_DROME/tr|B6UXF9|B6UXF9_DROME/tr|B6UXF7|B6UXF7_DROME/tr|B6UXE1|B6UXE1_DROME/tr|B6UXE4|B6UXE4_DROME/tr|B6UXE3|B6UXE3_DROME/tr|A0A0B4LI25|A0A0B4LI25_DROME/tr|Q5UHE2|Q5UHE2_DROME/tr|B6UXD4|B6UXD4_DROME/tr|B6UXF4|B6UXF4_DROME/tr|…		4.37	0		0	2	MASCOT		T
	R20220901601_CACTIN_WT,8194	R.FAASVNSCK.M	983.461	0.0029	2	1	42.7	0	0.0107	0|0	sp|P20480|NCD_DROME/tr|A0A0B4LI25|A0A0B4LI25_DROME		8.22	0		0	2	MASCOT		T
	R20220901601_CACTIN_WT,27640	R.TAAAPSLPSIPSK.V	1239.69	0.00062	2	1	25.74	0	0.273	0|0	sp|P20480|NCD_DROME/tr|B6UXE0|B6UXE0_DROME/tr|B6UXD9|B6UXD9_DROME/tr|B6UXE7|B6UXE7_DROME/tr|B6UXE6|B6UXE6_DROME/tr|B6UXF5|B6UXF5_DROME/tr|B6UXD8|B6UXD8_DROME/tr|B6UXF6|B6UXF6_DROME/tr|B6UXF9|B6UXF9_DROME/tr|B6UXF7|B6UXF7_DROME/tr|B6UXE1|B6UXE1_DROME/tr|B6UXE4|B6UXE4_DROME/tr|B6UXE3|B6UXE3_DROME/tr|A0A0B4LI25|A0A0B4LI25_DROME/tr|Q5UHE2|Q5UHE2_DROME/tr|B6UXD4|B6UXD4_DROME/tr|B6UXF4|B6UXF4_DROME/tr|…		8.41	0		0	2	MASCOT		T
	R20220901601_CACTIN_WT,37966	R.TVDLLFDSIR.G	1178.64	-0.00184	2	1	48.36	0	0.00228	0|0	sp|P20480|NCD_DROME/tr|B6UXE0|B6UXE0_DROME/tr|B6UXD9|B6UXD9_DROME/tr|B6UXE7|B6UXE7_DROME/tr|B6UXE6|B6UXE6_DROME/tr|B6UXF5|B6UXF5_DROME/tr|B6UXD8|B6UXD8_DROME/tr|B6UXF6|B6UXF6_DROME/tr|B6UXF9|B6UXF9_DROME/tr|B6UXF7|B6UXF7_DROME/tr|B6UXE1|B6UXE1_DROME/tr|B6UXE4|B6UXE4_DROME/tr|B6UXE3|B6UXE3_DROME/tr|A0A0B4LI25|A0A0B4LI25_DROME/tr|Q5UHE2|Q5UHE2_DROME/tr|B6UXD4|B6UXD4_DROME/tr|B6UXF4|B6UXF4_DROME/tr|…		4.21	0		0	2	MASCOT		T
$80-1	tr|C6SUY3|C6SUY3_DROME DNA replication licensing factor MCM6 OS=Drosophila melanogaster OX=7227 GN=Mcm6-RA PE=2 SV=1	7	7	0.0967	92351.8	5.23
$80-2	sp|Q9V461|MCM6_DROME DNA replication licensing factor Mcm6 OS=Drosophila melanogaster OX=7227 GN=Mcm6 PE=1 SV=1	7	7	0.0967	92351.8	5.23
	R20220901601_CACTIN_WT,25519	-.#M&DVADAQVGQLR.V	1360.65	-0.00388	2	1	53.98	0	0.000965	0|0	sp|Q9V461|MCM6_DROME/tr|C6SUY3|C6SUY3_DROME		4.21	0	42.010559 Acetyl (Protein N-term); 15.994919 Oxidation (M)	0	2	MASCOT		T
	R20220901601_CACTIN_WT,35898	K.SLFLDFQK.I	997.535	-0.00016	2	1	21.12	0	0.74	0|0	sp|Q9V461|MCM6_DROME/tr|C6SUY3|C6SUY3_DROME		5.55	0		0	2	MASCOT		T
	R20220901601_CACTIN_WT,7478	R.HKPGEGM&DGVTGLK.A	1441.71	-0.0006	3	1	32.59	0	0.124	0|0	sp|Q9V461|MCM6_DROME/tr|C6SUY3|C6SUY3_DROME		6.75	0	15.994919 Oxidation (M)	0	2	MASCOT		T
	R20220901601_CACTIN_WT,15247	R.IQETQAELPR.G	1184.63	0.00087	2	1	39.12	0	0.0173	0|0	sp|Q9V461|MCM6_DROME/tr|C6SUY3|C6SUY3_DROME		4.53	0		0	2	MASCOT		T
	R20220901601_CACTIN_WT,25979	R.M&AFLACSVQATTAR.F	1542.74	0.00162	2	1	21.35	0	1.98	0|0	sp|Q9V461|MCM6_DROME/tr|C6SUY3|C6SUY3_DROME		8	0	15.994919 Oxidation (M)	0	2	MASCOT		T
	R20220901601_CACTIN_WT,29182	R.TSILAAANPINGR.Y	1297.72	0.00228	2	1	32.45	0	0.0656	0|0	sp|Q9V461|MCM6_DROME/tr|C6SUY3|C6SUY3_DROME		9.41	0		0	2	MASCOT		T
	R20220901601_CACTIN_WT,7101	R.VKDEVGIR.A	915.526	0.00067	3	1	25.29	0	0.743	0|0	sp|Q9V461|MCM6_DROME/tr|C6SUY3|C6SUY3_DROME		6.04	1		0	2	MASCOT		T
$81-1	tr|C7LA75|C7LA75_DROME Heat shock protein cognate 4, isoform G OS=Drosophila melanogaster OX=7227 GN=Hsc70-4 PE=1 SV=1	7	7	0.1091	71130.5	5.36
$81-2	sp|P11147|HSP7D_DROME Heat shock 70 kDa protein cognate 4 OS=Drosophila melanogaster OX=7227 GN=Hsc70-4 PE=1 SV=3	7	7	0.1091	71130.5	5.36
	R20220901601_CACTIN_WT,13829	K.ETAEAYLGK.T ! K.ETAEAYLGK.K	981.489	0.00322	2	1	35.26	0	0.0565	0|0	sp|P11147|HSP7D_DROME/tr|C7LA75|C7LA75_DROME ! sp|P29844|BIP_DROME/tr|F3YDH0|F3YDH0_DROME		4.53	0		0	2	MASCOT		T
	R20220901601_CACTIN_WT,13373	K.VEIIANDQGNR.T ! R.VEIIANDQGNR.I	1228.63	-0.00127	2	1	35.44	0	0.0586	0|0	sp|O97125|HSP68_DROME/sp|P82910|HSP70_DROME/sp|P02825|HSP71_DROME/sp|Q8INI8|HSP72_DROME/sp|Q9BIS2|HSP73_DROME/sp|Q9VG58|HSP74_DROME/sp|Q9BIR7|HSP75_DROME/sp|P29843|HSP7A_DROME/sp|P11146|HSP7B_DROME/sp|P11147|HSP7D_DROME/tr|Q95NM1|Q95NM1_DROME/tr|C7LA75|C7LA75_DROME/tr|Q8IH88|Q8IH88_DROME/tr|F3YDH5|F3YDH5_DROME/tr|F3YDH1|F3YDH1_DROME/tr|F3YDI6|F3YDI6_DROME/tr|Q7JQR9|Q7JQR9_DROME/tr|C7LA76|C7LA76_D…		4.37	0		0	2	MASCOT		T
	R20220901601_CACTIN_WT,8025	R.KFDDAAVQSDM&K.H	1370.63	0.0017	3	1	25.13	0	0.627	0|0	sp|P11147|HSP7D_DROME/tr|C7LA75|C7LA75_DROME		4.43	1	15.994919 Oxidation (M)	0	2	MASCOT		T
	R20220901601_CACTIN_WT,33010	R.LLQDLFNGK.E	1047.58	0.00077	2	1	29.46	0	0.138	0|0	sp|P11147|HSP7D_DROME/tr|C7LA75|C7LA75_DROME		5.84	0		0	2	MASCOT		T
	R20220901601_CACTIN_WT,7016	R.LSKEDIER.M	989.526	-0.0011	3	1	21.99	0	1.39	0|0	sp|P29843|HSP7A_DROME/sp|P11147|HSP7D_DROME/tr|Q8I0E9|Q8I0E9_DROME/tr|C7LA75|C7LA75_DROME/tr|Q8IH88|Q8IH88_DROME/tr|F3YDH5|F3YDH5_DROME		4.68	1		0	2	MASCOT		T
	R20220901601_CACTIN_WT,14108	R.STAGDTHLGGEDFDNR.L ! K.STAGDTHLGGEDFDNR.L	1691.73	0.00105	3	1	22.5	0	1.28	0|0	sp|O97125|HSP68_DROME/sp|P82910|HSP70_DROME/sp|P02825|HSP71_DROME/sp|Q8INI8|HSP72_DROME/sp|Q9BIS2|HSP73_DROME/sp|Q9VG58|HSP74_DROME/sp|Q9BIR7|HSP75_DROME/tr|F3YDH1|F3YDH1_DROME/tr|F3YDI6|F3YDI6_DROME/tr|C7LA76|C7LA76_DROME ! sp|P11147|HSP7D_DROME/tr|C7LA75|C7LA75_DROME		4.22	0		0	2	MASCOT		T
	R20220901601_CACTIN_WT,8518	R.TTILDK.C ! K.TTILDK.F	690.403	0.0005	2	1	24.95	0	0.247	0|0	sp|P11147|HSP7D_DROME/tr|C7LA75|C7LA75_DROME ! tr|Q8IMM3|Q8IMM3_DROME/tr|A0A0B4KI01|A0A0B4KI01_DROME		5.5	0		0	2	MASCOT		T
$82-1	tr|E2QCG7|E2QCG7_DROME Eukaryotic translation initiation factor 3 subunit B OS=Drosophila melanogaster OX=7227 GN=eIF3b PE=1 SV=1	7	7	0.0884	80440.5	5.93
$82-2	sp|Q0E940|EIF3B_DROME Eukaryotic translation initiation factor 3 subunit B OS=Drosophila melanogaster OX=7227 GN=eIF3b PE=1 SV=1	7	7	0.0884	80440.5	5.93
	R20220901601_CACTIN_WT,37245	K.IIIWDIR.T	928.561	-8e-05	2	1	20.84	0	1.36	0|0	sp|Q0E940|EIF3B_DROME/tr|E2QCG7|E2QCG7_DROME		5.84	0		0	2	MASCOT		T
	R20220901601_CACTIN_WT,15837	K.SGDYLCVK.V	941.44	0.00191	2	1	45.49	0	0.00538	0|0	sp|Q0E940|EIF3B_DROME/tr|E2QCG7|E2QCG7_DROME		5.55	0		0	2	MASCOT		T
	R20220901601_CACTIN_WT,21209	R.ASEVEWDPTGR.Y	1246.57	-0.00081	2	1	27.54	0	0.331	0|0	sp|Q0E940|EIF3B_DROME/tr|E2QCG7|E2QCG7_DROME		4.14	0		0	2	MASCOT		T
	R20220901601_CACTIN_WT,23848	R.EKEIPVDSVEIR.E	1413.76	0.00241	3	1	38.77	0	0.0255	0|0	sp|Q0E940|EIF3B_DROME/tr|E2QCG7|E2QCG7_DROME		4.41	1		0	2	MASCOT		T
	R20220901601_CACTIN_WT,12206	R.ETFM&EYR.N	991.419	0.00052	2	1	20.3	0	1.1	0|0	sp|Q0E940|EIF3B_DROME/tr|E2QCG7|E2QCG7_DROME		4.53	0	15.994919 Oxidation (M)	0	2	MASCOT		T
	R20220901601_CACTIN_WT,13372	R.IAEWAEQK.S	974.494	0.00217	2	1	22.06	0	1.11	0|0	sp|Q0E940|EIF3B_DROME/tr|E2QCG7|E2QCG7_DROME		4.53	0		0	2	MASCOT		T
	R20220901601_CACTIN_WT,29777	R.VTLMEIPK.K	930.533	0.00061	2	1	26.9	0	0.39	0|0	sp|Q0E940|EIF3B_DROME/tr|E2QCG7|E2QCG7_DROME		5.97	0		0	2	MASCOT		T
$83-1	tr|M9PCQ6|M9PCQ6_DROME Discs large 5, isoform C OS=Drosophila melanogaster OX=7227 GN=Dlg5 PE=1 SV=1	7	7	0.0481	162521	8.34
$83-2	tr|M9PD90|M9PD90_DROME Discs large 5, isoform D OS=Drosophila melanogaster OX=7227 GN=Dlg5 PE=1 SV=1	7	7	0.0376	209733	8.31
$83-3	tr|Q9VKG8|Q9VKG8_DROME Discs large 5, isoform A OS=Drosophila melanogaster OX=7227 GN=Dlg5 PE=1 SV=1	7	7	0.0376	209862	8.24
	R20220901601_CACTIN_WT,11036	K.FTDM&VEESAR.F	1200.52	-0.00026	2	1	34.44	0	0.0579	0|0	tr|Q9VKG8|Q9VKG8_DROME/tr|M9PD90|M9PD90_DROME/tr|M9PCQ6|M9PCQ6_DROME		4.14	0	15.994919 Oxidation (M)	0	2	MASCOT		T
	R20220901601_CACTIN_WT,17778	K.M&SDDLVLANK.E	1121.55	-0.00122	2	1	82.62	0	1.04e-06	0|0	tr|Q9VKG8|Q9VKG8_DROME/tr|M9PD90|M9PD90_DROME/tr|M9PCQ6|M9PCQ6_DROME		4.21	0	15.994919 Oxidation (M)	0	2	MASCOT		T
	R20220901601_CACTIN_WT,11801	K.VNNLDCQSLSK.R	1277.62	-0.00367	2	1	32.41	0	0.125	0|0	tr|Q9VKG8|Q9VKG8_DROME/tr|M9PD90|M9PD90_DROME/tr|M9PCQ6|M9PCQ6_DROME		5.8	0		0	2	MASCOT		T
	R20220901601_CACTIN_WT,8850	R.IPSNPSVASK.S	999.547	-0.00141	2	1	26.99	0	0.209	0|0	tr|Q9VKG8|Q9VKG8_DROME/tr|M9PD90|M9PD90_DROME/tr|M9PCQ6|M9PCQ6_DROME		8.75	0		0	2	MASCOT		T
	R20220901601_CACTIN_WT,24713	R.MVLDEIR.A	875.466	0.00055	2	1	28.89	0	0.262	0|0	tr|Q9VKG8|Q9VKG8_DROME/tr|M9PD90|M9PD90_DROME/tr|M9PCQ6|M9PCQ6_DROME		4.37	0		0	2	MASCOT		T
	R20220901601_CACTIN_WT,3681	R.QNLDSNASGSR.R	1148.53	-0.00271	2	1	77.09	0	3.29e-06	0|0	tr|Q9VKG8|Q9VKG8_DROME/tr|M9PD90|M9PD90_DROME/tr|M9PCQ6|M9PCQ6_DROME		5.84	0		0	2	MASCOT		T
	R20220901601_CACTIN_WT,5572	R.TNISHENPTGTM&R.G	1473.68	-4e-05	3	1	24.1	0	0.901	0|0	tr|Q9VKG8|Q9VKG8_DROME/tr|M9PD90|M9PD90_DROME/tr|M9PCQ6|M9PCQ6_DROME		6.41	0	15.994919 Oxidation (M)	0	2	MASCOT		T
$84-1	tr|M9PE74|M9PE74_DROME No circadian temperature entrainment, isoform D OS=Drosophila melanogaster OX=7227 GN=nocte PE=1 SV=1	7	7	0.0295	235044	9.26
$84-2	tr|Q9W2U7|Q9W2U7_DROME LP18708p OS=Drosophila melanogaster OX=7227 GN=nocte PE=1 SV=4	7	7	0.0294	235587	9.24
	R20220901601_CACTIN_WT,24478	K.FTALDINR.M	949.51	0.00034	2	1	28.51	0	0.191	0|0	tr|Q9W2U7|Q9W2U7_DROME/tr|M9PE74|M9PE74_DROME		5.84	0		0	2	MASCOT		T
	R20220901601_CACTIN_WT,15623	K.QDDIDFTK.K	981.452	-0.00025	2	1	54.66	0	0.000455	0|0	tr|Q9W2U7|Q9W2U7_DROME/tr|M9PE74|M9PE74_DROME		3.93	0		0	2	MASCOT		T
	R20220901601_CACTIN_WT,8014	K.SASASSAFDSNSR.Y	1286.56	0.0032	2	1	65.74	0	4.81e-05	0|0	tr|Q9W2U7|Q9W2U7_DROME/tr|M9PE74|M9PE74_DROME		5.55	0		0	2	MASCOT		T
	R20220901601_CACTIN_WT,5651	R.LNAIAK.D	629.398	-0.00023	2	1	29.9	0	0.166	0|0	tr|Q9W2U7|Q9W2U7_DROME/tr|M9PE74|M9PE74_DROME		8.75	0		0	2	MASCOT		T
	R20220901601_CACTIN_WT,7148	R.QQQQQQQQLPR.L	1409.72	0.00081	2	1	65.21	0	7.56e-05	0|0	tr|Q9W2U7|Q9W2U7_DROME/tr|M9PE74|M9PE74_DROME		9.75	0		0	2	MASCOT		T
	R20220901601_CACTIN_WT,19043	R.SASPAVVGSGSFR.A	1221.62	-0.00209	2	1	36.79	0	0.0426	0|0	tr|Q9W2U7|Q9W2U7_DROME/tr|M9PE74|M9PE74_DROME		9.47	0		0	2	MASCOT		T
	R20220901601_CACTIN_WT,9389	R.SISGGYVQR.G	966.5	-0.00065	2	1	47.7	0	0.00283	0|0	tr|Q9W2U7|Q9W2U7_DROME/tr|M9PE74|M9PE74_DROME		8.46	0		0	2	MASCOT		T
$85-1	tr|O44122|O44122_DROME Zinc finger 30C OS=Drosophila melanogaster OX=7227 GN=zf30C PE=2 SV=1	7	7	0.0849	88279.6	8.36
$85-2	tr|Q9VL91|Q9VL91_DROME LD23102p OS=Drosophila melanogaster OX=7227 GN=zf30C PE=1 SV=2	7	7	0.0849	88346.8	8.46
	R20220901601_CACTIN_WT,5615	K.ADTPYQCDK.C	1097.46	-0.00174	2	1	28.69	0	0.143	0|0	tr|Q9VL91|Q9VL91_DROME/tr|O44122|O44122_DROME		4.21	0		0	2	MASCOT		T
	R20220901601_CACTIN_WT,8666	K.DEHGVTGAVAGQER.K ! K.DEHGVTGAVAGQER.N	1425.67	0.00096	3	1	23.97	0	1.04	0|0	tr|Q9VL91|Q9VL91_DROME ! tr|O44122|O44122_DROME		4.65	0		0	2	MASCOT		T
	R20220901601_CACTIN_WT,17440	K.IYLVEK.R	764.455	0.00092	2	1	27.78	0	0.0781	0|0	tr|Q9VL91|Q9VL91_DROME/tr|O44122|O44122_DROME		6	0		0	2	MASCOT		T
	R20220901601_CACTIN_WT,19229	K.LDEEVFK.C	879.446	-0.00215	2	1	27.47	0	0.233	0|0	tr|Q9VL91|Q9VL91_DROME/tr|O44122|O44122_DROME		4.14	0		0	2	MASCOT		T
	R20220901601_CACTIN_WT,28165	K.TLIAQDVIDR.D	1143.64	-0.00148	2	1	42.61	0	0.0101	0|0	tr|Q9VL91|Q9VL91_DROME/tr|O44122|O44122_DROME		4.21	0		0	2	MASCOT		T
	R20220901601_CACTIN_WT,7612	R.FSSASNLSK.H	940.473	-0.00035	2	1	26.24	0	0.342	0|0	tr|Q9VL91|Q9VL91_DROME/tr|O44122|O44122_DROME		8.75	0		0	2	MASCOT		T
	R20220901601_CACTIN_WT,23486	R.LPLYGCSVCGK.H	1253.6	-0.00059	2	1	22.92	0	1.41	0|0	tr|Q9VL91|Q9VL91_DROME/tr|O44122|O44122_DROME		8.05	0		0	2	MASCOT		T
$86-1	tr|Q86BM5|Q86BM5_DROME A kinase anchor protein 200, isoform D OS=Drosophila melanogaster OX=7227 GN=Akap200 PE=1 SV=1	7	7	0.0741	88132.2	4.16
$86-2	sp|Q9VLL3|AK200_DROME A-kinase anchor protein 200 OS=Drosophila melanogaster OX=7227 GN=Akap200 PE=1 SV=3	7	7	0.0823	79028.4	4.09
	R20220901601_CACTIN_WT,5563	K.EGGDEAAAVEK.K	1075.49	0.00026	2	1	94.14	0	4.91e-08	0|0	sp|Q9VLL3|AK200_DROME/tr|Q86BM5|Q86BM5_DROME/tr|Q9U7E6|Q9U7E6_DROME		4	0		0	2	MASCOT		T
	R20220901601_CACTIN_WT,4810	K.EGGDEAAAVEKK.E	1203.59	-0.00065	3	1	23.24	0	0.906	0|0	sp|Q9VLL3|AK200_DROME/tr|Q86BM5|Q86BM5_DROME/tr|Q9U7E6|Q9U7E6_DROME		4.41	1		0	2	MASCOT		T
	R20220901601_CACTIN_WT,3767	K.KVGEGDEVAGK.V	1088.56	-0.00038	2	1	29.39	0	0.243	0|0	sp|Q9VLL3|AK200_DROME/tr|Q86BM5|Q86BM5_DROME/tr|Q9U7E6|Q9U7E6_DROME		4.68	1		0	2	MASCOT		T
	R20220901601_CACTIN_WT,12283	K.SAAVAEGGDAVAETAK.G	1446.71	-0.00126	2	1	29.94	0	0.27	0|0	sp|Q9VLL3|AK200_DROME/tr|Q86BM5|Q86BM5_DROME		4.14	0		0	2	MASCOT		T
	R20220901601_CACTIN_WT,9969	K.TDAPAVNGDAATPK.E	1327.65	-0.00347	2	1	65.35	0	6.98e-05	0|0	sp|Q9VLL3|AK200_DROME/tr|Q86BM5|Q86BM5_DROME/tr|Q9U7E6|Q9U7E6_DROME		4.21	0		0	2	MASCOT		T
	R20220901601_CACTIN_WT,4998	K.VGEGDEVAGK.V	960.463	0.00047	2	1	56.68	0	0.000311	0|0	sp|Q9VLL3|AK200_DROME/tr|Q86BM5|Q86BM5_DROME/tr|Q9U7E6|Q9U7E6_DROME		4.14	0		0	2	MASCOT		T
	R20220901601_CACTIN_WT,15750	R.SIDITTDPK.K	989.515	-6e-05	2	1	40.76	0	0.0169	0|0	sp|Q9VLL3|AK200_DROME/tr|Q86BM5|Q86BM5_DROME/tr|Q9U7E6|Q9U7E6_DROME		4.21	0		0	2	MASCOT		T
$87-1	tr|Q8IR23|Q8IR23_DROME GH13542p OS=Drosophila melanogaster OX=7227 GN=vap PE=2 SV=2	7	7	0.065	107949	6.42
	R20220901601_CACTIN_WT,4211	K.AQCDSQLSR.A	1064.48	-0.0008	2	1	32.69	0	0.0544	0|0	tr|Q8IR23|Q8IR23_DROME/tr|Q8T9B1|Q8T9B1_DROME		5.87	0		0	2	MASCOT		T
	R20220901601_CACTIN_WT,19086	K.LGSYLVR.E	807.472	0.00176	2	1	41.53	0	0.00375	0|0	tr|Q8IR23|Q8IR23_DROME		8.75	0		0	2	MASCOT		T
	R20220901601_CACTIN_WT,6632	K.QSAELNPTK.M	987.511	-0.0004	2	1	42.69	0	0.0239	0|0	tr|Q8IR23|Q8IR23_DROME/tr|Q8T9B1|Q8T9B1_DROME		6	0		0	2	MASCOT		T
	R20220901601_CACTIN_WT,6035	K.SDKTTKWK.Q	993.536	0.00016	3	1	30.59	0	0.13	0|0	tr|Q8IR23|Q8IR23_DROME/tr|Q8T9B1|Q8T9B1_DROME		9.7	2		0	2	MASCOT		T
	R20220901601_CACTIN_WT,20577	R.ENETTTLFR.G	1110.54	0.00195	2	1	35.41	0	0.0692	0|0	tr|Q8IR23|Q8IR23_DROME/tr|Q8T9B1|Q8T9B1_DROME		4.53	0		0	2	MASCOT		T
	R20220901601_CACTIN_WT,33504	R.TFECLDAVINR.Y	1337.65	0.0026	2	1	28.67	0	0.346	0|0	tr|Q8IR23|Q8IR23_DROME/tr|Q8T9B1|Q8T9B1_DROME		4.37	0		0	2	MASCOT		T
	R20220901601_CACTIN_WT,34560	R.VPLATALLR.V	953.614	9e-05	2	1	26.45	0	0.0318	0|0	tr|Q8IR23|Q8IR23_DROME/tr|Q8T9B1|Q8T9B1_DROME		9.72	0		0	2	MASCOT		T
$88-1	tr|Q9U7E6|Q9U7E6_DROME Delta-A kinase anchor protein 200 OS=Drosophila melanogaster OX=7227 GN=Akap200 PE=2 SV=1	7	7	0.1505	38225.7	4.47
	R20220901601_CACTIN_WT,5563	K.EGGDEAAAVEK.K	1075.49	0.00026	2	1	94.14	0	4.91e-08	0|0	sp|Q9VLL3|AK200_DROME/tr|Q86BM5|Q86BM5_DROME/tr|Q9U7E6|Q9U7E6_DROME		4	0		0	2	MASCOT		T
	R20220901601_CACTIN_WT,4810	K.EGGDEAAAVEKK.E	1203.59	-0.00065	3	1	23.24	0	0.906	0|0	sp|Q9VLL3|AK200_DROME/tr|Q86BM5|Q86BM5_DROME/tr|Q9U7E6|Q9U7E6_DROME		4.41	1		0	2	MASCOT		T
	R20220901601_CACTIN_WT,21439	K.GQQIEVDLAK.D	1100.59	0.0012	2	1	35.14	0	0.0562	0|0	tr|Q9U7E6|Q9U7E6_DROME/tr|Q8SY32|Q8SY32_DROME		4.37	0		0	2	MASCOT		T
	R20220901601_CACTIN_WT,3767	K.KVGEGDEVAGK.V	1088.56	-0.00038	2	1	29.39	0	0.243	0|0	sp|Q9VLL3|AK200_DROME/tr|Q86BM5|Q86BM5_DROME/tr|Q9U7E6|Q9U7E6_DROME		4.68	1		0	2	MASCOT		T
	R20220901601_CACTIN_WT,9969	K.TDAPAVNGDAATPK.E	1327.65	-0.00347	2	1	65.35	0	6.98e-05	0|0	sp|Q9VLL3|AK200_DROME/tr|Q86BM5|Q86BM5_DROME/tr|Q9U7E6|Q9U7E6_DROME		4.21	0		0	2	MASCOT		T
	R20220901601_CACTIN_WT,4998	K.VGEGDEVAGK.V	960.463	0.00047	2	1	56.68	0	0.000311	0|0	sp|Q9VLL3|AK200_DROME/tr|Q86BM5|Q86BM5_DROME/tr|Q9U7E6|Q9U7E6_DROME		4.14	0		0	2	MASCOT		T
	R20220901601_CACTIN_WT,15750	R.SIDITTDPK.K	989.515	-6e-05	2	1	40.76	0	0.0169	0|0	sp|Q9VLL3|AK200_DROME/tr|Q86BM5|Q86BM5_DROME/tr|Q9U7E6|Q9U7E6_DROME		4.21	0		0	2	MASCOT		T
$89-1	tr|O76934|O76934_DROME Citrate hydro-lyase OS=Drosophila melanogaster OX=7227 GN=Irp-1A PE=2 SV=1	8	6	0.061	98650.3	5.57
$89-2	tr|Q9VCV4|Q9VCV4_DROME Citrate hydro-lyase OS=Drosophila melanogaster OX=7227 GN=Irp-1A PE=1 SV=1	8	6	0.061	98802.4	5.55
$89-3	tr|Q9NFX3|Q9NFX3_DROME Citrate hydro-lyase OS=Drosophila melanogaster OX=7227 GN=Irp-1A PE=2 SV=1	8	6	0.061	98786.4	5.55
	R20220901601_CACTIN_WT,35875	K.GPFLLGIK.A	844.529	-0.00035	2	1	33.36	0	0.0283	0|0	tr|Q9VCV4|Q9VCV4_DROME/tr|Q9NFX3|Q9NFX3_DROME/tr|O76934|O76934_DROME		8.75	0		0	2	MASCOT		T
	R20220901601_CACTIN_WT,35881	K.GPFLLGIK.A	844.529	0.00087	2	1	22.44	0	0.35	0|0	tr|Q9VCV4|Q9VCV4_DROME/tr|Q9NFX3|Q9NFX3_DROME/tr|O76934|O76934_DROME		8.75	0		0	2	MASCOT		T
	R20220901601_CACTIN_WT,25165	R.DWQTLEVSDSK.L	1307.61	-0.00394	2	1	40.06	0	0.0714	0|0	tr|Q9VCV4|Q9VCV4_DROME/tr|Q9NFX3|Q9NFX3_DROME/tr|O76934|O76934_DROME		4.03	0		0	2	MASCOT		T
	R20220901601_CACTIN_WT,14194	R.GTFANIR.L	778.421	2e-05	2	1	24.02	0	0.501	0|0	tr|Q9NFX2|Q9NFX2_DROME/tr|Q9VCV4|Q9VCV4_DROME/tr|Q9NFX3|Q9NFX3_DROME/tr|O76934|O76934_DROME/tr|Q9VGZ3|Q9VGZ3_DROME/tr|C7LA95|C7LA95_DROME/tr|O76935|O76935_DROME		9.75	0		0	2	MASCOT		T
	R20220901601_CACTIN_WT,9357	R.QLGVVGK.F	700.435	0.00053	2	1	24.83	0	0.882	0|0	tr|Q9VCV4|Q9VCV4_DROME/tr|B5T1X0|B5T1X0_DROME/tr|Q9NFX3|Q9NFX3_DROME/tr|O76934|O76934_DROME/tr|Q9VGZ3|Q9VGZ3_DROME/tr|C7LA95|C7LA95_DROME/tr|O76935|O76935_DROME		8.75	0		0	2	MASCOT		T
	R20220901601_CACTIN_WT,6690	R.SEIQEVEHK.H	1098.54	-0.00033	2	1	26.9	0	0.338	0|0	tr|Q9VCV4|Q9VCV4_DROME/tr|Q9NFX3|Q9NFX3_DROME/tr|O76934|O76934_DROME		4.75	0		0	2	MASCOT		T
	R20220901601_CACTIN_WT,11257	R.VVFESDSSADGSK.I	1327.6	0.0066	2	1	44.41	0	0.00749	0|0	tr|Q9VCV4|Q9VCV4_DROME/tr|Q9NFX3|Q9NFX3_DROME/tr|O76934|O76934_DROME		4.03	0		0	2	MASCOT		T
	R20220901601_CACTIN_WT,11277	R.VVFESDSSADGSK.I	1327.6	-0.00052	2	1	79.08	0	2.57e-06	0|0	tr|Q9VCV4|Q9VCV4_DROME/tr|Q9NFX3|Q9NFX3_DROME/tr|O76934|O76934_DROME		4.03	0		0	2	MASCOT		T
$90-1	tr|Q8T410|Q8T410_DROME AT22968p OS=Drosophila melanogaster OX=7227 GN=Cnx99A PE=2 SV=1	8	6	0.0932	67521.5	4.66
$90-2	tr|O02393|O02393_DROME Calnexin OS=Drosophila melanogaster OX=7227 GN=Cnx99A PE=2 SV=1	8	6	0.0926	68034.1	4.71
$90-3	tr|Q86P47|Q86P47_DROME SD17909p (Fragment) OS=Drosophila melanogaster OX=7227 GN=Cnx99A PE=2 SV=1	8	6	0.0827	75928.8	4.81
$90-4	tr|Q9VAL7|Q9VAL7_DROME Calnexin 99A, isoform A OS=Drosophila melanogaster OX=7227 GN=Cnx99A PE=1 SV=2	8	6	0.0926	68018.1	4.71
	R20220901601_CACTIN_WT,13185	K.HAAIAAPLR.K	919.547	0.00123	2	1	21.49	0	0.51	0|0	tr|Q9VAL7|Q9VAL7_DROME/tr|Q0KHZ9|Q0KHZ9_DROME/tr|Q86P47|Q86P47_DROME/tr|Q8T410|Q8T410_DROME/tr|Q86P87|Q86P87_DROME/tr|O02393|O02393_DROME		9.76	0		0	2	MASCOT		T
	R20220901601_CACTIN_WT,12980	K.KDDIAEEISK.Y	1147.58	0.00184	3	1	30.88	0	0.162	0|0	tr|Q9VAL7|Q9VAL7_DROME/tr|Q0KHZ9|Q0KHZ9_DROME/tr|Q86P47|Q86P47_DROME/tr|Q8T410|Q8T410_DROME/tr|Q86P87|Q86P87_DROME/tr|O02393|O02393_DROME		4.32	1		0	2	MASCOT		T
	R20220901601_CACTIN_WT,13078	K.KDDIAEEISK.Y	1147.58	-9e-05	2	1	64.86	0	6.68e-05	0|0	tr|Q9VAL7|Q9VAL7_DROME/tr|Q0KHZ9|Q0KHZ9_DROME/tr|Q86P47|Q86P47_DROME/tr|Q8T410|Q8T410_DROME/tr|Q86P87|Q86P87_DROME/tr|O02393|O02393_DROME		4.32	1		0	2	MASCOT		T
	R20220901601_CACTIN_WT,4859	K.SDLDDNEEESK.A	1280.51	-0.00147	2	1	50.26	0	0.00106	0|0	tr|Q9VAL7|Q9VAL7_DROME/tr|Q0KHZ9|Q0KHZ9_DROME/tr|Q86P47|Q86P47_DROME/tr|Q8T410|Q8T410_DROME/tr|Q86P87|Q86P87_DROME/tr|O02393|O02393_DROME		3.71	0		0	2	MASCOT		T
	R20220901601_CACTIN_WT,8335	K.VVELAK.A	658.413	0.00041	2	1	28.35	0	0.236	0|0	tr|Q9VAL7|Q9VAL7_DROME/tr|Q86P47|Q86P47_DROME/tr|Q8T410|Q8T410_DROME/tr|Q86P87|Q86P87_DROME/tr|O02393|O02393_DROME		5.97	0		0	2	MASCOT		T
	R20220901601_CACTIN_WT,13106	R.APM&IENPNYQGK.W	1377.65	-0.00153	2	1	54.41	0	0.000768	0|0	tr|Q9VAL7|Q9VAL7_DROME/tr|Q0KHZ9|Q0KHZ9_DROME/tr|Q86P47|Q86P47_DROME/tr|Q8T410|Q8T410_DROME/tr|Q24097|Q24097_DROME/tr|O02393|O02393_DROME		6.05	0	15.994919 Oxidation (M)	0	2	MASCOT		T
	R20220901601_CACTIN_WT,16755	R.APMIENPNYQGK.W	1361.65	5e-05	2	1	34.61	0	0.22	0|0	tr|Q9VAL7|Q9VAL7_DROME/tr|Q0KHZ9|Q0KHZ9_DROME/tr|Q86P47|Q86P47_DROME/tr|Q8T410|Q8T410_DROME/tr|Q24097|Q24097_DROME/tr|O02393|O02393_DROME		6.05	0		0	2	MASCOT		T
	R20220901601_CACTIN_WT,7084	R.ESDSFVNK.V	925.426	0.00084	2	1	39.7	0	0.018	0|0	tr|Q9VAL7|Q9VAL7_DROME/tr|Q86P47|Q86P47_DROME/tr|Q8T410|Q8T410_DROME/tr|Q86P87|Q86P87_DROME/tr|O02393|O02393_DROME		4.37	0		0	2	MASCOT		T
$91-1	tr|Q9VFV8|Q9VFV8_DROME WD repeat-containing protein 55 homolog OS=Drosophila melanogaster OX=7227 GN=Dmel\CG9799 PE=1 SV=1	7	6	0.0694	103478	7.03
$91-2	tr|Q960D6|Q960D6_DROME WD repeat-containing protein 55 homolog OS=Drosophila melanogaster OX=7227 GN=CG9799 PE=2 SV=1	7	6	0.0694	103449	7.03
	R20220901601_CACTIN_WT,13930	K.ESSCIFR.R	898.409	0.00087	2	1	22.08	0	1.11	0|0	tr|Q9VFV8|Q9VFV8_DROME/tr|Q960D6|Q960D6_DROME		6.09	0		0	2	MASCOT		T
	R20220901601_CACTIN_WT,17949	K.IVLGSQQGQLK.I	1170.68	0.00031	2	1	32.62	0	0.0649	0|0	tr|Q9VFV8|Q9VFV8_DROME/tr|Q960D6|Q960D6_DROME		8.75	0		0	2	MASCOT		T
	R20220901601_CACTIN_WT,35915	K.LIYGTGVVAALR.N	1232.74	-0.00024	2	1	29.98	0	0.0388	0|0	tr|Q9VFV8|Q9VFV8_DROME/tr|Q960D6|Q960D6_DROME		8.75	0		0	2	MASCOT		T
	R20220901601_CACTIN_WT,35925	K.LIYGTGVVAALR.N	1232.74	0.0003	2	1	27.61	0	0.067	0|0	tr|Q9VFV8|Q9VFV8_DROME/tr|Q960D6|Q960D6_DROME		8.75	0		0	2	MASCOT		T
	R20220901601_CACTIN_WT,25382	K.LNDLTFSPDSR.W	1264.62	0.0052	2	1	68.26	0	2.94e-05	0|0	tr|Q9VFV8|Q9VFV8_DROME/tr|Q960D6|Q960D6_DROME		4.21	0		0	2	MASCOT		T
	R20220901601_CACTIN_WT,14700	K.VDKPLATLR.L	1012.61	0.00495	3	1	27.22	0	0.177	0|0	tr|Q9VFV8|Q9VFV8_DROME/tr|Q960D6|Q960D6_DROME		8.72	0		0	2	MASCOT		T
	R20220901601_CACTIN_WT,26958	R.ALGYVSNQVPAVTR.Y	1474.8	-0.00265	2	1	58.5	0	0.000231	0|0	tr|Q9VFV8|Q9VFV8_DROME/tr|Q960D6|Q960D6_DROME		8.79	0		0	2	MASCOT		T
$92-1	tr|Q9VLK1|Q9VLK1_DROME U3 small nucleolar ribonucleoprotein protein MPP10 OS=Drosophila melanogaster OX=7227 GN=Dmel\CG13097 PE=1 SV=1	7	6	0.0906	76100.7	4.68
	R20220901601_CACTIN_WT,5392	K.LQDTAAATASK.K	1076.56	-0.00091	2	1	60.78	0	0.000178	0|0	tr|Q9VLK1|Q9VLK1_DROME		5.84	0		0	2	MASCOT		T
	R20220901601_CACTIN_WT,6667	R.AIHSALEQR.E	1024.55	-0.0015	2	1	35.89	0	0.0322	0|0	tr|Q9VLK1|Q9VLK1_DROME		6.79	0		0	2	MASCOT		T
	R20220901601_CACTIN_WT,6678	R.AIHSALEQR.E	1024.55	7e-05	3	1	26.22	0	0.302	0|0	tr|Q9VLK1|Q9VLK1_DROME		6.79	0		0	2	MASCOT		T
	R20220901601_CACTIN_WT,3134	R.DADDKTGPEPK.E	1172.54	0.00103	3	1	28.7	0	0.236	0|0	tr|Q9VLK1|Q9VLK1_DROME		4.23	1		0	2	MASCOT		T
	R20220901601_CACTIN_WT,30546	R.NSVVDDTFFK.L	1171.56	0.00108	2	1	24.68	0	0.659	0|0	tr|Q9VLK1|Q9VLK1_DROME		4.21	0		0	2	MASCOT		T
	R20220901601_CACTIN_WT,25609	R.SIEDIIK.Q	817.467	-0.00209	2	1	36.97	0	0.0427	0|0	tr|Q9VLK1|Q9VLK1_DROME		4.37	0		0	2	MASCOT		T
	R20220901601_CACTIN_WT,11360	R.TVRPVNTPQEYR.K	1459.77	-0.00016	3	1	28.96	0	0.294	0|0	tr|Q9VLK1|Q9VLK1_DROME		8.41	0		0	2	MASCOT		T
$93-1	tr|Q9VS57|Q9VS57_DROME RE14391p OS=Drosophila melanogaster OX=7227 GN=Sec63 PE=1 SV=1	7	6	0.0784	85852.6	5.7
	R20220901601_CACTIN_WT,18032	K.AYQALTDDVAK.E	1194.6	-0.0011	2	1	59.79	0	0.000243	0|0	tr|Q9VS57|Q9VS57_DROME		4.21	0		0	2	MASCOT		T
	R20220901601_CACTIN_WT,21181	K.AYQALTDDVAKENYEK.Y	1857.89	0.0013	3	1	20.49	0	3.06	0|0	tr|Q9VS57|Q9VS57_DROME		4.32	1		0	2	MASCOT		T
	R20220901601_CACTIN_WT,4078	K.LKEECQCADCQK.K	1568.65	0.00061	3	1	23.99	0	0.655	0|0	tr|Q9VS57|Q9VS57_DROME		4.68	1		0	2	MASCOT		T
	R20220901601_CACTIN_WT,14053	K.TLFGDTK.A	781.409	0.00071	2	1	30.55	0	0.125	0|0	tr|Q9VS57|Q9VS57_DROME		5.5	0		0	2	MASCOT		T
	R20220901601_CACTIN_WT,21913	R.M&PLNPETLER.D	1215.6	-0.00047	2	1	55.15	0	0.000569	0|0	tr|Q9VS57|Q9VS57_DROME		4.53	0	15.994919 Oxidation (M)	0	2	MASCOT		T
	R20220901601_CACTIN_WT,27829	R.MPLNPETLER.D	1199.61	-0.00201	2	1	32.27	0	0.0953	0|0	tr|Q9VS57|Q9VS57_DROME		4.53	0		0	2	MASCOT		T
	R20220901601_CACTIN_WT,17667	R.SDSYLGM&DQQQELK.L	1657.74	-0.00114	2	1	30.28	0	0.71	0|0	tr|Q9VS57|Q9VS57_DROME		4.03	0	15.994919 Oxidation (M)	0	2	MASCOT		T
$94-1	sp|A0A0B4KEE4|KOI_DROME Klaroid protein OS=Drosophila melanogaster OX=7227 GN=koi PE=2 SV=1	6	6	0.0674	109724	6.68
	R20220901601_CACTIN_WT,11964	K.ESSGSSDAEVQIER.L	1493.67	-0.00072	2	1	57.27	0	0.00126	0|0	sp|A0A0B4KEE4|KOI_DROME/tr|D4G7C7|D4G7C7_DROME/tr|A1Z6Q1|A1Z6Q1_DROME		4	0		0	2	MASCOT		T
	R20220901601_CACTIN_WT,8063	K.LALSDK.Q	646.377	0.00135	2	1	23.09	0	1.28	0|0	sp|A0A0B4KEE4|KOI_DROME/tr|D4G7C7|D4G7C7_DROME/tr|A1Z6Q1|A1Z6Q1_DROME		5.84	0		0	2	MASCOT		T
	R20220901601_CACTIN_WT,17635	M.#SENTYQIETR.R	1282.59	0.00083	2	1	49.2	0	0.00279	0|0	sp|A0A0B4KEE4|KOI_DROME/tr|A1Z6Q0|A1Z6Q0_DROME/tr|Q8MS42|Q8MS42_DROME		4.53	0	42.010559 Acetyl (Protein N-term)	0	2	MASCOT		T
	R20220901601_CACTIN_WT,10144	R.FSNAGATLK.S	908.484	-0.00233	2	1	43.15	0	0.00759	0|0	sp|A0A0B4KEE4|KOI_DROME/tr|A1Z6Q1|A1Z6Q1_DROME		8.75	0		0	2	MASCOT		T
	R20220901601_CACTIN_WT,5259	R.IQQHELSQDR.R	1253.62	-0.00173	3	1	36.55	0	0.0531	0|0	sp|A0A0B4KEE4|KOI_DROME/tr|D4G7C7|D4G7C7_DROME/tr|A1Z6Q1|A1Z6Q1_DROME		5.32	0		0	2	MASCOT		T
	R20220901601_CACTIN_WT,14000	R.SQLETTQNTLNSAQEK.L	1791.87	-0.0011	2	1	63.18	0	0.000152	0|0	sp|A0A0B4KEE4|KOI_DROME/tr|A1Z6Q0|A1Z6Q0_DROME/tr|A1Z6Q1|A1Z6Q1_DROME/tr|A4UZ58|A4UZ58_DROME/tr|Q8MS42|Q8MS42_DROME		4.53	0		0	2	MASCOT		T
$95-1	sp|P26802|DDX51_DROME Probable ATP-dependent RNA helicase Dbp73D OS=Drosophila melanogaster OX=7227 GN=Dbp73D PE=2 SV=3	6	6	0.0902	77589.4	8.38
	R20220901601_CACTIN_WT,5009	K.ANEIVQSSK.K	975.511	-6e-05	2	1	25	0	0.712	0|0	sp|P26802|DDX51_DROME		6.05	0		0	2	MASCOT		T
	R20220901601_CACTIN_WT,15434	K.DGAQGTNNEDEILQK.L	1631.75	-0.00041	2	1	26.53	0	1.78	0|0	sp|P26802|DDX51_DROME		3.92	0		0	2	MASCOT		T
	R20220901601_CACTIN_WT,14281	K.EALAGLR.S	729.425	-0.00055	2	1	46.44	0	0.00495	0|0	sp|P26802|DDX51_DROME		6.1	0		0	2	MASCOT		T
	R20220901601_CACTIN_WT,14233	K.VSELSGNLSAK.V	1104.59	-2e-05	2	1	24.31	0	0.674	0|0	sp|P26802|DDX51_DROME		5.97	0		0	2	MASCOT		T
	R20220901601_CACTIN_WT,15061	R.DICVSAPTGSGK.T	1191.57	0.00136	2	1	23.19	0	0.977	0|0	sp|P26802|DDX51_DROME		5.83	0		0	2	MASCOT		T
	R20220901601_CACTIN_WT,11651	R.VISELCSK.T	935.487	0.00071	2	1	26.31	0	0.929	0|0	sp|P26802|DDX51_DROME		5.97	0		0	2	MASCOT		T
$96-1	sp|Q8MSS1|LVA_DROME Protein lava lamp OS=Drosophila melanogaster OX=7227 GN=lva PE=1 SV=2	6	6	0.0212	315896	4.81
$96-2	tr|X2JAF1|X2JAF1_DROME Lava lamp, isoform D OS=Drosophila melanogaster OX=7227 GN=lva PE=4 SV=1	6	6	0.0212	315896	4.81
	R20220901601_CACTIN_WT,11678	K.AQLEEVTQQQQR.E	1457.73	-0.0011	2	1	43.97	0	0.01	0|0	sp|Q8MSS1|LVA_DROME/tr|X2JAF1|X2JAF1_DROME		4.53	0		0	2	MASCOT		T
	R20220901601_CACTIN_WT,26582	K.NIEITELR.R	987.547	-0.00082	2	1	26.76	0	0.543	0|0	sp|Q8MSS1|LVA_DROME/tr|X2JAF1|X2JAF1_DROME		4.53	0		0	2	MASCOT		T
	R20220901601_CACTIN_WT,14207	K.SLCQQLQQEK.S	1261.62	0.00399	2	1	37.6	0	0.0382	0|0	sp|Q8MSS1|LVA_DROME/tr|X2JAF1|X2JAF1_DROME		5.72	0		0	2	MASCOT		T
	R20220901601_CACTIN_WT,25726	R.DNQQLELQQLR.Q	1384.72	0.00139	2	1	20.26	0	1.95	0|0	sp|Q8MSS1|LVA_DROME/tr|X2JAF1|X2JAF1_DROME		4.37	0		0	2	MASCOT		T
	R20220901601_CACTIN_WT,20390	R.DQAELEALR.Q	1044.53	0.00166	2	1	28.9	0	0.248	0|0	sp|Q8MSS1|LVA_DROME/tr|X2JAF1|X2JAF1_DROME		4.14	0		0	2	MASCOT		T
	R20220901601_CACTIN_WT,20107	R.DQSELEALR.Q	1060.53	-0.00097	2	1	26.6	0	0.43	0|0	sp|Q8MSS1|LVA_DROME/tr|X2JAF1|X2JAF1_DROME		4.14	0		0	2	MASCOT		T
$97-1	sp|Q9VI82|NOC3L_DROME Nucleolar complex protein 3 homolog OS=Drosophila melanogaster OX=7227 GN=CG1234 PE=1 SV=1	6	6	0.0779	94491.4	9.07
	R20220901601_CACTIN_WT,35792	K.LDLLPIK.S	811.529	-0.00032	2	1	25.21	0	0.0704	0|0	sp|Q9VI82|NOC3L_DROME		5.84	0		0	2	MASCOT		T
	R20220901601_CACTIN_WT,36330	K.LISTTDLLIAR.Q	1215.73	-0.00071	2	1	53.41	0	0.000193	0|0	sp|Q9VI82|NOC3L_DROME		5.84	0		0	2	MASCOT		T
	R20220901601_CACTIN_WT,16285	K.TTGENDPDQGQSIGLER.A	1816.83	0.00265	2	1	53.34	0	0.00151	0|0	sp|Q9VI82|NOC3L_DROME		3.92	0		0	2	MASCOT		T
	R20220901601_CACTIN_WT,22335	R.ILEDQDELGYR.E	1350.65	-0.00286	2	1	66.5	0	5.95e-05	0|0	sp|Q9VI82|NOC3L_DROME		3.92	0		0	2	MASCOT		T
	R20220901601_CACTIN_WT,29652	R.LLSLSK*KER.K	1115.68	0.02071	2	1	26.14	0	0.623	0|0	sp|Q9VI82|NOC3L_DROME		9.99	2	42.010559 Acetyl (K)	0	2	MASCOT		T
	R20220901601_CACTIN_WT,8248	R.NM&LAVQAGK.N	947.498	-0.00026	2	1	20.27	0	5.59	0|0	sp|Q9VI82|NOC3L_DROME		8.75	0	15.994919 Oxidation (M)	0	2	MASCOT		T
$98-1	sp|Q9VL72|SMRCD_DROME SWI/SNF-related matrix-associated actin-dependent regulator of chromatin subfamily A containing DEAD/H box 1 homolog OS=Drosophila melanogaster OX=7227 GN=Etl1 PE=1 SV=1	6	6	0.0675	95446.2	8.36
	R20220901601_CACTIN_WT,16376	K.AISNGAGIVEQPK.L	1283.7	0.00325	2	1	31.27	0	0.259	0|0	sp|Q9VL72|SMRCD_DROME		6.05	0		0	2	MASCOT		T
	R20220901601_CACTIN_WT,35492	K.KDVLKNLPK@.K	1168.7	-0.01012	2	1	22.73	0	0.452	0|0	sp|Q9VL72|SMRCD_DROME		9.7	2	114.042923 GlyGly (K)	0	2	MASCOT		T
	R20220901601_CACTIN_WT,11821	K.SSLSDLR.Q	777.41	-1e-05	2	1	40.09	0	0.0124	0|0	sp|Q9VL72|SMRCD_DROME		5.55	0		0	2	MASCOT		T
	R20220901601_CACTIN_WT,9152	R.LANASSFK.K	837.446	-0.00129	2	1	35.38	0	0.0288	0|0	sp|Q9VL72|SMRCD_DROME		8.75	0		0	2	MASCOT		T
	R20220901601_CACTIN_WT,13811	R.LDGATAVNVR.Q	1015.55	-0.001	2	1	54.77	0	0.000673	0|0	sp|Q9VL72|SMRCD_DROME		5.84	0		0	2	MASCOT		T
	R20220901601_CACTIN_WT,24606	R.TNWDVAASVR.Y	1118.56	-0.00139	2	1	28.09	0	0.312	0|0	sp|Q9VL72|SMRCD_DROME		5.5	0		0	2	MASCOT		T
$99-1	sp|Q9W3N6|USO1_DROME General vesicular transport factor p115 OS=Drosophila melanogaster OX=7227 GN=p115 PE=1 SV=2	6	6	0.0837	92068.3	4.83
	R20220901601_CACTIN_WT,11092	K.ELEQENAELK.E	1202.59	0.00253	2	1	24.59	0	0.645	0|0	sp|Q9W3N6|USO1_DROME		4.09	0		0	2	MASCOT		T
	R20220901601_CACTIN_WT,32144	K.IVAFENAFDR.L	1181.59	0.00231	2	1	20.84	0	1.99	0|0	sp|Q9W3N6|USO1_DROME		4.37	0		0	2	MASCOT		T
	R20220901601_CACTIN_WT,14200	K.NNSSNQQFFK.E	1213.56	-0.00171	2	1	45.04	0	0.00643	0|0	sp|Q9W3N6|USO1_DROME		8.75	0		0	2	MASCOT		T
	R20220901601_CACTIN_WT,20695	R.ALVTPSNQQQVVAACQR.V	1869.96	0.00181	3	1	27.77	0	0.475	0|0	sp|Q9W3N6|USO1_DROME/tr|A9YJR4|A9YJR4_DROME/tr|A9YJR6|A9YJR6_DROME		8.29	0		0	2	MASCOT		T
	R20220901601_CACTIN_WT,16769	R.GM&DAQIQALQQSSK.E	1520.74	0.00305	2	1	35.06	0	0.0871	0|0	sp|Q9W3N6|USO1_DROME		5.84	0	15.994919 Oxidation (M)	0	2	MASCOT		T
	R20220901601_CACTIN_WT,10020	R.IGQESFCSK.L	1055.48	-0.00151	2	1	42.81	0	0.0264	0|0	sp|Q9W3N6|USO1_DROME		5.99	0		0	2	MASCOT		T
$100-1	tr|A0A0B4K7G4|A0A0B4K7G4_DROME Modulo, isoform C OS=Drosophila melanogaster OX=7227 GN=mod PE=1 SV=1	6	6	0.1181	60309	5.32
$100-2	sp|P13469|MODU_DROME DNA-binding protein modulo OS=Drosophila melanogaster OX=7227 GN=mod PE=1 SV=2	6	6	0.1181	60309	5.32
	R20220901601_CACTIN_WT,11276	K.ALAQLDGK.T	815.462	-6e-05	2	1	44.13	0	0.00898	0|0	sp|P13469|MODU_DROME/tr|Q8IGX8|Q8IGX8_DROME/tr|A0A0B4K7G4|A0A0B4K7G4_DROME		5.88	0		0	2	MASCOT		T
	R20220901601_CACTIN_WT,13395	K.IPLGTPK.N	725.456	0.00063	2	1	22.14	0	0.183	0|0	sp|P13469|MODU_DROME/tr|A0A0B4K7G4|A0A0B4K7G4_DROME		8.75	0		0	2	MASCOT		T
	R20220901601_CACTIN_WT,23338	K.VAPVEAVTISSNR.L	1342.73	-0.00083	2	1	53.25	0	0.000901	0|0	sp|P13469|MODU_DROME/tr|A0A0B4K7G4|A0A0B4K7G4_DROME		5.97	0		0	2	MASCOT		T
	R20220901601_CACTIN_WT,14453	K.VQEEETVVPQSPSK.K	1556.78	0.00234	2	1	33.23	0	0.12	0|0	sp|P13469|MODU_DROME/tr|A0A0B4K7G4|A0A0B4K7G4_DROME		4.25	0		0	2	MASCOT		T
	R20220901601_CACTIN_WT,19793	R.LASVDDIPK.A	957.525	5e-05	2	1	40.27	0	0.015	0|0	sp|P13469|MODU_DROME/tr|Q8IGX8|Q8IGX8_DROME/tr|A0A0B4K7G4|A0A0B4K7G4_DROME		4.21	0		0	2	MASCOT		T
	R20220901601_CACTIN_WT,35914	R.TVVVGLIGPNITK.D	1310.8	0.0018	2	1	35.65	0	0.00863	0|0	sp|P13469|MODU_DROME/tr|A0A0B4K7G4|A0A0B4K7G4_DROME		8.41	0		0	2	MASCOT		T
$101-1	tr|A0A0B4LFQ2|A0A0B4LFQ2_DROME Inner centromere protein, isoform C OS=Drosophila melanogaster OX=7227 GN=Incenp PE=1 SV=1	6	6	0.0782	83407.7	9.29
$101-2	tr|Q8IGP7|Q8IGP7_DROME RE52507p (Fragment) OS=Drosophila melanogaster OX=7227 GN=Incenp PE=2 SV=1	6	6	0.0755	86384	9.12
$101-3	tr|Q7JRJ9|Q7JRJ9_DROME Inner centromere protein, isoform A OS=Drosophila melanogaster OX=7227 GN=Incenp PE=1 SV=1	6	6	0.0781	83535.9	9.29
	R20220901601_CACTIN_WT,4790	K.SQENSSVTPQQTK.K	1433.69	-0.00805	2	1	62.73	0	0.000136	0|0	tr|Q7JRJ9|Q7JRJ9_DROME/tr|Q8IGP7|Q8IGP7_DROME/tr|A0A0B4LFQ2|A0A0B4LFQ2_DROME		5.72	0		0	2	MASCOT		T
	R20220901601_CACTIN_WT,4304	K.TATGTNLR.S	833.448	-0.00027	2	1	28.87	0	0.215	0|0	tr|Q7JRJ9|Q7JRJ9_DROME/tr|Q8IGP7|Q8IGP7_DROME/tr|A0A0B4LFQ2|A0A0B4LFQ2_DROME/tr|Q95R61|Q95R61_DROME		9.41	0		0	2	MASCOT		T
	R20220901601_CACTIN_WT,7166	R.FSDLDK.S	724.351	-0.00041	2	1	25.25	0	0.267	0|0	tr|Q7JRJ9|Q7JRJ9_DROME/tr|Q8IGP7|Q8IGP7_DROME/tr|A0A0B4LFQ2|A0A0B4LFQ2_DROME		4.21	0		0	2	MASCOT		T
	R20220901601_CACTIN_WT,13795	R.QELEELQR.K	1044.53	0.00026	2	1	26.16	0	0.461	0|0	tr|Q7JRJ9|Q7JRJ9_DROME/tr|Q8IGP7|Q8IGP7_DROME/tr|A0A0B4LFQ2|A0A0B4LFQ2_DROME/tr|Q95R61|Q95R61_DROME		4.25	0		0	2	MASCOT		T
	R20220901601_CACTIN_WT,5024	R.QQEEAEALKK.A	1173.61	-0.0004	3	1	26.56	0	0.463	0|0	tr|Q7JRJ9|Q7JRJ9_DROME/tr|Q8IGP7|Q8IGP7_DROME/tr|A0A0B4LFQ2|A0A0B4LFQ2_DROME/tr|Q95R61|Q95R61_DROME		4.79	1		0	2	MASCOT		T
	R20220901601_CACTIN_WT,36128	R.THELFNPLLQSPVK.M	1622.89	0.00204	3	1	26.27	0	0.289	0|0	tr|Q7JRJ9|Q7JRJ9_DROME/tr|Q8IGP7|Q8IGP7_DROME/tr|A0A0B4LFQ2|A0A0B4LFQ2_DROME		6.41	0		0	2	MASCOT		T
$102-1	tr|A0A126GUW2|A0A126GUW2_DROME Lethal (3) 07882, isoform B OS=Drosophila melanogaster OX=7227 GN=l(3)07882 PE=3 SV=1	6	6	0.0704	97550.3	5.86
$102-2	sp|Q9VEJ2|NOP14_DROME Nucleolar protein 14 homolog OS=Drosophila melanogaster OX=7227 GN=l(3)07882 PE=2 SV=2	6	6	0.0704	97550.3	5.86
	R20220901601_CACTIN_WT,6434	K.ASADAVYAK.K	895.452	-0.00366	2	1	25.87	0	0.45	0|0	sp|Q9VEJ2|NOP14_DROME/tr|A0A126GUW2|A0A126GUW2_DROME		5.88	0		0	2	MASCOT		T
	R20220901601_CACTIN_WT,16192	K.EKDEVYDLTEK.L	1368.65	-0.00199	3	1	24.42	0	0.855	0|0	sp|Q9VEJ2|NOP14_DROME/tr|A0A126GUW2|A0A126GUW2_DROME		4.18	1		0	2	MASCOT		T
	R20220901601_CACTIN_WT,31020	K.LVANLYSTSDFR.H	1385.71	0.00242	2	1	27.68	0	1.09	0|0	sp|Q9VEJ2|NOP14_DROME/tr|A0A126GUW2|A0A126GUW2_DROME		5.84	0		0	2	MASCOT		T
	R20220901601_CACTIN_WT,5039	K.M&KPLAPAEK.K	1000.55	-0.00026	2	1	22.17	0	1.23	0|0	sp|Q9VEJ2|NOP14_DROME/tr|A0A126GUW2|A0A126GUW2_DROME		8.35	0	15.994919 Oxidation (M)	0	2	MASCOT		T
	R20220901601_CACTIN_WT,22284	R.AQTLGQQFAVK.H	1190.65	-0.00013	2	1	31.56	0	0.116	0|0	sp|Q9VEJ2|NOP14_DROME/tr|A0A126GUW2|A0A126GUW2_DROME		8.8	0		0	2	MASCOT		T
	R20220901601_CACTIN_WT,14554	R.FEAVYDDK.R	986.447	0.00054	2	1	35.53	0	0.0377	0|0	sp|Q9VEJ2|NOP14_DROME/tr|A0A126GUW2|A0A126GUW2_DROME		4.03	0		0	2	MASCOT		T
$103-1	tr|A0A6M3Q7Q7|A0A6M3Q7Q7_DROME Hu li tai shao, isoform T OS=Drosophila melanogaster OX=7227 GN=hts PE=1 SV=1	6	6	0.0815	74509.7	5.83
$103-2	tr|A8DYJ2|A8DYJ2_DROME Hu li tai shao, isoform P OS=Drosophila melanogaster OX=7227 GN=hts PE=1 SV=2	6	6	0.03	205200	4.97
$103-3	tr|A0A0B4K7A5|A0A0B4K7A5_DROME Hu li tai shao, isoform Q OS=Drosophila melanogaster OX=7227 GN=hts PE=1 SV=1	6	6	0.0744	81556.3	6.82
$103-4	tr|A0A0B4K849|A0A0B4K849_DROME Hu li tai shao, isoform O OS=Drosophila melanogaster OX=7227 GN=hts PE=1 SV=1	6	6	0.0768	79062.6	6.4
$103-5	sp|Q02645|HTS_DROME Protein hu-li tai shao OS=Drosophila melanogaster OX=7227 GN=hts PE=1 SV=2	6	6	0.0476	127938	5.97
	R20220901601_CACTIN_WT,12304	K.LAATFR.L	678.393	-0.00016	2	1	28.49	0	0.113	0|0	sp|Q02645|HTS_DROME/tr|A0A0B4K849|A0A0B4K849_DROME/tr|A0A0B4K7A5|A0A0B4K7A5_DROME/tr|A8DYJ2|A8DYJ2_DROME/tr|A0A6M3Q7Q7|A0A6M3Q7Q7_DROME		9.75	0		0	2	MASCOT		T
	R20220901601_CACTIN_WT,19404	K.VEVLETGTPDPK.K	1284.67	0.00152	2	1	56.04	0	0.000438	0|0	sp|Q02645|HTS_DROME/tr|A0A0B4K849|A0A0B4K849_DROME/tr|A0A0B4K7A5|A0A0B4K7A5_DROME/tr|Q6NLI3|Q6NLI3_DROME/tr|A8DYJ2|A8DYJ2_DROME/tr|A0A6M3Q7Q7|A0A6M3Q7Q7_DROME		4.14	0		0	2	MASCOT		T
	R20220901601_CACTIN_WT,14302	K.WVAEGSPTHSTPVR.I	1523.76	-0.00105	3	1	36.5	0	0.0641	0|0	sp|Q02645|HTS_DROME/tr|A0A0B4K849|A0A0B4K849_DROME/tr|A0A0B4K7A5|A0A0B4K7A5_DROME/tr|Q6NLI3|Q6NLI3_DROME/tr|A8DYJ2|A8DYJ2_DROME/tr|A0A6M3Q7Q7|A0A6M3Q7Q7_DROME		6.75	0		0	2	MASCOT		T
	R20220901601_CACTIN_WT,10287	R.GVESMGYAK.G	941.44	-0.00072	2	1	27.19	0	0.332	0|0	sp|Q02645|HTS_DROME/tr|A0A0B4K849|A0A0B4K849_DROME/tr|A0A0B4K7A5|A0A0B4K7A5_DROME/tr|A8DYJ2|A8DYJ2_DROME/tr|A0A6M3Q7Q7|A0A6M3Q7Q7_DROME		6	0		0	2	MASCOT		T
	R20220901601_CACTIN_WT,6996	R.M&LDNAGYR.T	955.43	0.00471	2	1	29.43	0	0.211	0|0	sp|Q02645|HTS_DROME/tr|A0A0B4K849|A0A0B4K849_DROME/tr|A0A0B4K7A5|A0A0B4K7A5_DROME/tr|Q6NLI3|Q6NLI3_DROME/tr|A8DYJ2|A8DYJ2_DROME/tr|A0A6M3Q7Q7|A0A6M3Q7Q7_DROME		5.59	0	15.994919 Oxidation (M)	0	2	MASCOT		T
	R20220901601_CACTIN_WT,9571	R.VGSVFK.S	636.372	5e-05	2	1	24.16	0	0.191	0|0	sp|Q02645|HTS_DROME/tr|A0A0B4K849|A0A0B4K849_DROME/tr|A0A0B4K7A5|A0A0B4K7A5_DROME/tr|A8DYJ2|A8DYJ2_DROME/tr|A0A6M3Q7Q7|A0A6M3Q7Q7_DROME		8.72	0		0	2	MASCOT		T
$104-1	tr|A4V4A1|A4V4A1_DROME Kinesin-like protein OS=Drosophila melanogaster OX=7227 GN=Klp10A PE=1 SV=1	6	6	0.0733	88671	6.78
$104-2	sp|Q960Z0|KI10A_DROME Kinesin-like protein Klp10A OS=Drosophila melanogaster OX=7227 GN=Klp10A PE=1 SV=1	6	6	0.0733	88671	6.78
	R20220901601_CACTIN_WT,28963	K.EIDVISVPR.K	1027.58	0.00126	2	1	39.01	0	0.0145	0|0	sp|Q960Z0|KI10A_DROME/tr|A4V4A1|A4V4A1_DROME		4.37	0		0	2	MASCOT		T
	R20220901601_CACTIN_WT,37353	K.FSFIDLAGNER.G	1268.63	0.00214	2	1	39.73	0	0.023	0|0	sp|Q960Z0|KI10A_DROME/tr|A4V4A1|A4V4A1_DROME		4.37	0		0	2	MASCOT		T
	R20220901601_CACTIN_WT,7773	K.QATAPM&NLSR.N	1104.55	-0.00105	2	1	30.88	0	0.16	0|0	sp|Q960Z0|KI10A_DROME/tr|A4V4A1|A4V4A1_DROME		9.75	0	15.994919 Oxidation (M)	0	2	MASCOT		T
	R20220901601_CACTIN_WT,31322	K.VFDLLSDK.Q	936.504	0.00015	2	1	23.89	0	0.508	0|0	sp|Q960Z0|KI10A_DROME/tr|A4V4A1|A4V4A1_DROME		4.21	0		0	2	MASCOT		T
	R20220901601_CACTIN_WT,11520	R.DSFIGEK.S	795.388	0.00094	2	1	23.74	0	0.426	0|0	sp|Q960Z0|KI10A_DROME/tr|A4V4A1|A4V4A1_DROME		4.37	0		0	2	MASCOT		T
	R20220901601_CACTIN_WT,16678	R.NPTQSAIGGNLTSR.M	1415.72	-0.0006	2	1	26.88	0	1.38	0|0	sp|Q960Z0|KI10A_DROME/tr|A4V4A1|A4V4A1_DROME		9.75	0		0	2	MASCOT		T
$105-1	tr|M9PGT6|M9PGT6_DROME Protein phosphatase 4 regulatory subunit 2-related protein, isoform D OS=Drosophila melanogaster OX=7227 GN=PPP4R2r PE=1 SV=1	6	6	0.1475	56317.2	4.27
$105-2	sp|Q9W2U4|PP4R2_DROME Serine/threonine-protein phosphatase 4 regulatory subunit 2 OS=Drosophila melanogaster OX=7227 GN=PPP4R2r PE=1 SV=2	6	6	0.1264	66808	4.32
	R20220901601_CACTIN_WT,4922	K.ATEAAQESVEK.S	1162.56	-0.00045	2	1	56.96	0	0.0004	0|0	sp|Q9W2U4|PP4R2_DROME/tr|M9PGT6|M9PGT6_DROME		4.25	0		0	2	MASCOT		T
	R20220901601_CACTIN_WT,4389	K.KEEVVESDKPDGK.V	1459.73	0.00143	3	1	51.77	0	0.00159	0|0	sp|Q9W2U4|PP4R2_DROME/tr|B4YWQ7|B4YWQ7_DROME/tr|B4YWR2|B4YWR2_DROME/tr|B4YWQ9|B4YWQ9_DROME/tr|B4YWR6|B4YWR6_DROME/tr|M9PGT6|M9PGT6_DROME/tr|B4YWQ6|B4YWQ6_DROME/tr|B4YWR1|B4YWR1_DROME		4.51	1		0	2	MASCOT		T
	R20220901601_CACTIN_WT,12020	K.LEIDGEER.S	960.463	0.00207	2	1	29.14	0	0.169	0|0	sp|Q9W2U4|PP4R2_DROME/tr|M9PGT6|M9PGT6_DROME		4	0		0	2	MASCOT		T
	R20220901601_CACTIN_WT,33523	K.NILVVSTIDPGR.K	1283.73	0.00313	2	1	28.4	0	0.165	0|0	sp|Q9W2U4|PP4R2_DROME/tr|M9PGT6|M9PGT6_DROME		5.84	0		0	2	MASCOT		T
	R20220901601_CACTIN_WT,8381	K.QAAEPNAESENRNDLTTSK.A	2074.96	0.00233	3	1	27.82	0	0.634	0|0	sp|Q9W2U4|PP4R2_DROME/tr|M9PGT6|M9PGT6_DROME		4.41	1		0	2	MASCOT		T
	R20220901601_CACTIN_WT,7668	R.SEASDETDTEVATR.V	1510.65	-0.00724	2	1	92.47	0	1.19e-07	0|0	sp|Q9W2U4|PP4R2_DROME/tr|M9PGT6|M9PGT6_DROME		3.83	0		0	2	MASCOT		T
$106-1	tr|O61380|O61380_DROME Eukaryotic translation initiation factor 4G1, isoform A OS=Drosophila melanogaster OX=7227 GN=eIF4G1 PE=1 SV=3	6	6	0.0348	183940	7.8
$106-2	tr|A8DZ29|A8DZ29_DROME Eukaryotic translation initiation factor 4G1, isoform B OS=Drosophila melanogaster OX=7227 GN=eIF4G1 PE=1 SV=1	6	6	0.0302	211121	8.54
	R20220901601_CACTIN_WT,12860	K.LQPIVDK.I	812.488	-0.0019	2	1	20.14	0	0.667	0|0	tr|O61380|O61380_DROME/tr|A8DZ29|A8DZ29_DROME		5.84	0		0	2	MASCOT		T
	R20220901601_CACTIN_WT,8285	K.LSDQNLETK.K	1047.53	-0.00178	2	1	33.39	0	0.0996	0|0	tr|O61380|O61380_DROME/tr|A8DZ29|A8DZ29_DROME		4.37	0		0	2	MASCOT		T
	R20220901601_CACTIN_WT,5833	K.YTQQAPPTR.H	1061.54	-0.00096	2	1	39.07	0	0.0237	0|0	tr|O61380|O61380_DROME/tr|A8DZ29|A8DZ29_DROME		8.75	0		0	2	MASCOT		T
	R20220901601_CACTIN_WT,25378	R.EQLLQLR.E	899.531	0.0003	2	1	23.79	0	0.456	0|0	tr|O61380|O61380_DROME/tr|Q7YU50|Q7YU50_DROME/tr|A8DZ29|A8DZ29_DROME		6.1	0		0	2	MASCOT		T
	R20220901601_CACTIN_WT,10062	R.GSEQQTSATFSQTTR.S	1628.75	-0.00024	2	1	33.38	0	0.132	0|0	tr|O61380|O61380_DROME/tr|A8DZ29|A8DZ29_DROME		6	0		0	2	MASCOT		T
	R20220901601_CACTIN_WT,17970	R.VQSM&VGIIGNR.S	1189.64	-0.00149	2	1	20.89	0	1.64	0|0	tr|O61380|O61380_DROME/tr|Q7YU50|Q7YU50_DROME/tr|A8DZ29|A8DZ29_DROME		9.72	0	15.994919 Oxidation (M)	0	2	MASCOT		T
$107-1	tr|Q24253|Q24253_DROME AP complex subunit beta OS=Drosophila melanogaster OX=7227 GN=AP-1-2beta PE=1 SV=1	6	6	0.0586	101179	5
	R20220901601_CACTIN_WT,28076	K.LDIMIR.L	760.439	0.00205	2	1	31.57	0	0.162	0|0	tr|Q24253|Q24253_DROME/tr|Q960F2|Q960F2_DROME		5.84	0		0	2	MASCOT		T
	R20220901601_CACTIN_WT,15479	K.VIASMTVGK.D	905.512	0.00052	2	1	27.1	0	0.217	0|0	tr|Q24253|Q24253_DROME		8.72	0		0	2	MASCOT		T
	R20220901601_CACTIN_WT,19387	K.YNDPIYVK.L	1011.51	0.00083	2	1	28.3	0	0.766	0|0	tr|Q24253|Q24253_DROME/tr|Q960F2|Q960F2_DROME		5.83	0		0	2	MASCOT		T
	R20220901601_CACTIN_WT,4768	R.EAQSICER.I	992.447	-0.00062	2	1	45.03	0	0.00327	0|0	tr|Q24253|Q24253_DROME		4.53	0		0	2	MASCOT		T
	R20220901601_CACTIN_WT,12700	R.LLSTDPAAAK.E	986.552	-8e-05	2	1	49.11	0	0.0025	0|0	tr|Q24253|Q24253_DROME/tr|Q960F2|Q960F2_DROME		5.84	0		0	2	MASCOT		T
	R20220901601_CACTIN_WT,23879	R.NVEGQDM&LYQSLK.L	1540.73	-0.00184	2	1	21.79	0	1.87	0|0	tr|Q24253|Q24253_DROME/tr|Q960F2|Q960F2_DROME		4.37	0	15.994919 Oxidation (M)	0	2	MASCOT		T
$108-1	tr|Q5KTT4|Q5KTT4_DROME Uncharacterized protein dNAT1 (Fragment) OS=Drosophila melanogaster OX=7227 GN=dNAT1 PE=2 SV=1	6	6	0.0426	166886	8.91
$108-2	tr|A1Z968|A1Z968_DROME NAT1, isoform D OS=Drosophila melanogaster OX=7227 GN=NAT1 PE=1 SV=1	6	6	0.0437	162867	8.68
	R20220901601_CACTIN_WT,16924	K.FIGELNK.L	820.456	-0.00011	2	1	22.04	0	0.787	0|0	tr|Q0E996|Q0E996_DROME/tr|Q5KTT4|Q5KTT4_DROME/tr|A1Z968|A1Z968_DROME/tr|Q86NR8|Q86NR8_DROME		6	0		0	2	MASCOT		T
	R20220901601_CACTIN_WT,9678	K.GSSPSSGSNSLGGNYR.K	1526.68	-0.00146	2	1	56.98	0	0.000498	0|0	tr|Q5KTT4|Q5KTT4_DROME/tr|A1Z968|A1Z968_DROME		8.75	0		0	2	MASCOT		T
	R20220901601_CACTIN_WT,21483	K.LGTTEGPVPIK.Q	1111.64	-0.00077	2	1	46.87	0	0.00353	0|0	tr|Q0E996|Q0E996_DROME/tr|Q5KTT4|Q5KTT4_DROME/tr|A1Z968|A1Z968_DROME/tr|Q86NR8|Q86NR8_DROME		6	0		0	2	MASCOT		T
	R20220901601_CACTIN_WT,10042	R.GGNDGGVSSGYSSNYR.D	1576.66	-0.00086	2	1	66.57	0	4.37e-05	0|0	tr|Q5KTT4|Q5KTT4_DROME/tr|A1Z968|A1Z968_DROME		5.84	0		0	2	MASCOT		T
	R20220901601_CACTIN_WT,14618	R.QNNWVPR.K	913.464	0.00136	2	1	34.22	0	0.0342	0|0	tr|Q0E996|Q0E996_DROME/tr|Q5KTT4|Q5KTT4_DROME/tr|A1Z968|A1Z968_DROME/tr|Q86NR8|Q86NR8_DROME		9.75	0		0	2	MASCOT		T
	R20220901601_CACTIN_WT,10633	R.SDDDSIIR.T	920.432	0.00221	2	1	22.37	0	0.757	0|0	tr|Q0E996|Q0E996_DROME/tr|Q5KTT4|Q5KTT4_DROME/tr|A1Z968|A1Z968_DROME/tr|Q86NR8|Q86NR8_DROME		3.93	0		0	2	MASCOT		T
$109-1	tr|Q7KN75|Q7KN75_DROME Dodeca-satellite-binding protein 1, isoform A OS=Drosophila melanogaster OX=7227 GN=Dp1 PE=1 SV=1	6	6	0.043	144275	5.86
$109-2	tr|Q9U982|Q9U982_DROME Drosophila dodeca-satellite protein 1 OS=Drosophila melanogaster OX=7227 GN=Dp1 PE=2 SV=1	6	6	0.043	144244	5.86
	R20220901601_CACTIN_WT,19671	K.EGIAQAEQEIR.Q	1243.63	-0.00048	2	1	35.95	0	0.0547	0|0	tr|Q7KN75|Q7KN75_DROME/tr|Q9U982|Q9U982_DROME		4.25	0		0	2	MASCOT		T
	R20220901601_CACTIN_WT,13355	K.QSELLDAR.R	931.484	-0.00035	2	1	56.96	0	0.000485	0|0	tr|Q7KN75|Q7KN75_DROME/tr|Q9U982|Q9U982_DROME		4.37	0		0	2	MASCOT		T
	R20220901601_CACTIN_WT,18708	K.VNINIEER.E	986.527	-0.00036	2	1	44.53	0	0.00565	0|0	tr|Q7KN75|Q7KN75_DROME/tr|Q7KN84|Q7KN84_DROME/tr|Q9U982|Q9U982_DROME		4.53	0		0	2	MASCOT		T
	R20220901601_CACTIN_WT,32361	K.VQLLELANER.Q	1184.66	-0.00012	2	1	22.75	0	0.732	0|0	tr|Q7KN75|Q7KN75_DROME/tr|Q7KN84|Q7KN84_DROME/tr|Q9U982|Q9U982_DROME		4.53	0		0	2	MASCOT		T
	R20220901601_CACTIN_WT,13771	R.QAQLELQEK.I	1086.58	-0.00021	2	1	40	0	0.0179	0|0	tr|Q7KN75|Q7KN75_DROME/tr|Q7KN84|Q7KN84_DROME/tr|Q9U982|Q9U982_DROME		4.53	0		0	2	MASCOT		T
	R20220901601_CACTIN_WT,25233	R.QLASFTAEVR.A	1121.59	0.00261	2	1	32.47	0	0.104	0|0	tr|Q7KN75|Q7KN75_DROME/tr|Q7KN84|Q7KN84_DROME/tr|Q9U982|Q9U982_DROME		6	0		0	2	MASCOT		T
$110-1	tr|Q8MT48|Q8MT48_DROME RE28322p OS=Drosophila melanogaster OX=7227 GN=CG9416-PA PE=2 SV=1	6	6	0.0569	98073.6	5.92
	R20220901601_CACTIN_WT,18663	K.ALANAEELENPSK.Y	1385.69	0.00126	2	1	96.57	0	5.21e-08	0|0	tr|Q8MT48|Q8MT48_DROME		4.25	0		0	2	MASCOT		T
	R20220901601_CACTIN_WT,8064	K.IIYNR.S ! K.IIYNR.H ! R.ILYNR.M ! K.LLYNR.V ! K.LLYNR.A	678.393	0.00016	2	1	20.49	0	0.713	0|0	tr|Q8MT48|Q8MT48_DROME ! tr|Q9V428|Q9V428_DROME/tr|Q7JVW9|Q7JVW9_DROME ! sp|A1ZAX1|EIF3C_DROME/tr|A0A0B4LFL2|A0A0B4LFL2_DROME ! sp|P91927|LETM1_DROME ! tr|Q9V3W1|Q9V3W1_DROME/tr|Q8IP18|Q8IP18_DROME/tr|Q8IGL2|Q8IGL2_DROME/tr|Q6NNZ0|Q6NNZ0_DROME/tr|M9PDJ9|M9PDJ9_DROME		8.75	0		0	2	MASCOT		T
	R20220901601_CACTIN_WT,3585	K.TLEDER.Q	762.363	0.00128	2	1	25.04	0	0.329	0|0	tr|Q8MT48|Q8MT48_DROME		4.14	0		0	2	MASCOT		T
	R20220901601_CACTIN_WT,11190	R.AENTLLR.L	816.457	0.00036	2	1	51.39	0	0.00205	0|0	tr|Q8MT48|Q8MT48_DROME		6.05	0		0	2	MASCOT		T
	R20220901601_CACTIN_WT,16472	R.QQPGQFIGER.A	1159.59	-0.00292	2	1	22.1	0	1.27	0|0	tr|Q8MT48|Q8MT48_DROME		6	0		0	2	MASCOT		T
	R20220901601_CACTIN_WT,20822	R.TDLYDIEK.D	996.488	-0.00108	2	1	43.59	0	0.00892	0|0	tr|Q8MT48|Q8MT48_DROME		4.03	0		0	2	MASCOT		T
$111-1	tr|Q8MYR4|Q8MYR4_DROME SD14970p OS=Drosophila melanogaster OX=7227 GN=CG3335 PE=2 SV=1	6	6	0.0763	103847	7.28
	R20220901601_CACTIN_WT,3455	K.NREDEEEDDEQQEK.S	1792.71	0.00039	3	1	49.49	0	0.00387	0|0	tr|Q8MYR4|Q8MYR4_DROME		3.84	1		0	2	MASCOT		T
	R20220901601_CACTIN_WT,12075	K.SLMATTSGEATAK.K	1267.62	-0.00264	2	1	33.4	0	0.117	0|0	tr|Q9VT19|Q9VT19_DROME/tr|Q8MYR4|Q8MYR4_DROME		5.72	0		0	2	MASCOT		T
	R20220901601_CACTIN_WT,12410	R.ILDTSDGGSSAAVR.L	1348.67	0.00144	2	1	55.9	0	0.000573	0|0	tr|Q9VT19|Q9VT19_DROME/tr|Q8MYR4|Q8MYR4_DROME		4.21	0		0	2	MASCOT		T
	R20220901601_CACTIN_WT,16797	R.LDAFDEPAK.K	1005.49	0.00181	2	1	20.98	0	1.43	0|0	tr|Q9VT19|Q9VT19_DROME/tr|Q8MYR4|Q8MYR4_DROME		4.03	0		0	2	MASCOT		T
	R20220901601_CACTIN_WT,22368	R.NLAYTTTEEDLR.K	1425.69	0.00427	2	1	33.03	0	0.331	0|0	tr|Q9VT19|Q9VT19_DROME/tr|Q8MYR4|Q8MYR4_DROME		4.14	0		0	2	MASCOT		T
	R20220901601_CACTIN_WT,12934	R.SNTVILAK.N	845.509	-0.00097	2	1	31.69	0	0.0775	0|0	tr|Q9VT19|Q9VT19_DROME/tr|Q8MYR4|Q8MYR4_DROME		8.47	0		0	2	MASCOT		T
$112-1	tr|Q8SY39|Q8SY39_DROME ATP-dependent RNA helicase OS=Drosophila melanogaster OX=7227 GN=CG6994 PE=1 SV=1	6	6	0.0568	93369.1	9.72
	R20220901601_CACTIN_WT,21673	K.IEFLK.Q ! K.IEFLK.S ! R.LEFIK.K ! R.LEFLK.F	649.392	-0.00044	2	1	26.21	0	0.121	0|0	sp|Q8IRG6|SPT16_DROME ! sp|Q9V769|C6A22_DROME/tr|A0A0B4LGH5|A0A0B4LGH5_DROME ! tr|Q8SY39|Q8SY39_DROME ! sp|P55824|FAF_DROME/tr|A0A0B4K6W2|A0A0B4K6W2_DROME/tr|A0A0B4K7S0|A0A0B4K7S0_DROME		6	0		0	2	MASCOT		T
	R20220901601_CACTIN_WT,29724	K.LLVEFAR.A	847.504	-0.00087	2	1	21.05	0	0.544	0|0	tr|Q8SY39|Q8SY39_DROME		6	0		0	2	MASCOT		T
	R20220901601_CACTIN_WT,16021	K.TIEALNPSSGR.M	1144.6	-0.00081	2	1	26.55	0	0.431	0|0	tr|Q8SY39|Q8SY39_DROME		5.66	0		0	2	MASCOT		T
	R20220901601_CACTIN_WT,11046	K.VPTPIQR.K	810.483	0.00027	2	1	22.12	0	0.194	0|0	tr|Q8SY39|Q8SY39_DROME		9.72	0		0	2	MASCOT		T
	R20220901601_CACTIN_WT,22908	R.ALILSPTR.E	870.541	-0.00036	2	1	28.91	0	0.11	0|0	tr|Q8SY39|Q8SY39_DROME		9.8	0		0	2	MASCOT		T
	R20220901601_CACTIN_WT,38040	R.YTALVVLLK.Y	1019.65	-0.00319	2	1	30.16	0	0.0151	0|0	tr|Q8SY39|Q8SY39_DROME		8.59	0		0	2	MASCOT		T
$113-1	tr|Q9VAH7|Q9VAH7_DROME RE62393p OS=Drosophila melanogaster OX=7227 GN=yata PE=1 SV=1	6	6	0.0733	97159	6.25
	R20220901601_CACTIN_WT,32279	K.IPVTLEVYDSPEK.N	1489.78	0.00412	2	1	22.54	0	3.33	0|0	tr|Q9VAH7|Q9VAH7_DROME		4.14	0		0	2	MASCOT		T
	R20220901601_CACTIN_WT,3896	K.LGSDNVQK.G	860.447	-0.00249	2	1	20.26	0	2.75	0|0	tr|Q9VAH7|Q9VAH7_DROME		5.84	0		0	2	MASCOT		T
	R20220901601_CACTIN_WT,8503	K.VSEDPSLR.E	902.458	0.00085	2	1	29.53	0	0.184	0|0	tr|Q9VAH7|Q9VAH7_DROME		4.37	0		0	2	MASCOT		T
	R20220901601_CACTIN_WT,32028	R.ALSFLNNDGNLR.H	1333.69	-0.00566	2	1	21.78	0	3.83	0|0	tr|Q9VAH7|Q9VAH7_DROME		5.88	0		0	2	MASCOT		T
	R20220901601_CACTIN_WT,10135	R.TNTTVCLGK.I	993.503	-0.00075	2	1	23.84	0	1.78	0|0	tr|Q9VAH7|Q9VAH7_DROME		7.89	0		0	2	MASCOT		T
	R20220901601_CACTIN_WT,36674	R.VLPSLCSLTVDPEK.T	1557.82	0.00115	2	1	24.14	0	2.07	0|0	tr|Q9VAH7|Q9VAH7_DROME		4.37	0		0	2	MASCOT		T
$114-1	tr|Q9VE98|Q9VE98_DROME GH01043p OS=Drosophila melanogaster OX=7227 GN=Dmel\CG8064 PE=1 SV=1	6	6	0.0683	103150	6.01
	R20220901601_CACTIN_WT,22965	K.FEVTSLR.V	851.462	2e-05	2	1	27.76	0	0.174	0|0	tr|Q9VE98|Q9VE98_DROME		6	0		0	2	MASCOT		T
	R20220901601_CACTIN_WT,5692	K.GCVTGSGDTTVK.I	1181.55	0.00168	2	1	38.4	0	0.0339	0|0	tr|Q9VE98|Q9VE98_DROME		5.83	0		0	2	MASCOT		T
	R20220901601_CACTIN_WT,3316	K.VAEDEGSDEAK.L	1149.49	-0.00034	2	1	44.81	0	0.0128	0|0	tr|Q9VE98|Q9VE98_DROME		3.83	0		0	2	MASCOT		T
	R20220901601_CACTIN_WT,33412	R.AIDSFNIITSGR.A	1293.68	-0.00123	2	1	49.11	0	0.00257	0|0	tr|Q9VE98|Q9VE98_DROME		5.88	0		0	2	MASCOT		T
	R20220901601_CACTIN_WT,22180	R.ANVNFAVVDKTEGR.Y	1519.79	0.00411	3	1	30.4	0	0.231	0|0	tr|Q9VE98|Q9VE98_DROME		6.11	1		0	2	MASCOT		T
	R20220901601_CACTIN_WT,38097	R.VTIFLFK.V	867.534	-0.00669	2	1	25.96	0	0.0572	0|0	tr|Q9VE98|Q9VE98_DROME		8.72	0		0	2	MASCOT		T
$115-1	tr|Q9VN44|Q9VN44_DROME FI07923p OS=Drosophila melanogaster OX=7227 GN=Karybeta3 PE=1 SV=1	6	6	0.0588	123560	4.61
	R20220901601_CACTIN_WT,26180	K.FIIQNANSDDLR.M	1405.71	-0.00217	2	1	50.72	0	0.00217	0|0	tr|Q9VN44|Q9VN44_DROME/tr|Q960E2|Q960E2_DROME/tr|Q86NQ0|Q86NQ0_DROME		4.21	0		0	2	MASCOT		T
	R20220901601_CACTIN_WT,35655	K.IVDITHALFQTNK.A	1499.82	-0.00019	3	1	21.26	0	1.33	0|0	tr|Q9VN44|Q9VN44_DROME/tr|Q960E2|Q960E2_DROME/tr|Q86NQ0|Q86NQ0_DROME		6.74	0		0	2	MASCOT		T
	R20220901601_CACTIN_WT,18969	K.LETILNSK.F	917.53	-0.00069	2	1	34.85	0	0.0426	0|0	tr|Q9VN44|Q9VN44_DROME/tr|Q960E2|Q960E2_DROME/tr|Q86NQ0|Q86NQ0_DROME		6	0		0	2	MASCOT		T
	R20220901601_CACTIN_WT,24493	K.QVLEIINK.Y	956.577	-0.00086	2	1	37.15	0	0.0224	0|0	tr|Q9VN44|Q9VN44_DROME/tr|Q960E2|Q960E2_DROME/tr|Q86NQ0|Q86NQ0_DROME		6	0		0	2	MASCOT		T
	R20220901601_CACTIN_WT,36100	R.IVSIIAESFCTK.V	1367.72	-0.00568	2	1	21.3	0	1.2	0|0	tr|Q9VN44|Q9VN44_DROME/tr|Q960E2|Q960E2_DROME		5.99	0		0	2	MASCOT		T
	R20220901601_CACTIN_WT,12532	R.QQAEEAYNNLSR.E	1422.66	-4e-05	2	1	50.54	0	0.00227	0|0	tr|Q9VN44|Q9VN44_DROME/tr|Q86NQ0|Q86NQ0_DROME		4.53	0		0	2	MASCOT		T
$116-1	tr|Q9VUH8|Q9VUH8_DROME Tudor domain-containing protein 3 OS=Drosophila melanogaster OX=7227 GN=Tdrd3 PE=1 SV=1	6	6	0.0754	91726.8	9.59
	R20220901601_CACTIN_WT,6886	K.GFSEEEAR.S	924.406	-0.00011	2	1	22.28	0	0.43	0|0	tr|Q9VUH8|Q9VUH8_DROME		4.25	0		0	2	MASCOT		T
	R20220901601_CACTIN_WT,16024	K.IVTTAVGSEDVR.K	1246.66	0.00047	2	1	30.96	0	0.161	0|0	tr|Q9VUH8|Q9VUH8_DROME		4.37	0		0	2	MASCOT		T
	R20220901601_CACTIN_WT,25622	K.SSEIQLLGGR.V	1059.58	0.00076	2	1	37.49	0	0.0867	0|0	tr|Q9VUH8|Q9VUH8_DROME		5.72	0		0	2	MASCOT		T
	R20220901601_CACTIN_WT,7499	K.STNSAGDDFNAR.L	1254.53	0.00024	2	1	56.63	0	0.000298	0|0	tr|Q9VUH8|Q9VUH8_DROME		4.21	0		0	2	MASCOT		T
	R20220901601_CACTIN_WT,11024	R.TEAIAVATK.A	903.515	9e-05	2	1	25.37	0	0.49	0|0	tr|Q9VUH8|Q9VUH8_DROME		5.66	0		0	2	MASCOT		T
	R20220901601_CACTIN_WT,21604	R.YYEAEITGVSEK.T	1388.66	-0.00535	2	1	54.94	0	0.000789	0|0	tr|Q9VUH8|Q9VUH8_DROME		4.25	0		0	2	MASCOT		T
$117-1	tr|X2JC31|X2JC31_DROME Clathrin heavy chain OS=Drosophila melanogaster OX=7227 GN=Chc PE=3 SV=1	6	6	0.034	191175	5.5
$117-2	sp|P29742|CLH_DROME Clathrin heavy chain OS=Drosophila melanogaster OX=7227 GN=Chc PE=1 SV=1	6	6	0.034	191175	5.5
	R20220901601_CACTIN_WT,10119	K.AGLLQR.A	657.404	-0.00171	2	1	26.28	0	0.501	0|0	sp|P29742|CLH_DROME/tr|X2JC31|X2JC31_DROME		9.8	0		0	2	MASCOT		T
	R20220901601_CACTIN_WT,14305	K.AQLQQGLVK.E	984.584	0.00122	2	1	34.83	0	0.0307	0|0	sp|P29742|CLH_DROME/tr|X2JC31|X2JC31_DROME		8.8	0		0	2	MASCOT		T
	R20220901601_CACTIN_WT,10169	K.EFQGAVDSAR.K	1079.51	-0.00147	2	1	40.47	0	0.0129	0|0	sp|P29742|CLH_DROME/tr|X2JC31|X2JC31_DROME		4.37	0		0	2	MASCOT		T
	R20220901601_CACTIN_WT,13617	K.IYIDSNNNPER.Y	1334.63	-4e-05	2	1	30.85	0	0.181	0|0	sp|P29742|CLH_DROME/tr|X2JC31|X2JC31_DROME		4.37	0		0	2	MASCOT		T
	R20220901601_CACTIN_WT,27982	K.VANIELYYK.A	1112.6	0.00562	2	1	26.91	0	0.244	0|0	sp|P29742|CLH_DROME/tr|X2JC31|X2JC31_DROME		5.97	0		0	2	MASCOT		T
	R20220901601_CACTIN_WT,33772	R.NNLAGAEDLFVR.K	1318.67	0.00545	2	1	29.3	0	0.258	0|0	sp|P29742|CLH_DROME/tr|X2JC31|X2JC31_DROME		4.37	0		0	2	MASCOT		T
$118-1	tr|X2JEB4|X2JEB4_DROME DNA topoisomerase OS=Drosophila melanogaster OX=7227 GN=Top3beta PE=1 SV=1	6	6	0.048	96972	8.55
$118-2	sp|O96651|TOP3B_DROME DNA topoisomerase 3-beta OS=Drosophila melanogaster OX=7227 GN=Top3beta PE=2 SV=2	6	6	0.048	96972	8.55
	R20220901601_CACTIN_WT,6029	K.ATVESVASK.E	891.478	0.00073	2	1	29.37	0	0.205	0|0	sp|O96651|TOP3B_DROME/tr|X2JEB4|X2JEB4_DROME		6.05	0		0	2	MASCOT		T
	R20220901601_CACTIN_WT,12310	K.ITVEEAK.C	789.435	0.00454	2	1	27	0	0.436	0|0	sp|O96651|TOP3B_DROME/tr|Q95R42|Q95R42_DROME/tr|X2JEB4|X2JEB4_DROME		4.53	0		0	2	MASCOT		T
	R20220901601_CACTIN_WT,4505	K.KATVESVASK.E	1019.57	0.00161	2	1	28.9	0	0.36	0|0	sp|O96651|TOP3B_DROME/tr|X2JEB4|X2JEB4_DROME		8.59	1		0	2	MASCOT		T
	R20220901601_CACTIN_WT,28693	R.CDVIINCFK.G	1168.55	0.00081	2	1	23.57	0	0.879	0|0	sp|O96651|TOP3B_DROME/tr|Q95R42|Q95R42_DROME/tr|X2JEB4|X2JEB4_DROME		5.82	0		0	2	MASCOT		T
	R20220901601_CACTIN_WT,12661	R.QELDLR.I	773.415	-0.00037	2	1	28.5	0	0.324	0|0	sp|O96651|TOP3B_DROME/tr|X2JEB4|X2JEB4_DROME		4.37	0		0	2	MASCOT		T
	R20220901601_CACTIN_WT,29481	R.SILGDIQTPR.K	1099.61	-0.00393	2	1	36.12	0	0.0423	0|0	sp|O96651|TOP3B_DROME/tr|A9YJ44|A9YJ44_DROME/tr|A9YJ49|A9YJ49_DROME/tr|X2JEB4|X2JEB4_DROME		5.55	0		0	2	MASCOT		T
$119-1	tr|Q5U0X8|Q5U0X8_DROME LD10780p OS=Drosophila melanogaster OX=7227 GN=Dmel\CG12325 PE=1 SV=1	6	5	0.0506	105989	5.19
	R20220901601_CACTIN_WT,14701	K.ALVM&SLK.L	777.454	0.00123	2	1	29.85	0	0.076	0|0	tr|Q5U0X8|Q5U0X8_DROME		8.8	0	15.994919 Oxidation (M)	0	2	MASCOT		T
	R20220901601_CACTIN_WT,24393	K.ALVMSLK.L	761.459	0.00051	2	1	36.22	0	0.0142	0|0	tr|Q5U0X8|Q5U0X8_DROME		8.8	0		0	2	MASCOT		T
	R20220901601_CACTIN_WT,6314	K.EAEDVNHIKNEDETK.S	1770.81	-0.00132	3	1	27.93	0	0.541	0|0	tr|Q5U0X8|Q5U0X8_DROME		4.35	1		0	2	MASCOT		T
	R20220901601_CACTIN_WT,19286	R.DVQLTAANYNTR.T	1365.68	-0.00118	2	1	30.84	0	0.213	0|0	tr|Q5U0X8|Q5U0X8_DROME		5.84	0		0	2	MASCOT		T
	R20220901601_CACTIN_WT,24173	R.ITVYDLK.N	851.487	0.00118	2	1	40.31	0	0.00714	0|0	tr|Q5U0X8|Q5U0X8_DROME		5.84	0		0	2	MASCOT		T
	R20220901601_CACTIN_WT,17633	R.LLQQLAR.Q	841.525	0.0015	2	1	42.15	0	0.00455	0|0	tr|Q5U0X8|Q5U0X8_DROME		9.75	0		0	2	MASCOT		T
$120-1	tr|Q86BI3|Q86BI3_DROME Zinc-finger protein at 72D, isoform B OS=Drosophila melanogaster OX=7227 GN=Zn72D PE=1 SV=1	6	5	0.0701	96027.5	8.68
	R20220901601_CACTIN_WT,10839	K.AGGAPGTETESNDIDETGSDEK.V	2179.91	-0.00104	3	1	28.72	0	0.377	0|0	tr|Q86BI3|Q86BI3_DROME		3.66	0		0	2	MASCOT		T
	R20220901601_CACTIN_WT,4419	K.DADNGGNVVR.I	1016.48	-0.00048	2	1	24.91	0	0.461	0|0	tr|Q86BI3|Q86BI3_DROME/tr|F0JAG2|F0JAG2_DROME/tr|Q9VUY6|Q9VUY6_DROME/tr|Q94540|Q94540_DROME		4.21	0		0	2	MASCOT		T
	R20220901601_CACTIN_WT,34285	K.ITLTSPLLR.D	1013.64	-0.00026	2	1	24.29	0	0.217	0|0	tr|Q86BI3|Q86BI3_DROME		9.75	0		0	2	MASCOT		T
	R20220901601_CACTIN_WT,3017	K.M&SASANSATQNR.G	1253.55	-0.00066	2	1	93.4	0	2.93e-07	0|0	tr|Q86BI3|Q86BI3_DROME/tr|F0JAG2|F0JAG2_DROME/tr|Q9VUY6|Q9VUY6_DROME/tr|Q94540|Q94540_DROME		9.5	0	15.994919 Oxidation (M)	0	2	MASCOT		T
	R20220901601_CACTIN_WT,4702	K.MSASANSATQNR.G	1237.56	0.00018	2	1	79.66	0	1.87e-06	0|0	tr|Q86BI3|Q86BI3_DROME/tr|F0JAG2|F0JAG2_DROME/tr|Q9VUY6|Q9VUY6_DROME/tr|Q94540|Q94540_DROME		9.5	0		0	2	MASCOT		T
	R20220901601_CACTIN_WT,7644	K.THYSAPPVK.N	999.526	0.00028	3	1	30.69	0	0.0819	0|0	tr|Q86BI3|Q86BI3_DROME/tr|F0JAG2|F0JAG2_DROME/tr|Q9VUY6|Q9VUY6_DROME/tr|Q94540|Q94540_DROME		8.29	0		0	2	MASCOT		T
$121-1	tr|Q9W3M7|Q9W3M7_DROME RNA helicase OS=Drosophila melanogaster OX=7227 GN=mahe PE=1 SV=1	6	5	0.0571	100416	9.21
	R20220901601_CACTIN_WT,29937	K.IIVFVETK.I	948.576	0.00032	2	1	25.93	0	0.0886	0|0	tr|Q9W3M7|Q9W3M7_DROME		6	0		0	2	MASCOT		T
	R20220901601_CACTIN_WT,9928	K.SEQQVAEIR.R	1059.54	-0.00055	2	1	44.22	0	0.00799	0|0	tr|Q9W3M7|Q9W3M7_DROME		4.53	0		0	2	MASCOT		T
	R20220901601_CACTIN_WT,7671	R.AEGYNATSIHGDK.T	1362.63	0.00084	3	1	45.29	0	0.00662	0|0	tr|Q9W3M7|Q9W3M7_DROME		5.32	0		0	2	MASCOT		T
	R20220901601_CACTIN_WT,7703	R.AEGYNATSIHGDK.T	1362.63	0.00023	2	1	52.28	0	0.00133	0|0	tr|Q9W3M7|Q9W3M7_DROME		5.32	0		0	2	MASCOT		T
	R20220901601_CACTIN_WT,37664	R.GEGPIALVLAPTR.E	1293.75	-0.00062	2	1	23.81	0	0.813	0|0	tr|Q9W3M7|Q9W3M7_DROME		6	0		0	2	MASCOT		T
	R20220901601_CACTIN_WT,28204	R.GVEVIIATPGR.L	1111.65	-0.00126	2	1	26.4	0	0.145	0|0	tr|Q9W3M7|Q9W3M7_DROME		6	0		0	2	MASCOT		T
$122-1	sp|P08736|EF1A1_DROME Elongation factor 1-alpha 1 OS=Drosophila melanogaster OX=7227 GN=eEF1alpha1 PE=1 SV=2	5	5	0.1123	50306.3	9.14
	R20220901601_CACTIN_WT,23990	K.IGGIGTVPVGR.V	1025.61	0.00288	2	1	30.53	0	0.0428	0|0	sp|P08736|EF1A1_DROME/sp|P05303|EF1A2_DROME/tr|A4V3Q6|A4V3Q6_DROME/tr|Q8T3U3|Q8T3U3_DROME		9.75	0		0	2	MASCOT		T
	R20220901601_CACTIN_WT,9367	K.M&DSSEPPYSEAR.Y	1384.57	9e-05	2	1	43.18	0	0.0063	0|0	sp|P08736|EF1A1_DROME/tr|Q8T3U3|Q8T3U3_DROME		4.14	0	15.994919 Oxidation (M)	0	2	MASCOT		T
	R20220901601_CACTIN_WT,18200	K.QLIVGVNK.M	870.541	-0.00196	2	1	34.09	0	0.0336	0|0	sp|P08736|EF1A1_DROME/sp|P05303|EF1A2_DROME/tr|A4V3Q6|A4V3Q6_DROME/tr|Q8T3U3|Q8T3U3_DROME		8.75	0		0	2	MASCOT		T
	R20220901601_CACTIN_WT,28539	K.YYVTIIDAPGHR.D	1404.73	-0.00103	3	1	20.49	0	2.02	0|0	sp|P08736|EF1A1_DROME/sp|P05303|EF1A2_DROME/tr|A4V3Q6|A4V3Q6_DROME		6.74	0		0	2	MASCOT		T
	R20220901601_CACTIN_WT,19232	R.QTVAVGVIK.A ! R.QTVAVGVIK.S	914.567	-0.00061	2	1	27.54	0	0.183	0|0	sp|P08736|EF1A1_DROME/tr|Q8T3U3|Q8T3U3_DROME ! sp|P05303|EF1A2_DROME/tr|A4V3Q6|A4V3Q6_DROME		8.75	0		0	2	MASCOT		T
$123-1	sp|P91927|LETM1_DROME Mitochondrial proton/calcium exchanger protein OS=Drosophila melanogaster OX=7227 GN=Letm1 PE=2 SV=2	5	5	0.0385	113579	6.41
	R20220901601_CACTIN_WT,12276	K.HIEAVLEK.F	938.531	-0.00037	2	1	24.84	0	0.313	0|0	sp|P91927|LETM1_DROME		5.4	0		0	2	MASCOT		T
	R20220901601_CACTIN_WT,8064	K.IIYNR.S ! K.IIYNR.H ! R.ILYNR.M ! K.LLYNR.V ! K.LLYNR.A	678.393	0.00016	2	1	20.49	0	0.713	0|0	tr|Q8MT48|Q8MT48_DROME ! tr|Q9V428|Q9V428_DROME/tr|Q7JVW9|Q7JVW9_DROME ! sp|A1ZAX1|EIF3C_DROME/tr|A0A0B4LFL2|A0A0B4LFL2_DROME ! sp|P91927|LETM1_DROME ! tr|Q9V3W1|Q9V3W1_DROME/tr|Q8IP18|Q8IP18_DROME/tr|Q8IGL2|Q8IGL2_DROME/tr|Q6NNZ0|Q6NNZ0_DROME/tr|M9PDJ9|M9PDJ9_DROME		8.75	0		0	2	MASCOT		T
	R20220901601_CACTIN_WT,16394	R.EQLAALCR.V	960.493	0.00016	2	1	31.41	0	0.171	0|0	sp|P91927|LETM1_DROME		6.09	0		0	2	MASCOT		T
	R20220901601_CACTIN_WT,16091	R.TTSDLFR.L	839.426	0.00234	2	1	26.46	0	0.418	0|0	sp|P91927|LETM1_DROME		5.5	0		0	2	MASCOT		T
	R20220901601_CACTIN_WT,12640	R.VLPDAVGAHTR.H	1135.62	0.00183	3	1	20.9	0	1.21	0|0	sp|P91927|LETM1_DROME		6.71	0		0	2	MASCOT		T
$124-1	sp|Q9VD51|DDX18_DROME Probable ATP-dependent RNA helicase pitchoune OS=Drosophila melanogaster OX=7227 GN=pit PE=2 SV=2	5	5	0.075	76926.9	7.98
$124-2	tr|A0A0B4LHF7|A0A0B4LHF7_DROME RNA helicase OS=Drosophila melanogaster OX=7227 GN=pit PE=3 SV=1	5	5	0.075	76926.9	7.98
	R20220901601_CACTIN_WT,10458	K.GAVSEATLR.A	903.489	-0.0001	2	1	32.8	0	0.111	0|0	sp|Q9VD51|DDX18_DROME/tr|A0A0B4LHF7|A0A0B4LHF7_DROME		6	0		0	2	MASCOT		T
	R20220901601_CACTIN_WT,32202	K.GINILVATPGR.L	1110.66	-0.00062	2	1	26.74	0	0.0928	0|0	sp|Q9VD51|DDX18_DROME/tr|A0A0B4LHF7|A0A0B4LHF7_DROME		9.75	0		0	2	MASCOT		T
	R20220901601_CACTIN_WT,30836	K.IADIQLQLEK.L	1170.67	0.00011	2	1	39.54	0	0.0179	0|0	sp|Q9VD51|DDX18_DROME/tr|A0A0B4LHF7|A0A0B4LHF7_DROME		4.37	0		0	2	MASCOT		T
	R20220901601_CACTIN_WT,18917	K.NYFLNQSAK.E	1084.54	-0.00027	2	1	20.86	0	1.18	0|0	sp|Q9VD51|DDX18_DROME/tr|A0A0B4LHF7|A0A0B4LHF7_DROME		8.59	0		0	2	MASCOT		T
	R20220901601_CACTIN_WT,20220	R.QTM&LFSATQTAR.I	1370.67	-0.00285	2	1	21.95	0	1.43	0|0	sp|Q9VD51|DDX18_DROME/tr|A0A0B4LHF7|A0A0B4LHF7_DROME		9.75	0	15.994919 Oxidation (M)	0	2	MASCOT		T
$125-1	sp|Q9VDQ7|NAA25_DROME Phagocyte signaling-impaired protein OS=Drosophila melanogaster OX=7227 GN=psidin PE=2 SV=1	5	5	0.0496	109108	6.51
$125-2	tr|U3Q053|U3Q053_DROME N-terminal acetyltransferase B complex subunit MDM20 homolog OS=Drosophila melanogaster OX=7227 GN=psidin-RA PE=2 SV=1	5	5	0.0496	109108	6.51
	R20220901601_CACTIN_WT,27570	K.AQQAVALQLYK.A	1232.7	-0.00318	2	1	21.87	0	0.584	0|0	sp|Q9VDQ7|NAA25_DROME/tr|U3Q053|U3Q053_DROME		8.63	0		0	2	MASCOT		T
	R20220901601_CACTIN_WT,32798	K.LLLESGVTSTSLPK.N	1444.83	0.00094	2	1	43.01	0	0.00441	0|0	sp|Q9VDQ7|NAA25_DROME/tr|U3Q053|U3Q053_DROME		6	0		0	2	MASCOT		T
	R20220901601_CACTIN_WT,9885	K.VDGPQPISEK.E	1069.55	-0.00075	2	1	50.13	0	0.00126	0|0	sp|Q9VDQ7|NAA25_DROME/tr|U3Q053|U3Q053_DROME		4.37	0		0	2	MASCOT		T
	R20220901601_CACTIN_WT,26102	R.DLGAIIR.W	757.457	4e-05	2	1	32.06	0	0.125	0|0	sp|Q9VDQ7|NAA25_DROME/tr|U3Q053|U3Q053_DROME		5.84	0		0	2	MASCOT		T
	R20220901601_CACTIN_WT,24472	R.FELLK.L ! K.FELLK.M ! K.FELLK.E ! -.FELLK.D ! R.FELLK.E ! R.FELLK.V	649.392	-0.00012	2	1	26.12	0	0.123	0|0	sp|Q9W0T1|NU301_DROME/tr|E1JHV6|E1JHV6_DROME/tr|E1JHV7|E1JHV7_DROME/tr|M9PBG5|M9PBG5_DROME/tr|M9PDH1|M9PDH1_DROME/tr|M9PE12|M9PE12_DROME ! sp|P09478|ACH1_DROME/tr|A0A0B4KHE6|A0A0B4KHE6_DROME/tr|A0A0B4KGU3|A0A0B4KGU3_DROME ! sp|Q9VDQ7|NAA25_DROME/tr|U3Q053|U3Q053_DROME ! tr|B1P789|B1P789_DROME/tr|B1P790|B1P790_DROME/tr|B1P788|B1P788_DROME ! tr|Q9V9R6|Q9V9R6_DROME/tr|Q7KRS6|Q7KRS6_DROME/tr|Q1EC35|Q…		6	0		0	2	MASCOT		T
$126-1	sp|Q9VTH0|PLOD_DROME Procollagen-lysine,2-oxoglutarate 5-dioxygenase OS=Drosophila melanogaster OX=7227 GN=Plod PE=1 SV=1	5	5	0.0666	82508.7	5.41
	R20220901601_CACTIN_WT,28927	K.FALSTDELDER.Q	1295.61	-0.00055	2	1	61.23	0	0.000537	0|0	sp|Q9VTH0|PLOD_DROME		3.92	0		0	2	MASCOT		T
	R20220901601_CACTIN_WT,19604	K.ILFSAEK.Y	807.461	0.00093	2	1	24.22	0	0.61	0|0	sp|Q9VTH0|PLOD_DROME		6	0		0	2	MASCOT		T
	R20220901601_CACTIN_WT,19484	K.SLANDYPEVEGK.A	1321.63	-0.00065	2	1	32.11	0	0.131	0|0	sp|Q9VTH0|PLOD_DROME		4.14	0		0	2	MASCOT		T
	R20220901601_CACTIN_WT,10105	R.EAIAPYK.N	791.43	0.00022	2	1	20.71	0	3.06	0|0	sp|Q9VTH0|PLOD_DROME		6.1	0		0	2	MASCOT		T
	R20220901601_CACTIN_WT,16194	R.LEGGYEAVPTR.D	1191.6	-0.00119	2	1	55.84	0	0.000596	0|0	sp|Q9VTH0|PLOD_DROME		4.53	0		0	2	MASCOT		T
$127-1	sp|Q9VUQ5|AGO2_DROME Protein argonaute-2 OS=Drosophila melanogaster OX=7227 GN=AGO2 PE=1 SV=3	5	5	0.0404	136848	9.65
$127-2	tr|E5KZ94|E5KZ94_DROME AGO2 (Fragment) OS=Drosophila melanogaster OX=7227 PE=4 SV=1	5	5	0.06	93374.4	9.36
$127-3	tr|M9PFK7|M9PFK7_DROME Argonaute 2, isoform E OS=Drosophila melanogaster OX=7227 GN=AGO2 PE=1 SV=1	5	5	0.0623	90273.8	9.32
	R20220901601_CACTIN_WT,13334	K.ETGDSTIDLK.S	1078.53	-0.00063	2	1	26.49	0	0.354	0|0	sp|Q9VUQ5|AGO2_DROME/tr|E5KZ94|E5KZ94_DROME/tr|M9PFK7|M9PFK7_DROME		4.03	0		0	2	MASCOT		T
	R20220901601_CACTIN_WT,13039	K.INNTTNLDYSR.R	1310.63	-0.00077	2	1	41.39	0	0.019	0|0	sp|Q9VUQ5|AGO2_DROME/tr|E5KZ94|E5KZ94_DROME/tr|M9PFK7|M9PFK7_DROME		5.84	0		0	2	MASCOT		T
	R20220901601_CACTIN_WT,14118	R.DGVSDGQFPK.I	1049.49	0.00131	2	1	22.31	0	2.65	0|0	sp|Q9VUQ5|AGO2_DROME/tr|E5KZ94|E5KZ94_DROME/tr|M9PFK7|M9PFK7_DROME		4.21	0		0	2	MASCOT		T
	R20220901601_CACTIN_WT,31295	R.IANDFIVVSTR.V	1234.68	-0.00713	2	1	28.21	0	0.183	0|0	sp|Q9VUQ5|AGO2_DROME/tr|E5KZ94|E5KZ94_DROME/tr|M9PFK7|M9PFK7_DROME		5.84	0		0	2	MASCOT		T
	R20220901601_CACTIN_WT,17418	R.QAFEQFR.V	925.453	0.00291	2	1	20.71	0	1.75	0|0	sp|Q9VUQ5|AGO2_DROME/tr|A0A1B1LJY6|A0A1B1LJY6_DROME/tr|A0A1B1LJJ5|A0A1B1LJJ5_DROME/tr|A0A1B1LJP6|A0A1B1LJP6_DROME/tr|A0A1B1LJP5|A0A1B1LJP5_DROME/tr|A0A1B1LK05|A0A1B1LK05_DROME/tr|A0A1B1LJY8|A0A1B1LJY8_DROME/tr|A0A1B1LJT0|A0A1B1LJT0_DROME/tr|A0A1B1LJM6|A0A1B1LJM6_DROME/tr|A0A1B1LJ88|A0A1B1LJ88_DROME/tr|A0A1B1LJR4|A0A1B1LJR4_DROME/tr|A0A1B1LJB7|A0A1B1LJB7_DROME/tr|A0A1B1LJR0|A0A1B1LJR0_DROME/tr|A0A…		6	0		0	2	MASCOT		T
$128-1	tr|A1ZBE9|A1ZBE9_DROME Methionine--tRNA ligase, cytoplasmic OS=Drosophila melanogaster OX=7227 GN=MetRS PE=1 SV=1	5	5	0.0538	112483	8.72
	R20220901601_CACTIN_WT,17844	K.AAFTYTAPK.E	969.504	0.00021	2	1	40.26	0	0.00944	0|0	tr|A1ZBE9|A1ZBE9_DROME		8.63	0		0	2	MASCOT		T
	R20220901601_CACTIN_WT,7666	K.GAQNVDNLR.D	986.501	0.00019	2	1	40.53	0	0.0115	0|0	tr|A1ZBE9|A1ZBE9_DROME/tr|Q8MRS4|Q8MRS4_DROME		5.84	0		0	2	MASCOT		T
	R20220901601_CACTIN_WT,35782	K.GTDVELFQFM&AK.D	1401.67	-0.0001	2	1	25.77	0	0.621	0|0	tr|A1ZBE9|A1ZBE9_DROME/tr|Q8MRS4|Q8MRS4_DROME		4.37	0	15.994919 Oxidation (M)	0	2	MASCOT		T
	R20220901601_CACTIN_WT,28765	K.NELAALTGTPVAGGQGK.G	1583.84	0.00063	2	1	52.56	0	0.00282	0|0	tr|A1ZBE9|A1ZBE9_DROME/tr|Q8MRS4|Q8MRS4_DROME		6	0		0	2	MASCOT		T
	R20220901601_CACTIN_WT,13414	R.LSLADASK.L	804.446	0.00313	2	1	45.09	0	0.00539	0|0	tr|A1ZBE9|A1ZBE9_DROME/tr|Q8MRS4|Q8MRS4_DROME		5.84	0		0	2	MASCOT		T
$129-1	tr|B7Z067|B7Z067_DROME HECT-type E3 ubiquitin transferase OS=Drosophila melanogaster OX=7227 GN=Nedd4 PE=1 SV=1	5	5	0.0448	111893	6.01
$129-2	tr|Q8IQR5|Q8IQR5_DROME E3 ubiquitin-protein ligase OS=Drosophila melanogaster OX=7227 GN=Nedd4 PE=1 SV=2	5	5	0.0473	106237	5.21
$129-3	tr|M9PFY9|M9PFY9_DROME HECT-type E3 ubiquitin transferase OS=Drosophila melanogaster OX=7227 GN=Nedd4 PE=1 SV=1	5	5	0.044	113641	6.03
$129-4	tr|M9PFK2|M9PFK2_DROME HECT-type E3 ubiquitin transferase OS=Drosophila melanogaster OX=7227 GN=Nedd4 PE=4 SV=1	5	5	0.0438	114646	6.13
$129-5	sp|Q9VVI3|NEDD4_DROME E3 ubiquitin-protein ligase Nedd-4 OS=Drosophila melanogaster OX=7227 GN=Nedd4 PE=1 SV=2	5	5	0.0437	114874	6.13
$129-6	tr|B7Z068|B7Z068_DROME HECT-type E3 ubiquitin transferase OS=Drosophila melanogaster OX=7227 GN=Nedd4 PE=1 SV=1	5	5	0.0443	113365	6.05
	R20220901601_CACTIN_WT,30906	K.LVIEWR.F	815.477	0.00152	2	1	35.23	0	0.0718	0|0	sp|Q9VVI3|NEDD4_DROME/tr|M9PFK2|M9PFK2_DROME/tr|C0PUW9|C0PUW9_DROME/tr|B7Z068|B7Z068_DROME/tr|M9PFY9|M9PFY9_DROME/tr|B7Z067|B7Z067_DROME/tr|Q8IQR5|Q8IQR5_DROME		6	0		0	2	MASCOT		T
	R20220901601_CACTIN_WT,3400	R.AASVAGQQQTR.Q	1116.58	0.00068	2	1	58.76	0	0.000294	0|0	sp|Q9VVI3|NEDD4_DROME/tr|M9PFK2|M9PFK2_DROME/tr|B7Z068|B7Z068_DROME/tr|M9PFY9|M9PFY9_DROME/tr|B7Z067|B7Z067_DROME/tr|Q8IQR5|Q8IQR5_DROME		9.8	0		0	2	MASCOT		T
	R20220901601_CACTIN_WT,28964	R.LLQFVTGTSR.V	1121.63	0.00038	2	1	29.86	0	0.101	0|0	sp|Q9VVI3|NEDD4_DROME/tr|M9PFK2|M9PFK2_DROME/tr|C0PUW9|C0PUW9_DROME/tr|B7Z068|B7Z068_DROME/tr|M9PFY9|M9PFY9_DROME/tr|B7Z067|B7Z067_DROME/tr|Q8IQR5|Q8IQR5_DROME		9.75	0		0	2	MASCOT		T
	R20220901601_CACTIN_WT,19788	R.TSILEDSYR.I	1083.53	0.00674	2	1	44	0	0.0192	0|0	sp|Q9VVI3|NEDD4_DROME/tr|M9PFK2|M9PFK2_DROME/tr|C0PUW9|C0PUW9_DROME/tr|B7Z068|B7Z068_DROME/tr|M9PFY9|M9PFY9_DROME/tr|B7Z067|B7Z067_DROME/tr|Q8IQR5|Q8IQR5_DROME		4.37	0		0	2	MASCOT		T
	R20220901601_CACTIN_WT,11259	R.TTQWEDPR.T ! R.TTQWEDPR.L	1032.47	0.00048	2	1	33.58	0	0.0478	0|0	sp|Q9Y0H4|SUDX_DROME/tr|B7YZY9|B7YZY9_DROME ! sp|Q9VVI3|NEDD4_DROME/tr|M9PFK2|M9PFK2_DROME/tr|C0PUW9|C0PUW9_DROME/tr|B7Z068|B7Z068_DROME/tr|M9PFY9|M9PFY9_DROME/tr|B7Z067|B7Z067_DROME/tr|Q1EC27|Q1EC27_DROME/tr|Q8IQR5|Q8IQR5_DROME		4.37	0		0	2	MASCOT		T
$130-1	tr|E1JGN0|E1JGN0_DROME Non-specific serine/threonine protein kinase OS=Drosophila melanogaster OX=7227 GN=par-1 PE=1 SV=1	5	5	0.0605	124624	9.75
$130-2	tr|Q963E6|Q963E6_DROME Par-1, isoform W OS=Drosophila melanogaster OX=7227 GN=par-1 PE=1 SV=1	5	5	0.0829	89119.8	9.84
$130-3	tr|Q963E5|Q963E5_DROME Par-1, isoform T OS=Drosophila melanogaster OX=7227 GN=par-1 PE=1 SV=1	5	5	0.0652	114899	9.88
$130-4	tr|Q7YU80|Q7YU80_DROME Par-1, isoform R OS=Drosophila melanogaster OX=7227 GN=par-1 PE=1 SV=1	5	5	0.066	113695	9.84
$130-5	tr|E1JGM9|E1JGM9_DROME Par-1, isoform S OS=Drosophila melanogaster OX=7227 GN=par-1 PE=1 SV=1	5	5	0.0834	88549.1	9.84
$130-6	tr|Q95U75|Q95U75_DROME Non-specific serine/threonine protein kinase OS=Drosophila melanogaster OX=7227 GN=par-1 PE=2 SV=1	5	5	0.0642	117659	9.74
	R20220901601_CACTIN_WT,28794	K.FLVLNPAK.R	901.551	-0.00137	2	1	30.72	0	0.111	0|0	tr|Q7YU80|Q7YU80_DROME/tr|Q6NPA6|Q6NPA6_DROME/tr|Q963E6|Q963E6_DROME/tr|Q963E5|Q963E5_DROME/tr|Q9VGP9|Q9VGP9_DROME/tr|Q9V8V8|Q9V8V8_DROME/tr|A1ZBL9|A1ZBL9_DROME/tr|A1ZBL7|A1ZBL7_DROME/tr|O17048|O17048_DROME/tr|E1JGN0|E1JGN0_DROME/tr|E1JGM9|E1JGM9_DROME/tr|A1ZBL5|A1ZBL5_DROME/tr|Q95U75|Q95U75_DROME		8.75	0		0	2	MASCOT		T
	R20220901601_CACTIN_WT,11548	K.TNVIPAETK.H ! K.TNVIPAETK.M ! K.TNVIPAETK.A	972.536	-0.00204	2	1	36.4	0	0.0439	0|0	tr|Q7YU80|Q7YU80_DROME ! tr|Q963E6|Q963E6_DROME/tr|Q963E5|Q963E5_DROME/tr|E1JGM9|E1JGM9_DROME/tr|Q8IGD5|Q8IGD5_DROME ! tr|E1JGN0|E1JGN0_DROME/tr|Q95U75|Q95U75_DROME		5.66	0		0	2	MASCOT		T
	R20220901601_CACTIN_WT,9702	R.NISGNDAGANAGSASVQSPTHR.G	2110.99	-0.00018	3	1	49.76	0	0.0039	0|0	tr|Q7YU80|Q7YU80_DROME/tr|Q6NPA6|Q6NPA6_DROME/tr|Q963E6|Q963E6_DROME/tr|Q963E5|Q963E5_DROME/tr|Q9V8V8|Q9V8V8_DROME/tr|A1ZBL9|A1ZBL9_DROME/tr|A1ZBL7|A1ZBL7_DROME/tr|E1JGN0|E1JGN0_DROME/tr|E1JGM9|E1JGM9_DROME/tr|A1ZBL5|A1ZBL5_DROME/tr|Q95U75|Q95U75_DROME		6.74	0		0	2	MASCOT		T
	R20220901601_CACTIN_WT,11633	R.NNTALEYSGTSGASGDSSHPGR.M	2164.95	-0.00213	3	1	76.04	0	8.87e-06	0|0	tr|Q7YU80|Q7YU80_DROME/tr|Q6NPA6|Q6NPA6_DROME/tr|Q963E6|Q963E6_DROME/tr|Q963E5|Q963E5_DROME/tr|Q9V8V8|Q9V8V8_DROME/tr|A1ZBL9|A1ZBL9_DROME/tr|A1ZBL7|A1ZBL7_DROME/tr|E1JGN0|E1JGN0_DROME/tr|E1JGM9|E1JGM9_DROME/tr|A1ZBL5|A1ZBL5_DROME/tr|Q8IGD5|Q8IGD5_DROME/tr|Q95U75|Q95U75_DROME		5.32	0		0	2	MASCOT		T
	R20220901601_CACTIN_WT,10627	R.SGSSLSLR.N	806.437	-0.00098	2	1	58.56	0	0.000176	0|0	tr|Q7YU80|Q7YU80_DROME/tr|Q6NPA6|Q6NPA6_DROME/tr|Q963E6|Q963E6_DROME/tr|Q963E5|Q963E5_DROME/tr|Q9V8V8|Q9V8V8_DROME/tr|A1ZBL9|A1ZBL9_DROME/tr|A1ZBL7|A1ZBL7_DROME/tr|E1JGN0|E1JGN0_DROME/tr|E1JGM9|E1JGM9_DROME/tr|A1ZBL5|A1ZBL5_DROME/tr|Q95U75|Q95U75_DROME		9.47	0		0	2	MASCOT		T
$131-1	tr|Q494L9|Q494L9_DROME AP-1 complex subunit gamma OS=Drosophila melanogaster OX=7227 GN=AP-1gamma PE=2 SV=1	5	5	0.0492	106248	5.49
$131-2	tr|Q7KVR8|Q7KVR8_DROME AP-1 complex subunit gamma OS=Drosophila melanogaster OX=7227 GN=AP-1gamma PE=1 SV=1	5	5	0.0489	106924	5.45
$131-3	tr|Q86B59|Q86B59_DROME AP-1 complex subunit gamma OS=Drosophila melanogaster OX=7227 GN=AP-1gamma PE=1 SV=2	5	5	0.0495	105140	5.48
$131-4	tr|Q7KVR7|Q7KVR7_DROME AP-1 complex subunit gamma OS=Drosophila melanogaster OX=7227 GN=AP-1gamma PE=1 SV=1	5	5	0.0492	106266	5.49
$131-5	tr|Q9W388|Q9W388_DROME AP-1 complex subunit gamma OS=Drosophila melanogaster OX=7227 GN=AP-1gamma PE=1 SV=2	5	5	0.0498	104482	5.52
	R20220901601_CACTIN_WT,17048	K.FLTSAQVSTTSK.Q	1269.67	-0.00081	2	1	23.59	0	0.661	0|0	tr|Q9W388|Q9W388_DROME/tr|Q7KVR7|Q7KVR7_DROME/tr|Q86B59|Q86B59_DROME/tr|Q7KVR8|Q7KVR8_DROME/tr|Q494L9|Q494L9_DROME		8.75	0		0	2	MASCOT		T
	R20220901601_CACTIN_WT,9256	K.SPNTYIR.K	850.442	0.0008	2	1	33.02	0	0.0633	0|0	tr|Q9W388|Q9W388_DROME/tr|Q7KVR7|Q7KVR7_DROME/tr|Q86B59|Q86B59_DROME/tr|Q7KVR8|Q7KVR8_DROME/tr|Q494L9|Q494L9_DROME		8.46	0		0	2	MASCOT		T
	R20220901601_CACTIN_WT,15834	R.DLASEVER.L	918.453	0.00038	2	1	30.92	0	0.116	0|0	tr|Q9W388|Q9W388_DROME/tr|Q7KVR7|Q7KVR7_DROME/tr|Q86B59|Q86B59_DROME/tr|Q7KVR8|Q7KVR8_DROME/tr|Q494L9|Q494L9_DROME		4.14	0		0	2	MASCOT		T
	R20220901601_CACTIN_WT,5588	R.TVHADTSAVQR.H	1184.6	0.0002	3	1	29.92	0	0.154	0|0	tr|Q9W388|Q9W388_DROME/tr|Q7KVR7|Q7KVR7_DROME/tr|Q86B59|Q86B59_DROME/tr|Q7KVR8|Q7KVR8_DROME/tr|Q494L9|Q494L9_DROME		6.41	0		0	2	MASCOT		T
	R20220901601_CACTIN_WT,9732	R.VVATSNATLR.M	1031.58	-0.00116	2	1	27.42	0	0.291	0|0	tr|Q9W388|Q9W388_DROME/tr|Q7KVR7|Q7KVR7_DROME/tr|Q86B59|Q86B59_DROME/tr|Q7KVR8|Q7KVR8_DROME/tr|Q494L9|Q494L9_DROME		9.72	0		0	2	MASCOT		T
$132-1	tr|Q8MRS4|Q8MRS4_DROME Methionine--tRNA ligase, cytoplasmic OS=Drosophila melanogaster OX=7227 GN=MetRS PE=2 SV=1	5	5	0.0553	111461	8.68
	R20220901601_CACTIN_WT,7666	K.GAQNVDNLR.D	986.501	0.00019	2	1	40.53	0	0.0115	0|0	tr|A1ZBE9|A1ZBE9_DROME/tr|Q8MRS4|Q8MRS4_DROME		5.84	0		0	2	MASCOT		T
	R20220901601_CACTIN_WT,35782	K.GTDVELFQFM&AK.D	1401.67	-0.0001	2	1	25.77	0	0.621	0|0	tr|A1ZBE9|A1ZBE9_DROME/tr|Q8MRS4|Q8MRS4_DROME		4.37	0	15.994919 Oxidation (M)	0	2	MASCOT		T
	R20220901601_CACTIN_WT,28765	K.NELAALTGTPVAGGQGK.G	1583.84	0.00063	2	1	52.56	0	0.00282	0|0	tr|A1ZBE9|A1ZBE9_DROME/tr|Q8MRS4|Q8MRS4_DROME		6	0		0	2	MASCOT		T
	R20220901601_CACTIN_WT,24350	K.YLFVGEGQQR.D	1196.61	-0.00046	2	1	26.74	0	0.409	0|0	tr|Q8MRS4|Q8MRS4_DROME		6	0		0	2	MASCOT		T
	R20220901601_CACTIN_WT,13414	R.LSLADASK.L	804.446	0.00313	2	1	45.09	0	0.00539	0|0	tr|A1ZBE9|A1ZBE9_DROME/tr|Q8MRS4|Q8MRS4_DROME		5.84	0		0	2	MASCOT		T
$133-1	tr|Q8MZI3|Q8MZI3_DROME RNA helicase OS=Drosophila melanogaster OX=7227 GN=DmRH5 PE=1 SV=1	5	5	0.0709	88209.4	9.42
	R20220901601_CACTIN_WT,27651	K.TIIFVETK.K	950.556	0.0008	2	1	20.08	0	0.537	0|0	tr|Q8MZI3|Q8MZI3_DROME/tr|Q8T0I3|Q8T0I3_DROME/tr|Q7KU78|Q7KU78_DROME		5.66	0		0	2	MASCOT		T
	R20220901601_CACTIN_WT,37410	R.GDGPIALVLAPTR.E	1279.74	-0.00166	2	1	24.6	0	0.209	0|0	sp|P19109|DDX17_DROME/tr|Q8MZI3|Q8MZI3_DROME/tr|C7LAE4|C7LAE4_DROME/tr|A0A0B4K6K1|A0A0B4K6K1_DROME/tr|Q7KU78|Q7KU78_DROME/tr|A0A0B4K624|A0A0B4K624_DROME/tr|A0A0B4K6T7|A0A0B4K6T7_DROME/tr|E1JJ68|E1JJ68_DROME/tr|I0B1P2|I0B1P2_DROME/tr|A0A0B4K6A3|A0A0B4K6A3_DROME		5.84	0		0	2	MASCOT		T
	R20220901601_CACTIN_WT,29671	R.GVEIVIATPGR.L	1111.65	-0.00168	2	1	39.28	0	0.00745	0|0	tr|Q8MZI3|Q8MZI3_DROME/tr|Q7KU78|Q7KU78_DROME		6	0		0	2	MASCOT		T
	R20220901601_CACTIN_WT,8284	R.NSFNGGSAGGPPR.F	1217.57	-0.00197	2	1	24.67	0	0.589	0|0	tr|Q8MZI3|Q8MZI3_DROME		9.75	0		0	2	MASCOT		T
	R20220901601_CACTIN_WT,5500	R.TSPPNQGGQGGYR.G	1318.61	0.00014	2	1	41.93	0	0.0127	0|0	tr|Q8MZI3|Q8MZI3_DROME		8.41	0		0	2	MASCOT		T
$134-1	tr|Q8SWQ9|Q8SWQ9_DROME RE37107p OS=Drosophila melanogaster OX=7227 GN=Arts PE=2 SV=1	5	5	0.0343	120833	4.75
$134-2	tr|Q9I7R5|Q9I7R5_DROME Apollo, isoform A OS=Drosophila melanogaster OX=7227 GN=Apl PE=4 SV=2	5	5	0.0343	121000	4.71
$134-3	tr|Q9VV82|Q9VV82_DROME Artemis, isoform A OS=Drosophila melanogaster OX=7227 GN=Arts PE=4 SV=2	5	5	0.0343	120808	4.74
$134-4	tr|B5RIL6|B5RIL6_DROME FI03275p (Fragment) OS=Drosophila melanogaster OX=7227 GN=CG32164-RA PE=2 SV=1	5	5	0.033	125391	4.8
$134-5	tr|M9PFR8|M9PFR8_DROME Artemis, isoform B OS=Drosophila melanogaster OX=7227 GN=Arts PE=4 SV=1	5	5	0.0343	120865	4.74
$134-6	tr|M9PFW8|M9PFW8_DROME Apollo, isoform B OS=Drosophila melanogaster OX=7227 GN=Apl PE=4 SV=1	5	5	0.0349	118859	4.68
	R20220901601_CACTIN_WT,9048	K.LDDAAGLK.R	802.43	-0.00039	2	1	21.65	0	1.87	0|0	tr|M9PFW8|M9PFW8_DROME/tr|M9PFR8|M9PFR8_DROME/tr|Q9VV82|Q9VV82_DROME/tr|Q9I7R5|Q9I7R5_DROME/tr|Q8SWQ9|Q8SWQ9_DROME/tr|B5RIL6|B5RIL6_DROME/tr|Q8T094|Q8T094_DROME/tr|M9WT69|M9WT69_DROME		4.21	0		0	2	MASCOT		T
	R20220901601_CACTIN_WT,7248	K.LDDAAGLKR.A	958.532	0.00078	3	1	24.1	0	0.913	0|0	tr|M9PFW8|M9PFW8_DROME/tr|M9PFR8|M9PFR8_DROME/tr|Q9VV82|Q9VV82_DROME/tr|Q9I7R5|Q9I7R5_DROME/tr|Q8SWQ9|Q8SWQ9_DROME/tr|B5RIL6|B5RIL6_DROME/tr|Q8T094|Q8T094_DROME/tr|M9WT69|M9WT69_DROME		5.96	1		0	2	MASCOT		T
	R20220901601_CACTIN_WT,13873	K.QFDASIR.V	836.426	0.00024	2	1	42.75	0	0.00677	0|0	tr|M9PFW8|M9PFW8_DROME/tr|M9PFR8|M9PFR8_DROME/tr|Q9VV82|Q9VV82_DROME/tr|Q9I7R5|Q9I7R5_DROME/tr|Q8SWQ9|Q8SWQ9_DROME/tr|B5RIL6|B5RIL6_DROME		5.84	0		0	2	MASCOT		T
	R20220901601_CACTIN_WT,10966	R.CSSPDPIESER.G	1276.55	-0.00033	2	1	20.17	0	1.57	0|0	tr|M9PFW8|M9PFW8_DROME/tr|M9PFR8|M9PFR8_DROME/tr|Q9VV82|Q9VV82_DROME/tr|Q9I7R5|Q9I7R5_DROME/tr|Q8SWQ9|Q8SWQ9_DROME/tr|B5RIL6|B5RIL6_DROME		4.14	0		0	2	MASCOT		T
	R20220901601_CACTIN_WT,24081	R.TDDQVAVVLR.M	1115.61	-0.00028	2	1	29.93	0	0.228	0|0	tr|M9PFW8|M9PFW8_DROME/tr|M9PFR8|M9PFR8_DROME/tr|Q9VV82|Q9VV82_DROME/tr|Q9I7R5|Q9I7R5_DROME/tr|Q8SWQ9|Q8SWQ9_DROME/tr|B5RIL6|B5RIL6_DROME/tr|Q8T094|Q8T094_DROME/tr|M9WT69|M9WT69_DROME		4.21	0		0	2	MASCOT		T
$135-1	tr|Q9VEN9|Q9VEN9_DROME Protein associated with topo II related-1, isoform A OS=Drosophila melanogaster OX=7227 GN=Patr-1 PE=1 SV=1	5	5	0.061	108218	7.46
$135-2	tr|Q7KK29|Q7KK29_DROME BcDNA.LD27979 OS=Drosophila melanogaster OX=7227 GN=Patr-1 PE=2 SV=1	5	5	0.0642	102820	9.38
	R20220901601_CACTIN_WT,12830	K.DNQLNHPLTQPR.G	1432.73	-0.00778	3	1	21.56	0	1.5	0|0	tr|Q9VEN9|Q9VEN9_DROME/tr|Q7KK29|Q7KK29_DROME		6.74	0		0	2	MASCOT		T
	R20220901601_CACTIN_WT,3296	K.QQSQQQPPQQAQHK.V	1660.82	-0.00115	3	1	27.73	0	0.877	0|0	tr|Q9VEN9|Q9VEN9_DROME/tr|Q7KK29|Q7KK29_DROME/tr|Q6NN42|Q6NN42_DROME		8.76	0		0	2	MASCOT		T
	R20220901601_CACTIN_WT,10427	R.AAEAANPQTM&NPQLK.N	1599.78	-0.00299	2	1	28.56	0	0.389	0|0	tr|Q9VEN9|Q9VEN9_DROME/tr|Q7KK29|Q7KK29_DROME		6.05	0	15.994919 Oxidation (M)	0	2	MASCOT		T
	R20220901601_CACTIN_WT,12931	R.AEEIYVSR.T	966.489	0.00031	2	1	41.86	0	0.0112	0|0	tr|Q9VEN9|Q9VEN9_DROME/tr|Q7KK29|Q7KK29_DROME		4.53	0		0	2	MASCOT		T
	R20220901601_CACTIN_WT,6296	R.TDATLSEENR.Q	1135.52	-0.00043	2	1	44.71	0	0.00491	0|0	tr|Q9VEN9|Q9VEN9_DROME/tr|Q7KK29|Q7KK29_DROME		4.14	0		0	2	MASCOT		T
$136-1	tr|Q9VZU7|Q9VZU7_DROME Ubiquitin carboxyl-terminal hydrolase OS=Drosophila melanogaster OX=7227 GN=Usp5 PE=1 SV=1	5	5	0.0605	92090.9	5.31
	R20220901601_CACTIN_WT,30267	K.DTYSIVVAPHLDK.K	1457.76	0.00025	3	1	22.49	0	1.33	0|0	tr|Q9VZU7|Q9VZU7_DROME		5.21	0		0	2	MASCOT		T
	R20220901601_CACTIN_WT,7119	K.LGTGLQSGK.Y	860.484	0.00039	2	1	32.85	0	0.0845	0|0	tr|Q9VZU7|Q9VZU7_DROME		8.75	0		0	2	MASCOT		T
	R20220901601_CACTIN_WT,9391	K.LGTITADGK.S	875.483	0.00049	2	1	44.01	0	0.00771	0|0	tr|Q9VZU7|Q9VZU7_DROME		5.84	0		0	2	MASCOT		T
	R20220901601_CACTIN_WT,18549	K.YADNLQQLDNGK.R	1378.66	-0.00101	2	1	51.02	0	0.00184	0|0	tr|Q9VZU7|Q9VZU7_DROME		4.21	0		0	2	MASCOT		T
	R20220901601_CACTIN_WT,7520	R.QAVAALK.A	700.435	0.00031	2	1	23.99	0	1.07	0|0	tr|Q9VZU7|Q9VZU7_DROME		8.75	0		0	2	MASCOT		T
$137-1	tr|V5P0Q7|V5P0Q7_DROME FI21227p1 OS=Drosophila melanogaster OX=7227 GN=sec3-RA PE=2 SV=1	5	5	0.045	102694	6.19
$137-2	sp|Q9VVG4|EXOC1_DROME Exocyst complex component 1 OS=Drosophila melanogaster OX=7227 GN=Sec3 PE=1 SV=2	5	5	0.045	102694	6.19
	R20220901601_CACTIN_WT,8837	K.FSATVSR.F	767.405	0.00191	2	1	29.37	0	0.162	0|0	sp|Q9VVG4|EXOC1_DROME/tr|V5P0Q7|V5P0Q7_DROME		9.75	0		0	2	MASCOT		T
	R20220901601_CACTIN_WT,7227	K.NTQTTLEM&EK.A	1210.56	0.00076	2	1	38.28	0	0.0339	0|0	sp|Q9VVG4|EXOC1_DROME/tr|V5P0Q7|V5P0Q7_DROME		4.53	0	15.994919 Oxidation (M)	0	2	MASCOT		T
	R20220901601_CACTIN_WT,6286	R.LEAVQDQR.K	958.495	-0.00056	2	1	25.29	0	0.395	0|0	sp|Q9VVG4|EXOC1_DROME/tr|V5P0Q7|V5P0Q7_DROME		4.37	0		0	2	MASCOT		T
	R20220901601_CACTIN_WT,6136	R.QINEDVR.K	873.442	-0.00175	2	1	25.82	0	0.324	0|0	sp|Q9VVG4|EXOC1_DROME/tr|V5P0Q7|V5P0Q7_DROME		4.37	0		0	2	MASCOT		T
	R20220901601_CACTIN_WT,10317	R.VYTASLSK.I	868.477	0.00086	2	1	27.49	0	0.118	0|0	sp|Q9VVG4|EXOC1_DROME/tr|V5P0Q7|V5P0Q7_DROME		8.56	0		0	2	MASCOT		T
$138-1	tr|Q7JXU4|Q7JXU4_DROME Nucleolar GTP-binding protein 2 OS=Drosophila melanogaster OX=7227 GN=Ns2 PE=1 SV=1	5	4	0.0682	76606.5	9.59
	R20220901601_CACTIN_WT,5082	K.AADDQADKYDSAK.D	1397.62	0.00018	3	1	38.02	0	0.0318	0|0	tr|Q7JXU4|Q7JXU4_DROME		4.14	1		0	2	MASCOT		T
	R20220901601_CACTIN_WT,5099	K.AADDQADKYDSAK.D	1397.62	0.0002	2	1	43.68	0	0.00863	0|0	tr|Q7JXU4|Q7JXU4_DROME		4.14	1		0	2	MASCOT		T
	R20220901601_CACTIN_WT,12681	K.GGEPDVTVTAR.M	1101.55	-0.00189	2	1	40.47	0	0.0169	0|0	tr|Q7JXU4|Q7JXU4_DROME		4.37	0		0	2	MASCOT		T
	R20220901601_CACTIN_WT,27496	K.ILTPAPFQGR.L	1099.63	-0.00113	2	1	28.61	0	0.236	0|0	tr|Q7JXU4|Q7JXU4_DROME		9.75	0		0	2	MASCOT		T
	R20220901601_CACTIN_WT,22493	K.SEAPTFVSESVK.K	1280.64	-0.00225	2	1	25.05	0	0.835	0|0	tr|Q7JXU4|Q7JXU4_DROME		4.53	0		0	2	MASCOT		T
$139-1	tr|Q7KMM4|Q7KMM4_DROME BcDNA.GH04962 OS=Drosophila melanogaster OX=7227 GN=GCS2alpha PE=1 SV=1	5	4	0.0444	105730	6.05
	R20220901601_CACTIN_WT,29004	K.LEALVGSTFR.L	1092.6	-0.00814	2	1	23.92	0	0.431	0|0	tr|Q7KMM4|Q7KMM4_DROME		6	0		0	2	MASCOT		T
	R20220901601_CACTIN_WT,6814	K.TCEQSSFCR.R	1174.46	0.00045	2	1	28.93	0	0.102	0|0	tr|Q7KMM4|Q7KMM4_DROME		5.66	0		0	2	MASCOT		T
	R20220901601_CACTIN_WT,35105	K.VDVYFPAIDDK.K	1281.64	0.00367	2	1	24.07	0	1.13	0|0	tr|Q7KMM4|Q7KMM4_DROME		3.93	0		0	2	MASCOT		T
	R20220901601_CACTIN_WT,21331	R.EYYASQYALDK.F	1350.62	0.00666	2	1	21.05	0	1.74	0|0	tr|Q7KMM4|Q7KMM4_DROME		4.37	0		0	2	MASCOT		T
	R20220901601_CACTIN_WT,21354	R.EYYASQYALDK.F	1350.62	0.00108	2	1	26.87	0	0.482	0|0	tr|Q7KMM4|Q7KMM4_DROME		4.37	0		0	2	MASCOT		T
$140-1	tr|Q9VLT9|Q9VLT9_DROME Connector of kinase to AP-1, isoform A OS=Drosophila melanogaster OX=7227 GN=Cka PE=1 SV=2	5	4	0.0603	77980.5	5.06
$140-2	tr|Q86M30|Q86M30_DROME WD-40 family member protein OS=Drosophila melanogaster OX=7227 GN=Cka PE=2 SV=1	5	4	0.0603	77966.5	5.06
$140-3	tr|D3DML3|D3DML3_DROME Connector of kinase to AP-1, isoform E OS=Drosophila melanogaster OX=7227 GN=Cka PE=1 SV=1	5	4	0.0587	80112.9	4.91
$140-4	tr|M9PF42|M9PF42_DROME Connector of kinase to AP-1, isoform G OS=Drosophila melanogaster OX=7227 GN=Cka PE=1 SV=1	5	4	0.0609	77104.5	4.94
$140-5	tr|M9NEC0|M9NEC0_DROME Connector of kinase to AP-1, isoform F OS=Drosophila melanogaster OX=7227 GN=Cka PE=1 SV=1	5	4	0.0589	79884.6	4.94
	R20220901601_CACTIN_WT,4399	K.DGTGGSAGGAGYR.K	1125.49	0.00263	2	1	33.63	0	0.176	0|0	tr|Q9VLT9|Q9VLT9_DROME/tr|D3DML3|D3DML3_DROME/tr|M9PF42|M9PF42_DROME/tr|M9NEC0|M9NEC0_DROME/tr|Q86M30|Q86M30_DROME		5.84	0		0	2	MASCOT		T
	R20220901601_CACTIN_WT,10608	K.TCVQEITAHR.K	1214.59	0.00011	3	1	34.45	0	0.0688	0|0	tr|Q9VLT9|Q9VLT9_DROME/tr|D3DML3|D3DML3_DROME/tr|M9PF42|M9PF42_DROME/tr|M9NEC0|M9NEC0_DROME/tr|Q86M30|Q86M30_DROME		6.41	0		0	2	MASCOT		T
	R20220901601_CACTIN_WT,28141	R.IAMLLGER.K	902.513	0.00045	2	1	28.46	0	0.235	0|0	tr|Q9VLT9|Q9VLT9_DROME/tr|D3DML3|D3DML3_DROME/tr|M9PF42|M9PF42_DROME/tr|M9NEC0|M9NEC0_DROME/tr|Q86M30|Q86M30_DROME		6	0		0	2	MASCOT		T
	R20220901601_CACTIN_WT,4812	R.LEAAQEM&SGNTGK.F	1351.62	-0.00181	2	1	78.33	0	3.04e-06	0|0	tr|Q9VLT9|Q9VLT9_DROME/tr|D3DML3|D3DML3_DROME/tr|M9PF42|M9PF42_DROME/tr|M9NEC0|M9NEC0_DROME/tr|Q86M30|Q86M30_DROME		4.53	0	15.994919 Oxidation (M)	0	2	MASCOT		T
	R20220901601_CACTIN_WT,9618	R.LEAAQEMSGNTGK.F	1335.62	-0.00335	2	1	44.02	0	0.0086	0|0	tr|Q9VLT9|Q9VLT9_DROME/tr|D3DML3|D3DML3_DROME/tr|M9PF42|M9PF42_DROME/tr|M9NEC0|M9NEC0_DROME/tr|Q86M30|Q86M30_DROME		4.53	0		0	2	MASCOT		T
$141-1	sp|P29844|BIP_DROME Endoplasmic reticulum chaperone BiP OS=Drosophila melanogaster OX=7227 GN=Hsc70-3 PE=1 SV=2	4	4	0.0671	72260	5.22
$141-2	tr|F3YDH0|F3YDH0_DROME Heat shock 70-kDa protein cognate 3, isoform E OS=Drosophila melanogaster OX=7227 GN=Hsc70-3 PE=1 SV=1	4	4	0.0671	72260	5.22
	R20220901601_CACTIN_WT,28844	K.DAGVIAGLQVM&R.I	1245.66	-0.00122	2	1	30.74	0	0.189	0|0	sp|P29844|BIP_DROME/tr|F3YDH0|F3YDH0_DROME		5.84	0	15.994919 Oxidation (M)	0	2	MASCOT		T
	R20220901601_CACTIN_WT,36918	K.DLEAIVQPVIAK.L	1295.76	7e-05	2	1	71.86	0	4.3e-06	0|0	sp|P29844|BIP_DROME/tr|F3YDH0|F3YDH0_DROME		4.37	0		0	2	MASCOT		T
	R20220901601_CACTIN_WT,13829	K.ETAEAYLGK.T ! K.ETAEAYLGK.K	981.489	0.00322	2	1	35.26	0	0.0565	0|0	sp|P11147|HSP7D_DROME/tr|C7LA75|C7LA75_DROME ! sp|P29844|BIP_DROME/tr|F3YDH0|F3YDH0_DROME		4.53	0		0	2	MASCOT		T
	R20220901601_CACTIN_WT,13373	K.VEIIANDQGNR.T ! R.VEIIANDQGNR.I	1228.63	-0.00127	2	1	35.44	0	0.0586	0|0	sp|O97125|HSP68_DROME/sp|P82910|HSP70_DROME/sp|P02825|HSP71_DROME/sp|Q8INI8|HSP72_DROME/sp|Q9BIS2|HSP73_DROME/sp|Q9VG58|HSP74_DROME/sp|Q9BIR7|HSP75_DROME/sp|P29843|HSP7A_DROME/sp|P11146|HSP7B_DROME/sp|P11147|HSP7D_DROME/tr|Q95NM1|Q95NM1_DROME/tr|C7LA75|C7LA75_DROME/tr|Q8IH88|Q8IH88_DROME/tr|F3YDH5|F3YDH5_DROME/tr|F3YDH1|F3YDH1_DROME/tr|F3YDI6|F3YDI6_DROME/tr|Q7JQR9|Q7JQR9_DROME/tr|C7LA76|C7LA76_D…		4.37	0		0	2	MASCOT		T
$142-1	sp|P55162|HEM_DROME Membrane-associated protein Hem OS=Drosophila melanogaster OX=7227 GN=Hem PE=2 SV=1	4	4	0.0293	129379	6.37
	R20220901601_CACTIN_WT,6475	K.EAYNTAVQK.A	1023.51	0.0009	2	1	53.98	0	0.000807	0|0	sp|P55162|HEM_DROME		6.1	0		0	2	MASCOT		T
	R20220901601_CACTIN_WT,12583	K.ILSVQSAR.K	873.515	0.00102	2	1	37.03	0	0.0407	0|0	sp|P55162|HEM_DROME		9.75	0		0	2	MASCOT		T
	R20220901601_CACTIN_WT,9403	K.SLESSIK.F	763.42	0.00048	2	1	29.56	0	0.0957	0|0	sp|P55162|HEM_DROME		5.72	0		0	2	MASCOT		T
	R20220901601_CACTIN_WT,31051	R.SLTSIYALR.N	1023.58	-0.00019	2	1	31.91	0	0.0468	0|0	sp|P55162|HEM_DROME		8.46	0		0	2	MASCOT		T
$143-1	sp|Q7K0L4|WDR26_DROME WD repeat-containing protein 26 homolog OS=Drosophila melanogaster OX=7227 GN=CG7611 PE=1 SV=1	4	4	0.0524	69616.1	5.34
$143-2	tr|E1JHX5|E1JHX5_DROME Uncharacterized protein, isoform B OS=Drosophila melanogaster OX=7227 GN=Dmel\CG7611 PE=1 SV=1	4	4	0.0524	69616.1	5.34
	R20220901601_CACTIN_WT,14492	K.FSPDGLK.L	763.398	0.00074	2	1	27.29	0	0.232	0|0	sp|Q7K0L4|WDR26_DROME/tr|E1JHX5|E1JHX5_DROME		5.84	0		0	2	MASCOT		T
	R20220901601_CACTIN_WT,7790	K.SNQEIIR.L	859.463	0.00067	2	1	20.27	0	2.89	0|0	sp|Q7K0L4|WDR26_DROME/tr|E1JHX5|E1JHX5_DROME		5.72	0		0	2	MASCOT		T
	R20220901601_CACTIN_WT,9431	R.ENTSCSGVQLDK.S	1337.6	0.00233	2	1	66.88	0	3.65e-05	0|0	sp|Q7K0L4|WDR26_DROME/tr|E1JHX5|E1JHX5_DROME		4.37	0		0	2	MASCOT		T
	R20220901601_CACTIN_WT,16882	R.VNSIAFR.A	806.452	-0.00462	2	1	25.76	0	0.293	0|0	sp|Q7K0L4|WDR26_DROME/tr|E1JHX5|E1JHX5_DROME		9.72	0		0	2	MASCOT		T
$144-1	sp|Q7KQZ4|LOLA3_DROME Longitudinals lacking protein, isoforms A/B/D/L OS=Drosophila melanogaster OX=7227 GN=lola PE=1 SV=1	4	4	0.0597	82172.4	5.78
	R20220901601_CACTIN_WT,17799	K.LSGAYTLEQTK.R	1210.63	0.00011	2	1	47.07	0	0.00383	0|0	sp|Q7KQZ4|LOLA3_DROME/sp|Q867Z4|LOLA4_DROME/sp|P42283|LOLA1_DROME/sp|Q9V5M3|LOLA6_DROME/sp|P42284|LOLA2_DROME/sp|Q9V5M6|LOLA5_DROME/tr|D3DMG1|D3DMG1_DROME		6	0		0	2	MASCOT		T
	R20220901601_CACTIN_WT,5764	K.QQGAAGLTAK.D	944.516	-0.00079	2	1	21.02	0	2.01	0|0	sp|Q7KQZ4|LOLA3_DROME		8.75	0		0	2	MASCOT		T
	R20220901601_CACTIN_WT,16705	R.DPQDLSITR.I	1044.53	0.00209	2	1	33.32	0	0.0891	0|0	sp|Q7KQZ4|LOLA3_DROME		4.21	0		0	2	MASCOT		T
	R20220901601_CACTIN_WT,7923	R.LATGGAM&DTSGDVSGSR.E	1597.71	-0.00276	2	1	67.03	0	5e-05	0|0	sp|Q7KQZ4|LOLA3_DROME/sp|Q867Z4|LOLA4_DROME/sp|P42283|LOLA1_DROME/sp|Q9V5M3|LOLA6_DROME/sp|P42284|LOLA2_DROME/sp|Q9V5M6|LOLA5_DROME/tr|D3DMG1|D3DMG1_DROME		4.21	0	15.994919 Oxidation (M)	0	2	MASCOT		T
$145-1	sp|Q8IH18|4ET_DROME Eukaryotic translation initiation factor 4E transporter OS=Drosophila melanogaster OX=7227 GN=4E-T PE=1 SV=1	4	4	0.0376	113889	8.65
$145-2	tr|E8NH84|E8NH84_DROME LD10812p OS=Drosophila melanogaster OX=7227 GN=CG32016-RC PE=2 SV=1	4	4	0.0404	106483	8.93
	R20220901601_CACTIN_WT,9160	K.ELDNPSTPAATK.D	1243.62	-0.00121	2	1	26.49	0	0.479	0|0	sp|Q8IH18|4ET_DROME/tr|E8NH84|E8NH84_DROME/tr|Q86NR5|Q86NR5_DROME		4.37	0		0	2	MASCOT		T
	R20220901601_CACTIN_WT,17485	K.LLQQLGSQAR.Q	1113.64	-0.00184	2	1	24.26	0	0.461	0|0	sp|Q8IH18|4ET_DROME/tr|E8NH84|E8NH84_DROME		9.75	0		0	2	MASCOT		T
	R20220901601_CACTIN_WT,32547	K.VDLLALR.Y	799.504	0.00086	2	1	23.68	0	0.464	0|0	sp|Q8IH18|4ET_DROME/tr|E8NH84|E8NH84_DROME		5.81	0		0	2	MASCOT		T
	R20220901601_CACTIN_WT,14777	R.NSNDSLNFR.E	1066.49	-0.00057	2	1	28.1	0	0.216	0|0	sp|Q8IH18|4ET_DROME/tr|E8NH84|E8NH84_DROME		5.84	0		0	2	MASCOT		T
$146-1	sp|Q95U54|MMS19_DROME MMS19 nucleotide excision repair protein OS=Drosophila melanogaster OX=7227 GN=Mms19 PE=1 SV=1	4	4	0.0396	107046	5.58
	R20220901601_CACTIN_WT,24565	K.LESELLVAK.L	1001.59	0.0046	2	1	27.39	0	0.245	0|0	sp|Q95U54|MMS19_DROME		4.53	0		0	2	MASCOT		T
	R20220901601_CACTIN_WT,28726	K.LLLLADQR.F	941.578	-0.00167	2	1	22.74	0	0.45	0|0	sp|Q95U54|MMS19_DROME		5.84	0		0	2	MASCOT		T
	R20220901601_CACTIN_WT,10703	K.MESNPANLR.K	1031.49	-0.00207	2	1	22.32	0	0.921	0|0	sp|Q95U54|MMS19_DROME		5.75	0		0	2	MASCOT		T
	R20220901601_CACTIN_WT,32538	R.ESVQDDVIASLR.L	1331.68	-0.0023	2	1	28.12	0	0.33	0|0	sp|Q95U54|MMS19_DROME		4.03	0		0	2	MASCOT		T
$147-1	sp|Q9VP47|TSR1_DROME Pre-rRNA-processing protein TSR1 homolog OS=Drosophila melanogaster OX=7227 GN=Tsr1 PE=1 SV=1	4	4	0.0418	93716.2	6.42
	R20220901601_CACTIN_WT,14408	K.ENLPADYAR.I	1048.51	0.00272	2	1	28.92	0	0.219	0|0	sp|Q9VP47|TSR1_DROME		4.37	0		0	2	MASCOT		T
	R20220901601_CACTIN_WT,9066	K.IIPEEK.E ! K.LLPEEK.I	728.419	0.00047	2	1	24.21	0	0.402	0|0	tr|Q9VMG8|Q9VMG8_DROME/tr|Q5U0T9|Q5U0T9_DROME/tr|V5P011|V5P011_DROME ! sp|Q9VP47|TSR1_DROME		4.53	0		0	2	MASCOT		T
	R20220901601_CACTIN_WT,34258	R.FAFVTPPVGR.G	1090.6	-0.00237	2	1	29.99	0	0.147	0|0	sp|Q9VP47|TSR1_DROME		9.75	0		0	2	MASCOT		T
	R20220901601_CACTIN_WT,19170	R.MPDSEVPLK.S	1015.51	-0.0003	2	1	25.34	0	0.439	0|0	sp|Q9VP47|TSR1_DROME		4.37	0		0	2	MASCOT		T
$148-1	sp|Q9VPW1|ASTE_DROME Protein asteroid OS=Drosophila melanogaster OX=7227 GN=ast PE=2 SV=1	4	4	0.055	98375.1	5.76
	R20220901601_CACTIN_WT,8880	K.EETAESALAK.V	1048.52	-0.00423	2	1	25.69	0	0.455	0|0	sp|Q9VPW1|ASTE_DROME		4.25	0		0	2	MASCOT		T
	R20220901601_CACTIN_WT,22361	K.EVFVDAVR.D	934.499	-0.00028	2	1	24.54	0	0.567	0|0	sp|Q9VPW1|ASTE_DROME		4.37	0		0	2	MASCOT		T
	R20220901601_CACTIN_WT,25627	K.IVTGIQTTGLTASTK.G	1490.84	0.0009	2	1	29.34	0	0.0914	0|0	sp|Q9VPW1|ASTE_DROME		8.75	0		0	2	MASCOT		T
	R20220901601_CACTIN_WT,14638	R.AVFEDNAPNADTEK.L	1520.69	-0.00042	2	1	59.18	0	0.000266	0|0	sp|Q9VPW1|ASTE_DROME		3.92	0		0	2	MASCOT		T
$149-1	sp|Q9VUC6|FRL_DROME Formin-like protein OS=Drosophila melanogaster OX=7227 GN=Frl PE=1 SV=3	4	4	0.0355	133157	8.21
	R20220901601_CACTIN_WT,36051	K.LSLENVELLQK.M	1285.74	-0.00017	2	1	20.42	0	2.54	0|0	sp|Q9VUC6|FRL_DROME/tr|E8NH76|E8NH76_DROME/tr|I0B8L8|I0B8L8_DROME		4.53	0		0	2	MASCOT		T
	R20220901601_CACTIN_WT,13452	K.NM&ELQTLSR.S	1107.55	-0.00086	2	1	35.29	0	0.155	0|0	sp|Q9VUC6|FRL_DROME		6	0	15.994919 Oxidation (M)	0	2	MASCOT		T
	R20220901601_CACTIN_WT,28807	K.YAELESESLTLK.T	1382.7	0.00058	2	1	27.8	0	0.376	0|0	sp|Q9VUC6|FRL_DROME		4.25	0		0	2	MASCOT		T
	R20220901601_CACTIN_WT,18881	R.VQELEDQLER.E	1258.63	0.00246	2	1	32.72	0	0.108	0|0	sp|Q9VUC6|FRL_DROME		4	0		0	2	MASCOT		T
$150-1	sp|Q9W1H4|DNLI1_DROME DNA ligase 1 OS=Drosophila melanogaster OX=7227 GN=DNAlig1 PE=1 SV=2	4	4	0.0616	84717.8	6.21
	R20220901601_CACTIN_WT,5724	K.SDATDSPSPPK.K	1101.51	0.00149	2	1	24	0	0.666	0|0	sp|Q9W1H4|DNLI1_DROME		4.21	0		0	2	MASCOT		T
	R20220901601_CACTIN_WT,22925	K.TLDEEATYEIAK.R	1382.67	-0.00579	2	1	28.91	0	0.329	0|0	sp|Q9W1H4|DNLI1_DROME		4	0		0	2	MASCOT		T
	R20220901601_CACTIN_WT,18836	K.VTTIGLNSTAATK.E	1276.71	-0.00242	2	1	36.28	0	0.032	0|0	sp|Q9W1H4|DNLI1_DROME		8.72	0		0	2	MASCOT		T
	R20220901601_CACTIN_WT,18728	R.AAIGIVDGER.G	1000.54	0.00013	2	1	39.44	0	0.0206	0|0	sp|Q9W1H4|DNLI1_DROME		4.37	0		0	2	MASCOT		T
$151-1	sp|Q9Y105|SYQ_DROME Probable glutamine--tRNA ligase OS=Drosophila melanogaster OX=7227 GN=GlnRS PE=2 SV=1	4	4	0.0514	87507.2	6.78
	R20220901601_CACTIN_WT,9676	K.ADGYVVTEHTER.L	1376.64	0.00219	3	1	20.97	0	1.92	0|0	sp|Q9Y105|SYQ_DROME		4.65	0		0	2	MASCOT		T
	R20220901601_CACTIN_WT,5361	K.TEADLKPQTK.A	1130.61	0.00012	2	1	23.17	0	1.12	0|0	sp|Q9Y105|SYQ_DROME		5.73	0		0	2	MASCOT		T
	R20220901601_CACTIN_WT,10162	M.AGDDLIAK.F	802.43	-9e-05	2	1	31.05	0	0.215	0|0	sp|Q9Y105|SYQ_DROME		4.21	0		0	2	MASCOT		T
	R20220901601_CACTIN_WT,19072	R.LNM&NYALVSK.R	1168.6	0.0018	2	1	25.06	0	0.497	0|0	sp|Q9Y105|SYQ_DROME		8.59	0	15.994919 Oxidation (M)	0	2	MASCOT		T
$152-1	tr|A0A0B4LG19|A0A0B4LG19_DROME Uncharacterized protein, isoform W OS=Drosophila melanogaster OX=7227 GN=Dmel\CG10737 PE=1 SV=1	4	4	0.0741	91209.2	9.09
$152-2	tr|Q1RKY1|Q1RKY1_DROME IP14914p OS=Drosophila melanogaster OX=7227 GN=Dmel\CG10737 PE=1 SV=1	4	4	0.0764	88597.4	8.57
$152-3	tr|Q0E919|Q0E919_DROME FI07659p OS=Drosophila melanogaster OX=7227 GN=10737 PE=1 SV=1	4	4	0.0657	102569	7.63
$152-4	tr|B7YZL3|B7YZL3_DROME Uncharacterized protein, isoform T OS=Drosophila melanogaster OX=7227 GN=10737 PE=1 SV=1	4	4	0.0649	103828	7.34
$152-5	tr|A0A0B4J401|A0A0B4J401_DROME Uncharacterized protein, isoform V OS=Drosophila melanogaster OX=7227 GN=Dmel\CG10737 PE=1 SV=1	4	4	0.0728	92772.7	6.32
$152-6	tr|Q95TV9|Q95TV9_DROME GM13116p OS=Drosophila melanogaster OX=7227 GN=CG10737 PE=2 SV=1	4	4	0.0657	102585	7.62
$152-7	tr|Q7YTZ4|Q7YTZ4_DROME GH22187p OS=Drosophila melanogaster OX=7227 GN=Dmel\CG10737 PE=1 SV=1	4	4	0.0687	98116.4	8.9
$152-8	tr|B7YZL2|B7YZL2_DROME Uncharacterized protein, isoform S OS=Drosophila melanogaster OX=7227 GN=10737 PE=1 SV=1	4	4	0.0713	94680.7	6.74
$152-9	tr|B7YZL5|B7YZL5_DROME Uncharacterized protein, isoform N OS=Drosophila melanogaster OX=7227 GN=Dmel\CG10737 PE=1 SV=1	4	4	0.0671	100507	7.33
$152-10	tr|B7YZL8|B7YZL8_DROME Uncharacterized protein, isoform P OS=Drosophila melanogaster OX=7227 GN=10737 PE=1 SV=1	4	4	0.0664	101511	8.58
$152-11	tr|B7YZL7|B7YZL7_DROME Uncharacterized protein, isoform X OS=Drosophila melanogaster OX=7227 GN=10737 PE=1 SV=2	4	4	0.0705	95713.7	6.72
$152-12	tr|B7YZL6|B7YZL6_DROME Uncharacterized protein, isoform R OS=Drosophila melanogaster OX=7227 GN=Dmel\CG10737 PE=1 SV=1	4	4	0.0694	97038.1	8.48
$152-13	tr|A1ZBH5|A1ZBH5_DROME Uncharacterized protein, isoform A OS=Drosophila melanogaster OX=7227 GN=10737 PE=1 SV=1	4	4	0.0713	94754.7	6.34
$152-14	tr|B7YZL1|B7YZL1_DROME Uncharacterized protein, isoform O OS=Drosophila melanogaster OX=7227 GN=10737 PE=1 SV=1	4	4	0.0657	102495	8.44
	R20220901601_CACTIN_WT,11219	R.ALQDGALSSSGSGGQPSK.S	1646.8	0.00209	2	1	24.44	0	1.04	0|0	tr|Q7YTZ4|Q7YTZ4_DROME/tr|Q0E919|Q0E919_DROME/tr|Q1RKY1|Q1RKY1_DROME/tr|A0A0B4LG19|A0A0B4LG19_DROME/tr|A0A0B4J401|A0A0B4J401_DROME/tr|Q95TV9|Q95TV9_DROME/tr|B7YZL3|B7YZL3_DROME/tr|B7YZL6|B7YZL6_DROME/tr|A1ZBH5|A1ZBH5_DROME/tr|B7YZL7|B7YZL7_DROME/tr|B7YZL8|B7YZL8_DROME/tr|B7YZL1|B7YZL1_DROME/tr|B7YZL5|B7YZL5_DROME/tr|B7YZL2|B7YZL2_DROME		5.88	0		0	2	MASCOT		T
	R20220901601_CACTIN_WT,11739	R.IAM&NSVGAIK.A	1019.56	-0.00525	2	1	34.28	0	0.0609	0|0	tr|Q7YTZ4|Q7YTZ4_DROME/tr|Q0E919|Q0E919_DROME/tr|Q1RKY1|Q1RKY1_DROME/tr|A0A0B4LG19|A0A0B4LG19_DROME/tr|A0A0B4J401|A0A0B4J401_DROME/tr|Q95TV9|Q95TV9_DROME/tr|B7YZL3|B7YZL3_DROME/tr|B7YZL6|B7YZL6_DROME/tr|A1ZBH5|A1ZBH5_DROME/tr|B7YZL7|B7YZL7_DROME/tr|B7YZL8|B7YZL8_DROME/tr|B7YZL1|B7YZL1_DROME/tr|B7YZL5|B7YZL5_DROME/tr|B7YZL2|B7YZL2_DROME		8.75	0	15.994919 Oxidation (M)	0	2	MASCOT		T
	R20220901601_CACTIN_WT,12610	R.QTSVAPTSGSPTSVAGK.T	1574.8	-0.00406	2	1	30.52	0	0.257	0|0	tr|Q7YTZ4|Q7YTZ4_DROME/tr|Q0E919|Q0E919_DROME/tr|Q1RKY1|Q1RKY1_DROME/tr|A0A0B4LG19|A0A0B4LG19_DROME/tr|A0A0B4J401|A0A0B4J401_DROME/tr|Q95TV9|Q95TV9_DROME/tr|B7YZL3|B7YZL3_DROME/tr|B7YZL6|B7YZL6_DROME/tr|A1ZBH5|A1ZBH5_DROME/tr|B7YZL7|B7YZL7_DROME/tr|B7YZL8|B7YZL8_DROME/tr|B7YZL1|B7YZL1_DROME/tr|B7YZL5|B7YZL5_DROME/tr|B7YZL2|B7YZL2_DROME		8.75	0		0	2	MASCOT		T
	R20220901601_CACTIN_WT,16390	R.SSASPLNTAGAAAGGPR.R	1484.75	0.00119	2	1	30.44	0	0.214	0|0	tr|Q7YTZ4|Q7YTZ4_DROME/tr|Q0E919|Q0E919_DROME/tr|Q1RKY1|Q1RKY1_DROME/tr|A0A0B4LG19|A0A0B4LG19_DROME/tr|A0A0B4J401|A0A0B4J401_DROME/tr|Q95TV9|Q95TV9_DROME/tr|B7YZL3|B7YZL3_DROME/tr|B7YZL6|B7YZL6_DROME/tr|A1ZBH5|A1ZBH5_DROME/tr|B7YZL7|B7YZL7_DROME/tr|B7YZL8|B7YZL8_DROME/tr|B7YZL1|B7YZL1_DROME/tr|B7YZL5|B7YZL5_DROME/tr|B7YZL2|B7YZL2_DROME		9.47	0		0	2	MASCOT		T
$153-1	tr|A0A0C4DHG2|A0A0C4DHG2_DROME Gelsolin, isoform J OS=Drosophila melanogaster OX=7227 GN=Gel PE=4 SV=1	4	4	0.0514	88373.4	4.94
$153-2	tr|A0A0C4DHG6|A0A0C4DHG6_DROME Gelsolin, isoform L OS=Drosophila melanogaster OX=7227 GN=Gel PE=4 SV=1	4	4	0.0554	82526.8	4.88
$153-3	sp|Q07171|GELS_DROME Gelsolin OS=Drosophila melanogaster OX=7227 GN=Gel PE=1 SV=2	4	4	0.0514	88373.4	4.94
	R20220901601_CACTIN_WT,10226	K.AISAANQIR.D	943.532	-7e-05	2	1	49.85	0	0.00219	0|0	sp|Q07171|GELS_DROME/tr|A0A0C4DHG6|A0A0C4DHG6_DROME/tr|A0A0C4DHG2|A0A0C4DHG2_DROME		9.8	0		0	2	MASCOT		T
	R20220901601_CACTIN_WT,16817	R.IVEGSESAPFK.Q	1163.59	-0.00064	2	1	64.11	0	8.7e-05	0|0	sp|Q07171|GELS_DROME/tr|A0A0C4DHG6|A0A0C4DHG6_DROME/tr|A0A0C4DHG2|A0A0C4DHG2_DROME		4.53	0		0	2	MASCOT		T
	R20220901601_CACTIN_WT,27098	R.SLGDDGAPLLESR.L	1329.66	0.00015	2	1	20.23	0	5.81	0|0	sp|Q07171|GELS_DROME/tr|A0A0C4DHG6|A0A0C4DHG6_DROME/tr|A0A0C4DHG2|A0A0C4DHG2_DROME		4.03	0		0	2	MASCOT		T
	R20220901601_CACTIN_WT,31941	R.TPGLEIWR.I	971.531	-0.00106	2	1	23.2	0	0.632	0|0	sp|Q07171|GELS_DROME/tr|A0A0C4DHG6|A0A0C4DHG6_DROME/tr|A0A0C4DHG2|A0A0C4DHG2_DROME		5.66	0		0	2	MASCOT		T
$154-1	tr|A0A6M3Q7C8|A0A6M3Q7C8_DROME SR protein kinase, isoform E OS=Drosophila melanogaster OX=7227 GN=SRPK PE=1 SV=1	4	4	0.0357	111781	9.59
$154-2	tr|Q0E965|Q0E965_DROME SR protein kinase, isoform A OS=Drosophila melanogaster OX=7227 GN=SRPK PE=1 SV=1	4	4	0.0471	85130.1	9.1
$154-3	tr|Q9GSP5|Q9GSP5_DROME SR protein kinase 1 OS=Drosophila melanogaster OX=7227 GN=SRPK PE=2 SV=1	4	4	0.0471	85089.1	9.1
$154-4	tr|A0A0B4KF69|A0A0B4KF69_DROME SR protein kinase, isoform D OS=Drosophila melanogaster OX=7227 GN=SRPK PE=1 SV=1	4	4	0.0383	103278	9.29
$154-5	tr|C5WLP3|C5WLP3_DROME AT02510p OS=Drosophila melanogaster OX=7227 GN=SRPK-RC PE=2 SV=1	4	4	0.0674	59722.6	9.24
$154-6	tr|G2J5W6|G2J5W6_DROME RE75274p1 OS=Drosophila melanogaster OX=7227 GN=SRPK-RA PE=2 SV=1	4	4	0.0471	85153.1	9.11
$154-7	tr|A1ZA05|A1ZA05_DROME SR protein kinase, isoform C OS=Drosophila melanogaster OX=7227 GN=SRPK PE=1 SV=1	4	4	0.0593	68053.9	8.88
	R20220901601_CACTIN_WT,10950	K.EYREPPITGK.M	1189.62	-0.00049	3	1	22.63	0	1.21	0|0	tr|Q0E965|Q0E965_DROME/tr|A0A6M3Q7C8|A0A6M3Q7C8_DROME/tr|A0A0B4KF69|A0A0B4KF69_DROME/tr|Q6NP56|Q6NP56_DROME/tr|C4JC89|C4JC89_DROME/tr|Q9GSP5|Q9GSP5_DROME/tr|C5WLP3|C5WLP3_DROME/tr|A1ZA05|A1ZA05_DROME/tr|G2J5W6|G2J5W6_DROME		6.24	1		0	2	MASCOT		T
	R20220901601_CACTIN_WT,19552	K.TVQM&LDDFK.I	1112.53	-0.00076	2	1	38.11	0	0.0315	0|0	tr|Q0E965|Q0E965_DROME/tr|A0A6M3Q7C8|A0A6M3Q7C8_DROME/tr|A0A0B4KF69|A0A0B4KF69_DROME/tr|Q6NP56|Q6NP56_DROME/tr|C4JC89|C4JC89_DROME/tr|Q9GSP5|Q9GSP5_DROME/tr|C5WLP3|C5WLP3_DROME/tr|A1ZA05|A1ZA05_DROME/tr|G2J5W6|G2J5W6_DROME		4.21	0	15.994919 Oxidation (M)	0	2	MASCOT		T
	R20220901601_CACTIN_WT,2664	R.ETDPSNPR.R	915.417	0.00227	2	1	21.6	0	0.644	0|0	tr|Q0E965|Q0E965_DROME/tr|A0A6M3Q7C8|A0A6M3Q7C8_DROME/tr|A0A0B4KF69|A0A0B4KF69_DROME/tr|Q6NP56|Q6NP56_DROME/tr|C4JC89|C4JC89_DROME/tr|Q9GSP5|Q9GSP5_DROME/tr|C5WLP3|C5WLP3_DROME/tr|A1ZA05|A1ZA05_DROME/tr|G2J5W6|G2J5W6_DROME		4.37	0		0	2	MASCOT		T
	R20220901601_CACTIN_WT,10467	R.HFTEDIQTR.Q	1146.55	-0.00139	2	1	29.82	0	0.185	0|0	tr|Q0E965|Q0E965_DROME/tr|A0A6M3Q7C8|A0A6M3Q7C8_DROME/tr|A0A0B4KF69|A0A0B4KF69_DROME/tr|Q9GSP5|Q9GSP5_DROME/tr|C5WLP3|C5WLP3_DROME/tr|A1ZA05|A1ZA05_DROME/tr|G2J5W6|G2J5W6_DROME/tr|Q95SW3|Q95SW3_DROME		5.32	0		0	2	MASCOT		T
$155-1	tr|A8DYJ3|A8DYJ3_DROME Calpain-A, isoform C OS=Drosophila melanogaster OX=7227 GN=CalpA PE=1 SV=1	4	4	0.0447	93961.5	4.85
$155-2	sp|Q11002|CANA_DROME Calpain-A OS=Drosophila melanogaster OX=7227 GN=CalpA PE=1 SV=2	4	4	0.0447	93961.5	4.85
$155-3	tr|A0A0B4LG26|A0A0B4LG26_DROME Calpain-A, isoform D OS=Drosophila melanogaster OX=7227 GN=CalpA PE=1 SV=1	4	4	0.0439	95643.3	4.85
	R20220901601_CACTIN_WT,38437	K.EAPGNLFTILQK.A	1330.74	-5e-05	2	1	45.67	0	0.00421	0|0	sp|Q11002|CANA_DROME/tr|A8DYJ3|A8DYJ3_DROME/tr|A0A0B4LG26|A0A0B4LG26_DROME		6.1	0		0	2	MASCOT		T
	R20220901601_CACTIN_WT,33346	K.TYIDIFK.E	899.487	-0.00024	2	1	30.49	0	0.0732	0|0	sp|Q11002|CANA_DROME/tr|A8DYJ3|A8DYJ3_DROME/tr|A0A0B4LG26|A0A0B4LG26_DROME		5.5	0		0	2	MASCOT		T
	R20220901601_CACTIN_WT,36809	K.VCLIDIVTPNR.Q	1299.71	0.00883	2	1	21.11	0	1.34	0|0	sp|Q11002|CANA_DROME/tr|A8DYJ3|A8DYJ3_DROME/tr|A0A0B4LG26|A0A0B4LG26_DROME		5.8	0		0	2	MASCOT		T
	R20220901601_CACTIN_WT,19568	R.VSGFQLR.E ! R.VSGFQLR.N	806.452	0.00205	2	1	27.99	0	0.198	0|0	sp|Q11002|CANA_DROME/tr|A8DYJ3|A8DYJ3_DROME/tr|A0A0B4LG26|A0A0B4LG26_DROME ! tr|Q9VFV0|Q9VFV0_DROME		9.72	0		0	2	MASCOT		T
$156-1	tr|C0PTV9|C0PTV9_DROME RT01502p (Fragment) OS=Drosophila melanogaster OX=7227 GN=Sema-2a-RA PE=2 SV=1	4	4	0.0529	80427.7	8.32
$156-2	sp|Q24323|SEM2A_DROME Semaphorin-2A OS=Drosophila melanogaster OX=7227 GN=Sema2a PE=1 SV=2	4	4	0.0511	82996.9	8.22
	R20220901601_CACTIN_WT,6038	K.YIETTER.G	911.447	-0.00228	2	1	20.56	0	1.82	0|0	sp|Q24323|SEM2A_DROME/tr|C0PTV9|C0PTV9_DROME		4.53	0		0	2	MASCOT		T
	R20220901601_CACTIN_WT,24589	R.DVINLEPTR.D	1056.57	0.00058	2	1	22.91	0	0.675	0|0	sp|Q24323|SEM2A_DROME/tr|C0PTV9|C0PTV9_DROME		4.37	0		0	2	MASCOT		T
	R20220901601_CACTIN_WT,19032	R.ETAVEYINCGK.A	1283.59	0.01023	2	1	28.28	0	0.325	0|0	sp|Q24323|SEM2A_DROME/tr|C0PTV9|C0PTV9_DROME		4.53	0		0	2	MASCOT		T
	R20220901601_CACTIN_WT,7695	R.VIQSMDQGDR.L	1148.54	0.00257	2	1	34.54	0	0.0602	0|0	sp|Q24323|SEM2A_DROME/tr|C0PTV9|C0PTV9_DROME		4.21	0		0	2	MASCOT		T
$157-1	tr|C3KGM3|C3KGM3_DROME MIP04818p (Fragment) OS=Drosophila melanogaster OX=7227 GN=CG14786-RA PE=2 SV=1	4	4	0.0375	122391	8.87
$157-2	tr|Q9W592|Q9W592_DROME EG:BACN32G11.3 protein OS=Drosophila melanogaster OX=7227 GN=Lrpprc2 PE=1 SV=1	4	4	0.0382	120192	8.46
$157-3	tr|Q5BIM0|Q5BIM0_DROME UT01249p OS=Drosophila melanogaster OX=7227 GN=Lrpprc2 PE=2 SV=1	4	4	0.0382	120150	8.46
$157-4	tr|V5P006|V5P006_DROME FI23132p1 (Fragment) OS=Drosophila melanogaster OX=7227 GN=CG14786-RA PE=2 SV=1	4	4	0.0381	120718	8.57
	R20220901601_CACTIN_WT,29747	K.GNLDAAVAEFQR.L	1290.64	-0.00021	2	1	30.88	0	0.177	0|0	tr|Q9W592|Q9W592_DROME/tr|C3KGM3|C3KGM3_DROME/tr|Q5BIM0|Q5BIM0_DROME/tr|V5P006|V5P006_DROME		4.37	0		0	2	MASCOT		T
	R20220901601_CACTIN_WT,10837	R.LEADDELK.V	932.457	0.00043	2	1	24.03	0	0.543	0|0	tr|Q9W592|Q9W592_DROME/tr|C3KGM3|C3KGM3_DROME/tr|Q5BIM0|Q5BIM0_DROME/tr|V5P006|V5P006_DROME		3.92	0		0	2	MASCOT		T
	R20220901601_CACTIN_WT,10797	R.LGNGDEQELTR.F	1231.59	0.0009	2	1	94.63	0	6.37e-08	0|0	tr|Q9W592|Q9W592_DROME/tr|C3KGM3|C3KGM3_DROME/tr|Q5BIM0|Q5BIM0_DROME/tr|V5P006|V5P006_DROME		4.14	0		0	2	MASCOT		T
	R20220901601_CACTIN_WT,15497	R.M&ATEILSEM&R.E	1212.56	0.00113	2	1	22.85	0	1.1	0|0	tr|Q9W592|Q9W592_DROME/tr|C3KGM3|C3KGM3_DROME/tr|Q5BIM0|Q5BIM0_DROME/tr|D8FT09|D8FT09_DROME/tr|V5P006|V5P006_DROME		4.53	0	15.994919 Oxidation (M)	0	2	MASCOT		T
$158-1	tr|E0R982|E0R982_DROME GH12877p OS=Drosophila melanogaster OX=7227 GN=betaTub56D-RA PE=2 SV=1	4	4	0.0877	51354.2	4.86
$158-2	sp|Q24560|TBB1_DROME Tubulin beta-1 chain OS=Drosophila melanogaster OX=7227 GN=betaTub56D PE=1 SV=2	4	4	0.0895	50146.8	4.76
$158-3	tr|A1ZBL0|A1ZBL0_DROME Tubulin beta chain OS=Drosophila melanogaster OX=7227 GN=betaTub56D PE=1 SV=1	4	4	0.0877	51296.1	4.9
	R20220901601_CACTIN_WT,32289	K.LAVNM&VPFPR.L	1159.63	-0.0024	2	1	22.47	0	1.1	0|0	sp|Q24560|TBB1_DROME/sp|P08841|TBB3_DROME/sp|P61857|TBB2_DROME/tr|A1ZBL0|A1ZBL0_DROME/tr|Q8MST5|Q8MST5_DROME/tr|Q7M3K0|Q7M3K0_DROME/tr|Q7M3K1|Q7M3K1_DROME/tr|A0A0B4LGH1|A0A0B4LGH1_DROME/tr|Q7M3J9|Q7M3J9_DROME/tr|Q9VAX7|Q9VAX7_DROME/tr|E0R982|E0R982_DROME		9.75	0	15.994919 Oxidation (M)	0	2	MASCOT		T
	R20220901601_CACTIN_WT,14397	K.TAVCDIPPR.G	1028.52	-0.00026	2	1	23.48	0	0.573	0|0	sp|Q24560|TBB1_DROME/sp|P61857|TBB2_DROME/tr|A1ZBL0|A1ZBL0_DROME/tr|E0R982|E0R982_DROME		5.5	0		0	2	MASCOT		T
	R20220901601_CACTIN_WT,17336	R.INVYYNEASGGK.Y	1314.63	-0.002	2	1	29.83	0	0.236	0|0	sp|Q24560|TBB1_DROME/tr|A1ZBL0|A1ZBL0_DROME/tr|E0R982|E0R982_DROME		6	0		0	2	MASCOT		T
	R20220901601_CACTIN_WT,38270	R.YLTVAAIFR.G ! R.YLTVAAIFR.-	1053.61	-0.00066	2	1	34.77	0	0.019	0|0	sp|Q24560|TBB1_DROME/sp|P61857|TBB2_DROME/tr|A1ZBL0|A1ZBL0_DROME/tr|E0R982|E0R982_DROME ! tr|Q7M3K0|Q7M3K0_DROME/tr|Q7M3K1|Q7M3K1_DROME		8.75	0		0	2	MASCOT		T
$159-1	tr|M9NDC3|M9NDC3_DROME Female sterile (2) ketel, isoform B OS=Drosophila melanogaster OX=7227 GN=Fs(2)Ket PE=4 SV=1	4	4	0.0419	98694.5	4.92
$159-2	sp|O18388|IMB_DROME Importin subunit beta OS=Drosophila melanogaster OX=7227 GN=Fs(2)Ket PE=1 SV=2	4	4	0.0419	98694.5	4.92
	R20220901601_CACTIN_WT,34240	K.NSPLDCYLVVQR.T	1463.73	-0.0014	2	1	30.7	0	0.61	0|0	sp|O18388|IMB_DROME/tr|M9NDC3|M9NDC3_DROME		5.83	0		0	2	MASCOT		T
	R20220901601_CACTIN_WT,3610	K.VSQQYQDR.W	1023.49	-0.00033	2	1	47.73	0	0.00247	0|0	sp|O18388|IMB_DROME/tr|M9NDC3|M9NDC3_DROME		5.81	0		0	2	MASCOT		T
	R20220901601_CACTIN_WT,4555	R.SDGAQANLR.C	931.459	0.00032	2	1	53.24	0	0.000596	0|0	sp|O18388|IMB_DROME/tr|M9NDC3|M9NDC3_DROME		5.55	0		0	2	MASCOT		T
	R20220901601_CACTIN_WT,29767	R.TTLVILER.L	944.577	-9e-05	2	1	46.32	0	0.00181	0|0	sp|O18388|IMB_DROME/tr|M9NDC3|M9NDC3_DROME		5.66	0		0	2	MASCOT		T
$160-1	tr|M9NG39|M9NG39_DROME Protein on ecdysone puffs, isoform D OS=Drosophila melanogaster OX=7227 GN=Pep PE=1 SV=1	4	4	0.062	75598.4	5.35
$160-2	sp|P41073|PEP_DROME Zinc finger protein on ecdysone puffs OS=Drosophila melanogaster OX=7227 GN=Pep PE=1 SV=1	4	4	0.0601	78047.1	5.46
$160-3	tr|D5AEL0|D5AEL0_DROME RE25356p OS=Drosophila melanogaster OX=7227 PE=2 SV=1	4	4	0.0601	77933.1	5.53
	R20220901601_CACTIN_WT,4348	K.QNAFDR.A	750.353	0.00043	2	1	24.64	0	0.304	0|0	sp|P41073|PEP_DROME/tr|D5AEL0|D5AEL0_DROME/tr|M9NG39|M9NG39_DROME		5.84	0		0	2	MASCOT		T
	R20220901601_CACTIN_WT,10205	R.EGIEESYR.L	982.448	0.00116	2	1	34.39	0	0.0575	0|0	sp|P41073|PEP_DROME/tr|D5AEL0|D5AEL0_DROME/tr|M9NG39|M9NG39_DROME		4.25	0		0	2	MASCOT		T
	R20220901601_CACTIN_WT,3601	R.GATGSGPKPPPK.Q	1093.6	-0.00189	2	1	39.8	0	0.0436	0|0	sp|P41073|PEP_DROME/tr|D5AEL0|D5AEL0_DROME/tr|M9NG39|M9NG39_DROME		10	0		0	2	MASCOT		T
	R20220901601_CACTIN_WT,11656	R.NFGGGNNNYGGPM&GANR.M	1712.72	-0.00016	2	1	37.57	0	0.0369	0|0	sp|P41073|PEP_DROME/tr|D5AEL0|D5AEL0_DROME/tr|M9NG39|M9NG39_DROME/tr|C0PTV1|C0PTV1_DROME		8.75	0	15.994919 Oxidation (M)	0	2	MASCOT		T
$161-1	tr|M9PCT8|M9PCT8_DROME Non-specific protein-tyrosine kinase OS=Drosophila melanogaster OX=7227 GN=Abl PE=1 SV=1	4	4	0.0299	181650	8.52
$161-2	tr|M9PFI5|M9PFI5_DROME Non-specific protein-tyrosine kinase OS=Drosophila melanogaster OX=7227 GN=Abl PE=1 SV=1	4	4	0.0317	171682	8.35
$161-3	tr|M9PFS1|M9PFS1_DROME Non-specific protein-tyrosine kinase OS=Drosophila melanogaster OX=7227 GN=Abl PE=1 SV=1	4	4	0.0296	183687	8.67
$161-4	tr|M9PFX0|M9PFX0_DROME Non-specific protein-tyrosine kinase OS=Drosophila melanogaster OX=7227 GN=Abl PE=1 SV=1	4	4	0.0321	169646	8.02
$161-5	tr|M9PCU1|M9PCU1_DROME Non-specific protein-tyrosine kinase OS=Drosophila melanogaster OX=7227 GN=Abl PE=1 SV=1	4	4	0.0339	159582	6.9
$161-6	tr|M9PFI8|M9PFI8_DROME Non-specific protein-tyrosine kinase OS=Drosophila melanogaster OX=7227 GN=Abl PE=1 SV=1	4	4	0.0306	176788	8.24
$161-7	tr|M9PI83|M9PI83_DROME Non-specific protein-tyrosine kinase OS=Drosophila melanogaster OX=7227 GN=Abl PE=1 SV=1	4	4	0.0335	161618	7.22
$161-8	tr|X2JGR4|X2JGR4_DROME Non-specific protein-tyrosine kinase OS=Drosophila melanogaster OX=7227 GN=Abl PE=1 SV=1	4	4	0.0315	171586	7.67
$161-9	tr|A8JNU2|A8JNU2_DROME Non-specific protein-tyrosine kinase OS=Drosophila melanogaster OX=7227 GN=Abl PE=1 SV=1	4	4	0.0311	173622	8.13
$161-10	sp|P00522|ABL_DROME Tyrosine-protein kinase Abl OS=Drosophila melanogaster OX=7227 GN=Abl PE=1 SV=3	4	4	0.0315	171586	7.67
	R20220901601_CACTIN_WT,8426	K.LSTFSSQGK.G	954.489	-0.00104	2	1	31.44	0	0.102	0|0	sp|P00522|ABL_DROME/tr|X2JGR4|X2JGR4_DROME/tr|A8JNU2|A8JNU2_DROME/tr|M9PI83|M9PI83_DROME/tr|M9PFI5|M9PFI5_DROME/tr|M9PCT8|M9PCT8_DROME/tr|M9PCU1|M9PCU1_DROME/tr|M9PFS1|M9PFS1_DROME/tr|M9PFX0|M9PFX0_DROME/tr|M9PFI8|M9PFI8_DROME		8.75	0		0	2	MASCOT		T
	R20220901601_CACTIN_WT,6498	K.SSSSGVASGSGSGGGGGGSGSGLSQR.S	2083.92	0.00108	3	1	39.1	0	0.0424	0|0	sp|P00522|ABL_DROME/tr|X2JGR4|X2JGR4_DROME/tr|A8JNU2|A8JNU2_DROME/tr|M9PI83|M9PI83_DROME/tr|M9PFI5|M9PFI5_DROME/tr|M9PCT8|M9PCT8_DROME/tr|M9PCU1|M9PCU1_DROME/tr|M9PFS1|M9PFS1_DROME/tr|M9PFX0|M9PFX0_DROME/tr|M9PFI8|M9PFI8_DROME		9.47	0		0	2	MASCOT		T
	R20220901601_CACTIN_WT,13038	R.DINSLTQR.Y	946.495	-0.00094	2	1	25.15	0	0.743	0|0	sp|P00522|ABL_DROME/tr|X2JGR4|X2JGR4_DROME/tr|A8JNU2|A8JNU2_DROME/tr|M9PI83|M9PI83_DROME/tr|M9PFI5|M9PFI5_DROME/tr|M9PCT8|M9PCT8_DROME/tr|M9PCU1|M9PCU1_DROME/tr|M9PFS1|M9PFS1_DROME/tr|M9PFX0|M9PFX0_DROME/tr|M9PFI8|M9PFI8_DROME		5.84	0		0	2	MASCOT		T
	R20220901601_CACTIN_WT,8909	R.QISNALNR.- ! R.QISNALNR.X	915.501	0.00364	2	1	25.29	0	0.587	0|0	sp|P00522|ABL_DROME/tr|X2JGR4|X2JGR4_DROME/tr|A8JNU2|A8JNU2_DROME/tr|M9PI83|M9PI83_DROME/tr|M9PFI5|M9PFI5_DROME/tr|M9PCT8|M9PCT8_DROME/tr|M9PCU1|M9PCU1_DROME/tr|M9PFS1|M9PFS1_DROME/tr|M9PFX0|M9PFX0_DROME ! tr|M9PFI8|M9PFI8_DROME		9.75	0		0	2	MASCOT		T
$162-1	tr|M9PEY6|M9PEY6_DROME 5'-3' exoribonuclease OS=Drosophila melanogaster OX=7227 GN=Rat1 PE=1 SV=1	4	4	0.043	103959	6.61
$162-2	sp|Q9VM71|XRN2_DROME 5'-3' exoribonuclease 2 homolog OS=Drosophila melanogaster OX=7227 GN=Rat1 PE=1 SV=2	4	4	0.043	103959	6.61
	R20220901601_CACTIN_WT,3399	R.FNQDNSNQQQR.N	1378.61	0.00349	2	1	73.19	0	8.89e-06	0|0	sp|Q9VM71|XRN2_DROME/tr|M9PEY6|M9PEY6_DROME/tr|Q95RS5|Q95RS5_DROME		5.84	0		0	2	MASCOT		T
	R20220901601_CACTIN_WT,24012	R.GYLTDSGDVNLDR.V	1424.67	0.0051	2	1	39.14	0	0.0289	0|0	sp|Q9VM71|XRN2_DROME/tr|M9PEY6|M9PEY6_DROME		3.93	0		0	2	MASCOT		T
	R20220901601_CACTIN_WT,19174	R.LVELYK.K	764.455	0.0022	2	1	38.47	0	0.00666	0|0	sp|Q9VM71|XRN2_DROME/tr|M9PEY6|M9PEY6_DROME		6	0		0	2	MASCOT		T
	R20220901601_CACTIN_WT,28926	R.YAVALQYVR.G	1082.6	-0.00106	2	1	30.84	0	0.0779	0|0	sp|Q9VM71|XRN2_DROME/tr|M9PEY6|M9PEY6_DROME		8.59	0		0	2	MASCOT		T
$163-1	tr|Q1WWG3|Q1WWG3_DROME IP16022p OS=Drosophila melanogaster OX=7227 GN=CG5792 PE=2 SV=1	4	4	0.0332	130102	9.75
	R20220901601_CACTIN_WT,6460	R.INAGTPNQPR.S	1067.56	0.00027	2	1	39.89	0	0.0163	0|0	tr|G4LU74|G4LU74_DROME/tr|Q9VK58|Q9VK58_DROME/tr|Q1WWG3|Q1WWG3_DROME		9.75	0		0	2	MASCOT		T
	R20220901601_CACTIN_WT,5738	R.NANAQDFNR.N	1049.48	0.00301	2	1	22.66	0	0.774	0|0	tr|Q1WWG3|Q1WWG3_DROME		5.84	0		0	2	MASCOT		T
	R20220901601_CACTIN_WT,10877	R.NAVNDEFNR.N	1078.49	0.00119	2	1	25.79	0	0.392	0|0	tr|G4LU74|G4LU74_DROME/tr|Q9VK58|Q9VK58_DROME/tr|Q1WWG3|Q1WWG3_DROME		4.37	0		0	2	MASCOT		T
	R20220901601_CACTIN_WT,16478	R.VLANALAQR.T	955.568	0.00135	2	1	53.69	0	0.000344	0|0	tr|G4LU74|G4LU74_DROME/tr|Q9VK58|Q9VK58_DROME/tr|Q1WWG3|Q1WWG3_DROME		9.72	0		0	2	MASCOT		T
$164-1	tr|Q5BI50|Q5BI50_DROME Cullin 4, isoform A OS=Drosophila melanogaster OX=7227 GN=Cul4 PE=1 SV=1	4	4	0.0524	94406.7	8.81
	R20220901601_CACTIN_WT,5658	K.GTTDEELEK.T	1021.47	0.00299	2	1	20.49	0	0.954	0|0	tr|Q5BI50|Q5BI50_DROME/tr|Q961E0|Q961E0_DROME		4	0		0	2	MASCOT		T
	R20220901601_CACTIN_WT,12781	K.KAENVAPTAAAASSVGR.S	1599.84	0.00103	3	1	25.65	0	0.597	0|0	tr|Q5BI50|Q5BI50_DROME		8.75	1		0	2	MASCOT		T
	R20220901601_CACTIN_WT,25925	R.ILILEK.S ! K.ILLLEK.M ! K.ILLLEK.D ! K.LILLEK.I ! K.LLLLEK.A	728.492	0.00078	2	1	29.53	0	0.0446	0|0	tr|Q9VPU1|Q9VPU1_DROME/tr|Q8IPW2|Q8IPW2_DROME/tr|Q24218|Q24218_DROME ! sp|A1A708|Y4951_DROME ! tr|Q8T443|Q8T443_DROME/tr|Q8MLW8|Q8MLW8_DROME ! tr|Q5BI50|Q5BI50_DROME ! tr|Q9VSP0|Q9VSP0_DROME		6	0		0	2	MASCOT		T
	R20220901601_CACTIN_WT,14535	R.TASTTSNLLNR.M	1177.62	-0.00566	2	1	25.08	0	0.642	0|0	tr|Q5BI50|Q5BI50_DROME		9.41	0		0	2	MASCOT		T
$165-1	tr|Q7KJA9|Q7KJA9_DROME Protein O-GlcNAc transferase OS=Drosophila melanogaster OX=7227 GN=sxc PE=1 SV=1	4	4	0.0415	118648	6.73
$165-2	tr|Q9Y148|Q9Y148_DROME Protein O-GlcNAc transferase (Fragment) OS=Drosophila melanogaster OX=7227 GN=sxc PE=2 SV=1	4	4	0.0435	113021	7.03
	R20220901601_CACTIN_WT,31135	K.LVSIVTEQLEK.N	1258.73	0.00147	2	1	21.47	0	0.888	0|0	tr|Q7KJA9|Q7KJA9_DROME/tr|Q9Y148|Q9Y148_DROME		4.53	0		0	2	MASCOT		T
	R20220901601_CACTIN_WT,23187	K.TVSDFGISPDR.V	1193.58	-0.00017	2	1	40.61	0	0.0171	0|0	tr|Q7KJA9|Q7KJA9_DROME/tr|Q9Y148|Q9Y148_DROME/tr|Q95RP9|Q95RP9_DROME		4.21	0		0	2	MASCOT		T
	R20220901601_CACTIN_WT,13309	R.EQGYIEEATR.L	1195.56	0.0002	2	1	31.19	0	0.167	0|0	tr|Q7KJA9|Q7KJA9_DROME/tr|Q9Y148|Q9Y148_DROME		4.25	0		0	2	MASCOT		T
	R20220901601_CACTIN_WT,14891	R.EYQAVDYESAEK.H	1431.63	-0.00295	2	1	27.21	0	0.372	0|0	tr|Q7KJA9|Q7KJA9_DROME/tr|Q9Y148|Q9Y148_DROME		4	0		0	2	MASCOT		T
$166-1	tr|Q8IMG1|Q8IMG1_DROME Uncharacterized protein, isoform C OS=Drosophila melanogaster OX=7227 GN=anon-WO0118547.745 PE=1 SV=1	4	4	0.1073	49323.1	4.55
$166-2	tr|Q8I0J1|Q8I0J1_DROME RE43539p OS=Drosophila melanogaster OX=7227 GN=1A3 PE=1 SV=1	4	4	0.1139	45944.3	4.45
$166-3	tr|Q9V9U3|Q9V9U3_DROME LD45254p OS=Drosophila melanogaster OX=7227 GN=anon-WO0118547.398 PE=1 SV=1	4	4	0.1022	51586.5	4.53
$166-4	tr|Q86PC7|Q86PC7_DROME SD23516p OS=Drosophila melanogaster OX=7227 GN=CG1910 PE=2 SV=1	4	4	0.1139	45984.3	4.47
$166-5	tr|Q8IGY5|Q8IGY5_DROME RE05782p (Fragment) OS=Drosophila melanogaster OX=7227 GN=CG1910 PE=2 SV=1	4	4	0.104	51106	4.54
	R20220901601_CACTIN_WT,3216	K.EKALDDEK.E	947.468	-0.00978	2	1	23.74	0	0.797	0|0	tr|Q8I0J1|Q8I0J1_DROME/tr|Q9TVG2|Q9TVG2_DROME/tr|Q7KLV0|Q7KLV0_DROME/tr|Q9V9U3|Q9V9U3_DROME/tr|Q9TW87|Q9TW87_DROME/tr|Q9U4Q8|Q9U4Q8_DROME/tr|Q86PC7|Q86PC7_DROME/tr|Q9U4Q6|Q9U4Q6_DROME/tr|Q9U4Q7|Q9U4Q7_DROME/tr|Q9U4R4|Q9U4R4_DROME/tr|Q7KLU9|Q7KLU9_DROME/tr|Q9U4R2|Q9U4R2_DROME/tr|Q9U4R0|Q9U4R0_DROME/tr|Q9U4R3|Q9U4R3_DROME/tr|O16040|O16040_DROME/tr|Q9U4R5|Q9U4R5_DROME/tr|Q8IMG1|Q8IMG1_DROME/tr|Q9U4Q…		4.32	1		0	2	MASCOT		T
	R20220901601_CACTIN_WT,11569	K.IVNSSAEVGENAAPK.V	1485.75	-0.00045	2	1	67.92	0	3.74e-05	0|0	tr|Q8I0J1|Q8I0J1_DROME/tr|Q9TVG2|Q9TVG2_DROME/tr|Q7KLV0|Q7KLV0_DROME/tr|Q9V9U3|Q9V9U3_DROME/tr|Q9TW87|Q9TW87_DROME/tr|Q9U4Q8|Q9U4Q8_DROME/tr|Q86PC7|Q86PC7_DROME/tr|Q9U4Q6|Q9U4Q6_DROME/tr|Q9U4Q7|Q9U4Q7_DROME/tr|Q9U4R4|Q9U4R4_DROME/tr|Q7KLU9|Q7KLU9_DROME/tr|Q9U4R2|Q9U4R2_DROME/tr|Q9U4R0|Q9U4R0_DROME/tr|Q9U4R3|Q9U4R3_DROME/tr|O16040|O16040_DROME/tr|Q9U4R5|Q9U4R5_DROME/tr|Q8IMG1|Q8IMG1_DROME/tr|Q8IGY…		4.53	0		0	2	MASCOT		T
	R20220901601_CACTIN_WT,20350	K.TTESSNDVVEVATEGK.E ! K.TTESSNDVVEVATEGK.A	1665.78	0.00025	2	1	90.56	0	7.46e-07	0|0	tr|Q8I0J1|Q8I0J1_DROME/tr|Q9TVG2|Q9TVG2_DROME/tr|Q7KLV0|Q7KLV0_DROME/tr|Q9V9U3|Q9V9U3_DROME/tr|Q9TW87|Q9TW87_DROME/tr|Q9U4Q8|Q9U4Q8_DROME/tr|Q86PC7|Q86PC7_DROME/tr|Q9U4Q6|Q9U4Q6_DROME/tr|Q9U4Q7|Q9U4Q7_DROME/tr|Q9U4R4|Q9U4R4_DROME/tr|Q7KLU9|Q7KLU9_DROME/tr|Q9U4R0|Q9U4R0_DROME/tr|Q9U4R3|Q9U4R3_DROME/tr|O16040|O16040_DROME/tr|Q9U4R5|Q9U4R5_DROME/tr|Q8IMG1|Q8IMG1_DROME/tr|Q9U4Q9|Q9U4Q9_DROME/tr|Q8IGY…		4	0		0	2	MASCOT		T
	R20220901601_CACTIN_WT,7797	R.AAEAVTPPPSK.K	1067.57	-0.00121	2	1	41.67	0	0.0089	0|0	tr|Q8I0J1|Q8I0J1_DROME/tr|Q9V9U3|Q9V9U3_DROME/tr|Q86PC7|Q86PC7_DROME/tr|Q8IMG1|Q8IMG1_DROME/tr|Q8IGY5|Q8IGY5_DROME		6.05	0		0	2	MASCOT		T
$167-1	tr|Q8SYJ7|Q8SYJ7_DROME RE55959p OS=Drosophila melanogaster OX=7227 GN=Cul5 PE=2 SV=1	4	4	0.0582	74365.8	7.67
$167-2	tr|Q9VAQ0|Q9VAQ0_DROME Cullin 5 OS=Drosophila melanogaster OX=7227 GN=Cul5 PE=1 SV=1	4	4	0.0434	96928.5	8.49
	R20220901601_CACTIN_WT,19011	K.VSEDLNTQFR.T	1208.59	0.00229	2	1	38.72	0	0.0299	0|0	tr|Q9VAQ0|Q9VAQ0_DROME/tr|Q8SYJ7|Q8SYJ7_DROME		4.37	0		0	2	MASCOT		T
	R20220901601_CACTIN_WT,33732	R.DVLIVLK.K ! R.DVLLVLK.Y	799.529	-0.00124	2	1	27.18	0	0.133	0|0	sp|Q9VMX1|KBP_DROME/tr|H1UUN5|H1UUN5_DROME ! tr|Q9VAQ0|Q9VAQ0_DROME/tr|Q8SYJ7|Q8SYJ7_DROME		5.84	0		0	2	MASCOT		T
	R20220901601_CACTIN_WT,30090	R.LATELPDPELR.R	1253.67	-0.00046	2	1	24.69	0	0.496	0|0	tr|Q9VAQ0|Q9VAQ0_DROME/tr|Q8SYJ7|Q8SYJ7_DROME		4.14	0		0	2	MASCOT		T
	R20220901601_CACTIN_WT,9507	R.LTSEQIDAR.L	1032.53	-0.00041	2	1	64.36	0	7.54e-05	0|0	tr|Q9VAQ0|Q9VAQ0_DROME/tr|Q8SYJ7|Q8SYJ7_DROME		4.37	0		0	2	MASCOT		T
$168-1	tr|Q94544|Q94544_DROME Phosphatidylinositol 4-phosphate 5-kinase OS=Drosophila melanogaster OX=7227 GN=sktl PE=2 SV=2	4	4	0.0514	77990.3	7.67
$168-2	tr|Q9W2R3|Q9W2R3_DROME LP03320p OS=Drosophila melanogaster OX=7227 GN=sktl PE=1 SV=2	4	4	0.0455	87756.7	6.85
	R20220901601_CACTIN_WT,14001	K.ECEFLQK.L	953.44	0.00032	2	1	25.91	0	0.452	0|0	tr|Q9W2R3|Q9W2R3_DROME/tr|Q94544|Q94544_DROME/tr|Q7JNK2|Q7JNK2_DROME		4.53	0		0	2	MASCOT		T
	R20220901601_CACTIN_WT,24105	K.TPTFPLK.H	803.466	0.00369	2	1	24.46	0	0.577	0|0	tr|Q9W2R3|Q9W2R3_DROME/tr|Q94544|Q94544_DROME/tr|Q7JNK2|Q7JNK2_DROME		8.41	0		0	2	MASCOT		T
	R20220901601_CACTIN_WT,15257	R.SASSTLDASISR.N	1194.6	-0.00527	2	1	41.87	0	0.0152	0|0	tr|Q9W2R3|Q9W2R3_DROME/tr|Q94544|Q94544_DROME		5.55	0		0	2	MASCOT		T
	R20220901601_CACTIN_WT,28796	R.VELELEPVGK.Q	1112.62	-0.0058	2	1	27.76	0	0.19	0|0	tr|Q9W2R3|Q9W2R3_DROME/tr|Q94544|Q94544_DROME		4.25	0		0	2	MASCOT		T
$169-1	tr|Q95U20|Q95U20_DROME Dynamin-like 120 kDa protein, mitochondrial OS=Drosophila melanogaster OX=7227 GN=Opa1 PE=1 SV=1	4	4	0.0418	107202	9.02
$169-2	tr|A1Z9N0|A1Z9N0_DROME Dynamin-like 120 kDa protein, mitochondrial OS=Drosophila melanogaster OX=7227 GN=Opa1 PE=1 SV=1	4	4	0.0401	111793	8.77
$169-3	tr|A0A0B4LGF5|A0A0B4LGF5_DROME Dynamin-like 120 kDa protein, mitochondrial OS=Drosophila melanogaster OX=7227 GN=Opa1 PE=1 SV=1	4	4	0.0402	111522	8.71
$169-4	tr|A0A0B4LFB8|A0A0B4LFB8_DROME Dynamin-like 120 kDa protein, mitochondrial OS=Drosophila melanogaster OX=7227 GN=Opa1 PE=1 SV=1	4	4	0.0419	106931	8.98
$169-5	tr|E8NH94|E8NH94_DROME Dynamin-like 120 kDa protein, mitochondrial OS=Drosophila melanogaster OX=7227 GN=opa1-like-RA PE=2 SV=1	4	4	0.0402	111495	8.64
	R20220901601_CACTIN_WT,14660	K.DDSIDAIR.Q	904.437	-0.00018	2	1	22.35	0	0.694	0|0	tr|Q95U20|Q95U20_DROME/tr|A1Z9N0|A1Z9N0_DROME/tr|F0JAK2|F0JAK2_DROME/tr|E8NH94|E8NH94_DROME/tr|A0A0B4LGF5|A0A0B4LGF5_DROME/tr|A0A0B4LF33|A0A0B4LF33_DROME/tr|A0A0B4LFB8|A0A0B4LFB8_DROME		3.93	0		0	2	MASCOT		T
	R20220901601_CACTIN_WT,13981	K.ESDLQDLR.R	975.474	-0.00045	2	1	38	0	0.0269	0|0	tr|Q95U20|Q95U20_DROME/tr|A1Z9N0|A1Z9N0_DROME/tr|E8NH94|E8NH94_DROME/tr|F0JAH2|F0JAH2_DROME/tr|A0A0B4LGF5|A0A0B4LGF5_DROME/tr|A0A0B4LF33|A0A0B4LF33_DROME/tr|A0A0B4LFB8|A0A0B4LFB8_DROME		4.03	0		0	2	MASCOT		T
	R20220901601_CACTIN_WT,29880	K.LEEFINSLNQEK.-	1463.74	-0.00092	2	1	28.88	0	0.324	0|0	tr|Q95U20|Q95U20_DROME/tr|A1Z9N0|A1Z9N0_DROME/tr|F0JAK2|F0JAK2_DROME/tr|E8NH94|E8NH94_DROME/tr|A0A0B4LGF5|A0A0B4LGF5_DROME/tr|A0A0B4LFB8|A0A0B4LFB8_DROME		4.25	0		0	2	MASCOT		T
	R20220901601_CACTIN_WT,22838	R.DNVDVDTDYIR.Q	1324.6	0.00016	2	1	28.04	0	0.335	0|0	tr|Q95U20|Q95U20_DROME/tr|A1Z9N0|A1Z9N0_DROME/tr|F0JAK2|F0JAK2_DROME/tr|E8NH94|E8NH94_DROME/tr|A0A0B4LGF5|A0A0B4LGF5_DROME/tr|A0A0B4LFB8|A0A0B4LFB8_DROME		3.77	0		0	2	MASCOT		T
$170-1	tr|Q9V9V7|Q9V9V7_DROME LD23072p OS=Drosophila melanogaster OX=7227 GN=pasha PE=2 SV=1	4	4	0.0576	72012.1	5.62
	R20220901601_CACTIN_WT,8038	K.IVTVNENTQK.E	1145.62	-0.00017	2	1	22.19	0	1.33	0|0	tr|Q9V9V7|Q9V9V7_DROME/tr|A0A0B4KI70|A0A0B4KI70_DROME/tr|H5V8G4|H5V8G4_DROME		6	0		0	2	MASCOT		T
	R20220901601_CACTIN_WT,13685	K.LPEELR.E	756.425	0.0001	2	1	20.87	0	0.574	0|0	tr|Q9V9V7|Q9V9V7_DROME/tr|A0A0B4KI70|A0A0B4KI70_DROME/tr|H5V8G4|H5V8G4_DROME		4.53	0		0	2	MASCOT		T
	R20220901601_CACTIN_WT,10332	R.ALEEESEVEQQK.T	1418.66	0.00168	2	1	63.42	0	0.000108	0|0	tr|Q9V9V7|Q9V9V7_DROME/tr|A0A0B4KI70|A0A0B4KI70_DROME/tr|H5V8G4|H5V8G4_DROME		3.98	0		0	2	MASCOT		T
	R20220901601_CACTIN_WT,10268	R.LEDEEQELK.V	1132.54	-0.00068	2	1	37.15	0	0.0347	0|0	tr|Q9V9V7|Q9V9V7_DROME		3.91	0		0	2	MASCOT		T
$171-1	tr|Q9VC93|Q9VC93_DROME Dis3, isoform A OS=Drosophila melanogaster OX=7227 GN=Dis3 PE=1 SV=1	4	4	0.0468	112181	6.23
$171-2	tr|Q960A7|Q960A7_DROME SD10981p OS=Drosophila melanogaster OX=7227 GN=Dis3 PE=2 SV=1	4	4	0.0468	112209	6.23
$171-3	tr|Q9BI20|Q9BI20_DROME Putative exoribonuclease DIS3 OS=Drosophila melanogaster OX=7227 GN=Dis3 PE=2 SV=1	4	4	0.0468	112230	6.35
$171-4	tr|I1WYH0|I1WYH0_DROME FI19082p1 (Fragment) OS=Drosophila melanogaster OX=7227 GN=Dis3-RA PE=2 SV=1	4	4	0.0458	114782	6.6
	R20220901601_CACTIN_WT,16090	K.NVYADEVPSEER.A	1407.64	0.00135	2	1	33.46	0	0.0907	0|0	tr|Q9VC93|Q9VC93_DROME/tr|Q9BI20|Q9BI20_DROME/tr|Q960A7|Q960A7_DROME/tr|I1WYH0|I1WYH0_DROME		4	0		0	2	MASCOT		T
	R20220901601_CACTIN_WT,13547	R.DDIGCGSELCR.E	1281.52	0.00123	2	1	34.34	0	0.0437	0|0	tr|Q9VC93|Q9VC93_DROME/tr|Q9BI20|Q9BI20_DROME/tr|Q960A7|Q960A7_DROME/tr|I1WYH0|I1WYH0_DROME		4.03	0		0	2	MASCOT		T
	R20220901601_CACTIN_WT,11828	R.LSLDSSNVQHEK.L	1356.68	0.00078	3	1	23.87	0	0.902	0|0	tr|Q9VC93|Q9VC93_DROME/tr|Q8MSY2|Q8MSY2_DROME/tr|Q9BI20|Q9BI20_DROME/tr|Q960A7|Q960A7_DROME/tr|I1WYH0|I1WYH0_DROME		5.32	0		0	2	MASCOT		T
	R20220901601_CACTIN_WT,22134	R.VVLLTDDAANR.A	1186.64	0.00104	2	1	20.68	0	1.77	0|0	tr|Q9VC93|Q9VC93_DROME/tr|Q9BI20|Q9BI20_DROME/tr|Q960A7|Q960A7_DROME/tr|I1WYH0|I1WYH0_DROME		4.21	0		0	2	MASCOT		T
$172-1	tr|Q9VHW4|Q9VHW4_DROME FI21225p1 OS=Drosophila melanogaster OX=7227 GN=unc-45 PE=1 SV=1	4	4	0.0401	105047	5.57
$172-2	tr|Q960B1|Q960B1_DROME SD10334p OS=Drosophila melanogaster OX=7227 GN=unc-45 PE=1 SV=1	4	4	0.0401	105017	5.57
	R20220901601_CACTIN_WT,21494	K.DATALFK.A	765.414	-0.00038	2	1	31.27	0	0.0697	0|0	tr|Q9VHW4|Q9VHW4_DROME/tr|Q960B1|Q960B1_DROME		5.84	0		0	2	MASCOT		T
	R20220901601_CACTIN_WT,20926	K.EQTGAELLYK.D	1151.59	-0.00101	2	1	25.87	0	0.511	0|0	tr|Q9VHW4|Q9VHW4_DROME/tr|Q960B1|Q960B1_DROME		4.53	0		0	2	MASCOT		T
	R20220901601_CACTIN_WT,13102	R.AQAYEALEK.F	1022.52	-0.00099	2	1	35.48	0	0.0453	0|0	tr|Q9VHW4|Q9VHW4_DROME/tr|Q960B1|Q960B1_DROME		4.53	0		0	2	MASCOT		T
	R20220901601_CACTIN_WT,16562	R.EVATQCLAAAER.Y	1318.64	-0.00221	2	1	42.32	0	0.0132	0|0	tr|Q9VHW4|Q9VHW4_DROME/tr|Q960B1|Q960B1_DROME		4.53	0		0	2	MASCOT		T
$173-1	tr|Q9VI54|Q9VI54_DROME LD29489p OS=Drosophila melanogaster OX=7227 GN=Dmel\CG1965 PE=1 SV=3	4	4	0.0475	102624	6.12
$173-2	tr|Q8MRQ8|Q8MRQ8_DROME GH04034p OS=Drosophila melanogaster OX=7227 GN=CG1965 PE=2 SV=1	4	4	0.074	66197.3	8.18
	R20220901601_CACTIN_WT,12367	K.EIAESAKPITAASR.R	1443.78	0.00037	3	1	28.32	0	0.287	0|0	tr|Q9VI54|Q9VI54_DROME/tr|Q8MRQ8|Q8MRQ8_DROME		6.24	0		0	2	MASCOT		T
	R20220901601_CACTIN_WT,23712	K.VLAPLVR.H	767.514	0.00025	2	1	22.08	0	0.0588	0|0	tr|Q9VI54|Q9VI54_DROME/tr|Q8MRQ8|Q8MRQ8_DROME		9.72	0		0	2	MASCOT		T
	R20220901601_CACTIN_WT,37320	R.ELAIGALLNR.Y	1069.64	-0.00132	2	1	29.18	0	0.0986	0|0	tr|Q9VI54|Q9VI54_DROME/tr|Q8MRQ8|Q8MRQ8_DROME		6.1	0		0	2	MASCOT		T
	R20220901601_CACTIN_WT,36055	R.TPQEILAAIQSR.L	1326.74	-0.00086	2	1	26.55	0	0.317	0|0	tr|Q9VI54|Q9VI54_DROME/tr|Q8MRQ8|Q8MRQ8_DROME		5.66	0		0	2	MASCOT		T
$174-1	tr|Q9VM49|Q9VM49_DROME Caper, isoform A OS=Drosophila melanogaster OX=7227 GN=Caper PE=1 SV=1	4	4	0.0758	66481.2	10.03
	R20220901601_CACTIN_WT,34402	K.ALEQLNGFELAGR.L	1417.74	9e-05	2	1	31.84	0	0.149	0|0	tr|Q9VM49|Q9VM49_DROME		4.53	0		0	2	MASCOT		T
	R20220901601_CACTIN_WT,38375	R.DLEEFFSSVGK.V	1257.6	0.00044	2	1	36.52	0	0.126	0|0	tr|Q9VM49|Q9VM49_DROME		4.14	0		0	2	MASCOT		T
	R20220901601_CACTIN_WT,17314	R.TGIDLGATGR.L	960.511	-0.00023	2	1	52.17	0	0.00144	0|0	tr|Q9VM49|Q9VM49_DROME		5.5	0		0	2	MASCOT		T
	R20220901601_CACTIN_WT,13359	R.TTPTELSPEER.D	1259.61	-0.00321	2	1	32.15	0	0.12	0|0	tr|Q9VM49|Q9VM49_DROME		4.25	0		0	2	MASCOT		T
$175-1	tr|Q9VQK5|Q9VQK5_DROME LD24714p OS=Drosophila melanogaster OX=7227 GN=Prp40 PE=1 SV=1	4	4	0.0397	91326.6	8.93
	R20220901601_CACTIN_WT,13124	K.AFVVQAK.T	762.451	0.00081	2	1	31.72	0	0.0497	0|0	tr|Q9VQK5|Q9VQK5_DROME		8.8	0		0	2	MASCOT		T
	R20220901601_CACTIN_WT,27421	K.LTYNSLLEK.A	1080.59	-0.00021	2	1	25.75	0	0.339	0|0	tr|Q9VQK5|Q9VQK5_DROME		6	0		0	2	MASCOT		T
[truncated: 2,754 more rows]
