# Supplementary material for: Regulation of phase separation and antiviral activity of Cactin by glycolytic enzyme PGK via phosphorylation in Drosophila
Source: mBio. 2024 Mar 6;15(4):e01378-23. doi: 10.1128/mbio.01378-23 (PMC11005415; doi:10.1128/mbio.01378-23)
Supplement: Table S2 — Potential interacting proteins with Cactin identified using MS. [file mbio.01378-23-s0003.xlsx]

## Sheet: Protein Groups
Supporting Information Table 2. Potential interacting proteins with Cactin identified by MS. The data were derived from the transfection of pMT-Cactin-V5 or pMT-mCherry-V5 (negative control) plasmid into S2 cells of Drosophila melanogaster, induced expression for 24 h, lysis of cells, Cactin enriched with V5-tag antibody, and the bands different from the control group were cut after SDS-PAGE elec…
In protein groups: # Protein IDs (ID number of protein in uniprot database), # Fasta headers (protein annotation), # Sequence coverage [%] (coverage of amino acids of identified peptide segment in total amino acids of protein), # Peptides (the Number of identified Peptides of the protein), # Unique Peptides (the number of specific peptides identified to the corresponding protein), # Number of pro…
In Peptides: # Sequence (amino acid sequence of the peptide), # Length (number of amino acids of the peptide), # Mass (molecular weight of the peptide); # Proteins (the name of the corresponding protein of the peptide), # Start position (the starting site of the peptide on the theoretical protein sequence), # End position (the termination site of the peptide on the theoretical protein sequence), …
Protein IDs	Protein names	Gene names	Fasta headers	Peptides	Unique peptides	Sequence coverage [%]	Unique sequence coverage [%]	Mol. weight [kDa]	Sequence length	Q-value	Score	Intensity
O61491	Flotillin-1	Flo-1	sp|O61491|FLOT1_DROME Flotillin-1 OS=Drosophila melanogaster OX=7227 GN=Flo1 PE=2 SV=1	37	37	66.2	66.2	47.135	426	0	323.31	7801900000
P09180	60S ribosomal protein L4	RpL4	sp|P09180|RL4_DROME 60S ribosomal protein L4 OS=Drosophila melanogaster OX=7227 GN=RpL4 PE=1 SV=2	31	31	63.3	63.3	45.025	401	0	323.31	3347600000
Q7JWQ7		Swim	tr|Q7JWQ7|Q7JWQ7_DROME RE01730p OS=Drosophila melanogaster OX=7227 GN=Swim PE=1 SV=1	30	30	46.4	46.4	48.786	431	0	323.31	4169000000
Q9VXN3		CG8578	tr|Q9VXN3|Q9VXN3_DROME LD07988p OS=Drosophila melanogaster OX=7227 GN=Dmel\CG8578 PE=1 SV=2	48	48	74.2	74.2	45.401	396	0	323.31	6535800000
X2JCP8	Actin-5C	Act5C	tr|X2JCP8|X2JCP8_DROME Actin 5C, isoform E OS=Drosophila melanogaster OX=7227 GN=Act5C PE=3 SV=1;sp|P10987|ACT1_DROME Actin-5C OS=Drosophila melanogaster OX=7227 GN=Act5C PE=1 SV=4	24	0	55.1	0	41.821	376	0	301.85	8150400000
Q59E58	Myosin heavy chain, non-muscle	zip	tr|Q59E58|Q59E58_DROME Zipper, isoform C OS=Drosophila melanogaster OX=7227 GN=zip PE=1 SV=1;tr|A0A0B4JD57|A0A0B4JD57_DROME Zipper, isoform F OS=Drosophila melanogaster OX=7227 GN=zip PE=1 SV=1;tr|Q59E59|Q59E59_DROME Zipper, isoform D OS=Drosophila melanog	28	28	13.6	13.6	226.91	1971	0	285.17	571270000
A4V4F2	Flotillin-2	Flo2	tr|A4V4F2|A4V4F2_DROME Flotillin 2, isoform F OS=Drosophila melanogaster OX=7227 GN=Flo2 PE=1 SV=1;tr|M9PJN2|M9PJN2_DROME Flotillin 2, isoform L OS=Drosophila melanogaster OX=7227 GN=Flo2 PE=1 SV=1;tr|M9PHT0|M9PHT0_DROME Flotillin 2, isoform I OS=Drosophil	27	27	56.5	56.5	46.602	425	0	249.53	1271400000
O16797	60S ribosomal protein L3	RpL3	sp|O16797|RL3_DROME 60S ribosomal protein L3 OS=Drosophila melanogaster OX=7227 GN=RpL3 PE=1 SV=3	24	24	45.7	45.7	46.915	416	0	205.74	1872700000
A0A0B4KGP8	Eukaryotic translation initiation factor 2 subunit 3	eIF-2gamma	tr|A0A0B4KGP8|A0A0B4KGP8_DROME Eukaryotic translation initiation factor 2 subunit gamma, isoform D OS=Drosophila melanogaster OX=7227 GN=eIF2gamma PE=4 SV=1;sp|Q24208|IF2G_DROME Eukaryotic translation initiation factor 2 subunit 3 OS=Drosophila melanogaste	19	19	36.6	36.6	51.484	475	0	205.44	290690000
C9QP42	Eukaryotic initiation factor 4A	eIF-4a	tr|C9QP42|C9QP42_DROME Eukaryotic translation initiation factor 4A, isoform E OS=Drosophila melanogaster OX=7227 GN=eIF4A PE=1 SV=1;sp|Q02748|IF4A_DROME Eukaryotic initiation factor 4A OS=Drosophila melanogaster OX=7227 GN=eIF4A PE=1 SV=3	17	15	39.5	36	45.878	403	0	176.13	1131700000
E1JHR5	Enolase	Eno	tr|E1JHR5|E1JHR5_DROME Enolase, isoform F OS=Drosophila melanogaster OX=7227 GN=Eno PE=1 SV=1;sp|P15007|ENO_DROME Enolase OS=Drosophila melanogaster OX=7227 GN=Eno PE=1 SV=2	14	14	41.8	41.8	46.662	433	0	139.6	575380000
Q95RB1		CG14641	tr|Q95RB1|Q95RB1_DROME LD46870p OS=Drosophila melanogaster OX=7227 GN=cg14641 PE=1 SV=1	12	12	25.4	25.4	47.167	418	0	126.03	582830000
M9PB96	Ribosome biogenesis protein WDR12 homolog	CG6724	tr|M9PB96|M9PB96_DROME Ribosome biogenesis protein WDR12 homolog OS=Drosophila melanogaster OX=7227 GN=Dmel\CG6724 PE=3 SV=1;sp|Q9VKQ3|WDR12_DROME Ribosome biogenesis protein WDR12 homolog OS=Drosophila melanogaster OX=7227 GN=CG6724 PE=2 SV=1	11	11	25.4	25.4	46.966	418	0	121.82	212960000
A1Z9E3	Elongation factor Tu	EfTuM	tr|A1Z9E3|A1Z9E3_DROME Elongation factor Tu OS=Drosophila melanogaster OX=7227 GN=mEFTu1 PE=1 SV=1	16	16	40.1	40.1	53.992	489	0	113.07	105420000
M9PCE0	Phosphoglycerate kinase	Pgk	tr|M9PCE0|M9PCE0_DROME Phosphoglycerate kinase OS=Drosophila melanogaster OX=7227 GN=Pgk PE=3 SV=1;sp|Q01604|PGK_DROME Phosphoglycerate kinase OS=Drosophila melanogaster OX=7227 GN=Pgk PE=2 SV=2	12	12	31.3	31.3	43.861	415	0	105.89	323320000
Q9VN39		CG9775	tr|Q9VN39|Q9VN39_DROME RE74585p OS=Drosophila melanogaster OX=7227 GN=Dmel\CG9775 PE=1 SV=1;tr|Q8T0Q2|Q8T0Q2_DROME GH14260p OS=Drosophila melanogaster OX=7227 GN=Dmel\CG9775 PE=2 SV=1	12	12	27.3	27.3	46.128	421	0	105.77	445060000
A0A0B4JD11	Elongation factor 1-gamma	Ef1gamma	tr|A0A0B4JD11|A0A0B4JD11_DROME Eukaryotic translation elongation factor 1 gamma, isoform C OS=Drosophila melanogaster OX=7227 GN=eEF1gamma PE=4 SV=1;sp|Q9NJH0|EF1G_DROME Elongation factor 1-gamma OS=Drosophila melanogaster OX=7227 GN=eEF1gamma PE=2 SV=2	11	11	27.8	27.8	48.967	431	0	95.288	240740000
Q24560	Tubulin beta-1 chain	betaTub56D	sp|Q24560|TBB1_DROME Tubulin beta-1 chain OS=Drosophila melanogaster OX=7227 GN=betaTub56D PE=1 SV=2;tr|A1ZBL0|A1ZBL0_DROME Tubulin beta chain OS=Drosophila melanogaster OX=7227 GN=betaTub56D PE=1 SV=1;sp|P61857|TBB2_DROME Tubulin beta-2 chain OS=Drosophil	11	7	30.9	20.1	50.147	447	0	92.53	143860000
O46231		tmod	tr|O46231|O46231_DROME FI18705p1 OS=Drosophila melanogaster OX=7227 GN=tmod PE=1 SV=1;tr|E1JJ21|E1JJ21_DROME Tropomodulin, isoform H OS=Drosophila melanogaster OX=7227 GN=tmod PE=1 SV=1;tr|Q9VA56|Q9VA56_DROME GH23271p OS=Drosophila melanogaster OX=7227 GN=	12	12	40.1	40.1	41.435	367	0	88.956	225780000
P08736	Elongation factor 1-alpha 1	Ef1alpha48D	sp|P08736|EF1A1_DROME Elongation factor 1-alpha 1 OS=Drosophila melanogaster OX=7227 GN=eEF1alpha1 PE=1 SV=2;tr|A4V3Q6|A4V3Q6_DROME Elongation factor 1-alpha OS=Drosophila melanogaster OX=7227 GN=eEF1alpha2 PE=1 SV=1;sp|P05303|EF1A2_DROME Elongation factor	11	11	26.6	26.6	50.306	463	0	78.472	517190000
Q9VVA7		TSG101	tr|Q9VVA7|Q9VVA7_DROME Tumor suppressor protein 101 OS=Drosophila melanogaster OX=7227 GN=TSG101 PE=1 SV=2	11	11	26.2	26.2	45.19	408	0	73.588	171710000
P20240	Otefin	Ote	sp|P20240|OTE_DROME Otefin OS=Drosophila melanogaster OX=7227 GN=Ote PE=1 SV=2	10	10	33.5	33.5	46.583	424	0	73.153	145970000
Q9VK59		CG5787	tr|Q9VK59|Q9VK59_DROME LD23647p OS=Drosophila melanogaster OX=7227 GN=Dmel\CG5787 PE=1 SV=2	11	11	18.2	18.2	100.26	950	0	73.148	56601000
Q9V400		Ilk	tr|Q9V400|Q9V400_DROME Integrin linked kinase, isoform A OS=Drosophila melanogaster OX=7227 GN=Ilk PE=1 SV=1	11	11	28.6	28.6	50.742	448	0	70.319	78948000
F0JAN1	Multifunctional protein ADE2	ade5	tr|F0JAN1|F0JAN1_DROME Ade5, isoform B OS=Drosophila melanogaster OX=7227 GN=Paics PE=1 SV=1;sp|Q9I7S8|PUR6_DROME Multifunctional protein ADE2 OS=Drosophila melanogaster OX=7227 GN=ade5 PE=2 SV=2	5	5	15.4	15.4	47.167	428	0	59.631	30915000
P08120	Collagen alpha-1(IV) chain	Cg25C	sp|P08120|CO4A1_DROME Collagen alpha-1(IV) chain OS=Drosophila melanogaster OX=7227 GN=Col4a1 PE=1 SV=3	9	9	7.2	7.2	174.3	1779	0	58.837	52738000
Q7K2D2	Probable dynactin subunit 2	Dmn	sp|Q7K2D2|DCTN2_DROME Dynactin subunit 2 OS=Drosophila melanogaster OX=7227 GN=DCTN2-p50 PE=1 SV=1	9	9	27.1	27.1	41.998	380	0	56.799	53868000
Q9VM43		Pvf2	tr|Q9VM43|Q9VM43_DROME PDGF-and VEGF-related factor 2 OS=Drosophila melanogaster OX=7227 GN=Pvf2 PE=2 SV=2	8	8	23	23	46.946	405	0	54.908	109370000
Q960D3		vig2	tr|Q960D3|Q960D3_DROME SD06613p OS=Drosophila melanogaster OX=7227 GN=vig2 PE=1 SV=1;tr|Q9VBX3|Q9VBX3_DROME Vig2, isoform B OS=Drosophila melanogaster OX=7227 GN=vig2 PE=1 SV=2	8	8	25.7	25.7	45.219	412	0	52.594	62250000
C7LA75	Heat shock 70 kDa protein cognate 4	Hsc70-4-RA	tr|C7LA75|C7LA75_DROME Heat shock protein cognate 4, isoform G OS=Drosophila melanogaster OX=7227 GN=Hsc70-4 PE=1 SV=1;sp|P11147|HSP7D_DROME Heat shock 70 kDa protein cognate 4 OS=Drosophila melanogaster OX=7227 GN=Hsc70-4 PE=1 SV=3	8	6	15.8	11.7	71.131	651	0	51.136	34684000
Q8IRQ5		l(1)G0255	tr|Q8IRQ5|Q8IRQ5_DROME LP02262p OS=Drosophila melanogaster OX=7227 GN=Fum1 PE=1 SV=1;tr|Q9W3X6|Q9W3X6_DROME FI05334p OS=Drosophila melanogaster OX=7227 GN=Fum1 PE=1 SV=3	7	7	18.8	18.8	50.459	467	0	51.043	42725000
Q76NQ0	Dolichyl-diphosphooligosaccharide--protein glycosyltransferase subunit 1		tr|Q76NQ0|Q76NQ0_DROME Dolichyl-diphosphooligosaccharide--protein glycosyltransferase subunit 1 OS=Drosophila melanogaster OX=7227 GN=OST PE=1 SV=1	7	7	19	19	51.709	458	0	50.354	62956000
Q9V470	Succinyl-CoA ligase subunit beta	Sucb	tr|Q9V470|Q9V470_DROME Succinate--CoA ligase [GDP-forming] subunit beta, mitochondrial OS=Drosophila melanogaster OX=7227 GN=ScsbetaG PE=1 SV=1	7	7	17.1	17.1	45.037	416	0	45.359	37881000
Q9VHS8	Eukaryotic initiation factor 4A-III	eIF4AIII	sp|Q9VHS8|IF4A3_DROME Eukaryotic initiation factor 4A-III OS=Drosophila melanogaster OX=7227 GN=CG7483 PE=1 SV=1	9	7	21.3	17.8	45.644	399	0	44.701	40784000
P32392	Actin-related protein 3	Arp3	sp|P32392|ARP3_DROME Actin-related protein 3 OS=Drosophila melanogaster OX=7227 GN=Arp3 PE=2 SV=3	6	6	17.7	17.7	47.032	418	0	43.597	55899000
Q9VFF0		UQCR-C1	tr|Q9VFF0|Q9VFF0_DROME GH01077p OS=Drosophila melanogaster OX=7227 GN=UQCR-C1 PE=1 SV=2	5	5	13	13	51.874	470	0	41.065	16042000
Q9VTK9			tr|Q9VTK9|Q9VTK9_DROME LD06393p OS=Drosophila melanogaster OX=7227 GN=34F4T PE=1 SV=2;tr|M9PI17|M9PI17_DROME Uncharacterized protein, isoform D OS=Drosophila melanogaster OX=7227 GN=ESTS:34F4T PE=1 SV=1;tr|Q8IQF8|Q8IQF8_DROME AT18092p OS=Drosophila melanog	7	7	28.2	28.2	35.922	316	0	40.661	45947000
Q9VR99	Cactin	cactin	sp|Q9VR99|CATIN_DROME Cactin OS=Drosophila melanogaster OX=7227 GN=cactin PE=1 SV=3	6	6	7.2	7.2	86.555	720	0	37.578	60097000
M9PEC1			tr|M9PEC1|M9PEC1_DROME Uncharacterized protein, isoform B OS=Drosophila melanogaster OX=7227 GN=Dmel\CG10103 PE=1 SV=1;tr|Q9VRY6|Q9VRY6_DROME LD14015p OS=Drosophila melanogaster OX=7227 GN=Dmel\CG10103 PE=1 SV=1;tr|M9PEJ2|M9PEJ2_DROME Uncharacterized prote	6	6	19	19	43.874	400	0	37.368	39346000
Q9W1H8		Thiolase	tr|Q9W1H8|Q9W1H8_DROME GH13256p OS=Drosophila melanogaster OX=7227 GN=Thiolase PE=1 SV=1	3	3	7	7	50.641	469	0	37.124	10795000
Q9V4E0		ND-49	tr|Q9V4E0|Q9V4E0_DROME LD47962p OS=Drosophila melanogaster OX=7227 GN=ND-49 PE=1 SV=2	5	5	14.3	14.3	52.92	468	0	36.697	25593000
Q9VNE2	Protein krasavietz	kra	sp|Q9VNE2|PKRA_DROME Protein krasavietz OS=Drosophila melanogaster OX=7227 GN=kra PE=1 SV=1	6	6	14.9	14.9	49.224	422	0	36.329	38984000
X2J5E8	FK506-binding protein 59	FKBP59	tr|X2J5E8|X2J5E8_DROME Peptidylprolyl isomerase OS=Drosophila melanogaster OX=7227 GN=Fkbp59 PE=4 SV=1;sp|Q9VL78|FKB59_DROME FK506-binding protein 59 OS=Drosophila melanogaster OX=7227 GN=FKBP59 PE=1 SV=1	6	6	17.8	17.8	48.795	439	0	34.842	33227000
Q9VKD3	Probable cysteine desulfurase, mitochondrial	CG12264	sp|Q9VKD3|NFS1_DROME Probable cysteine desulfurase, mitochondrial OS=Drosophila melanogaster OX=7227 GN=CG12264 PE=2 SV=1	5	5	14.1	14.1	51.074	462	0	34.392	32426000
Q7KUB0	Isocitrate dehydrogenase [NADP]	Idh	tr|Q7KUB0|Q7KUB0_DROME Isocitrate dehydrogenase [NADP] OS=Drosophila melanogaster OX=7227 GN=Idh PE=1 SV=1;tr|Q8IQA7|Q8IQA7_DROME Isocitrate dehydrogenase [NADP] OS=Drosophila melanogaster OX=7227 GN=Idh PE=1 SV=1;tr|Q9VSI6|Q9VSI6_DROME Isocitrate dehydrog	5	5	14.2	14.2	46.66	416	0	33.058	42886000
Q9VJZ5		Tap42	tr|Q9VJZ5|Q9VJZ5_DROME LD07294p OS=Drosophila melanogaster OX=7227 GN=Tap42 PE=1 SV=2	5	5	18.2	18.2	43.319	380	0	31.822	13744000
Q9VYY3	Ubiquitin-like modifier-activating enzyme 5	CG1749	sp|Q9VYY3|UBA5_DROME Ubiquitin-like modifier-activating enzyme 5 OS=Drosophila melanogaster OX=7227 GN=Uba5 PE=2 SV=1	5	5	14.9	14.9	44.166	404	0	31.172	37014000
Q9VPX7	Adenylyl cyclase-associated protein	capt	tr|Q9VPX7|Q9VPX7_DROME Adenylyl cyclase-associated protein OS=Drosophila melanogaster OX=7227 GN=capt PE=1 SV=2;tr|Q9VPX6|Q9VPX6_DROME Adenylyl cyclase-associated protein OS=Drosophila melanogaster OX=7227 GN=capt PE=1 SV=2	4	4	12.3	12.3	45.604	424	0	29.806	26980000
A0A0B4KEH0	14-3-3 protein zeta	14-3-3zeta	tr|A0A0B4KEH0|A0A0B4KEH0_DROME 14-3-3zeta, isoform K OS=Drosophila melanogaster OX=7227 GN=14-3-3zeta PE=1 SV=1;sp|P29310|1433Z_DROME 14-3-3 protein zeta OS=Drosophila melanogaster OX=7227 GN=14-3-3zeta PE=1 SV=1	4	4	20.2	20.2	28.227	248	0	28.88	25136000
P55830	40S ribosomal protein S3a	RpS3A	sp|P55830|RS3A_DROME 40S ribosomal protein S3a OS=Drosophila melanogaster OX=7227 GN=RpS3A PE=1 SV=4	4	4	16.4	16.4	30.34	268	0	27.633	19404000
A0A0B4LGA7	Protein 60A	gbb	tr|A0A0B4LGA7|A0A0B4LGA7_DROME Glass bottom boat, isoform B OS=Drosophila melanogaster OX=7227 GN=gbb PE=3 SV=1;sp|P27091|60A_DROME Protein 60A OS=Drosophila melanogaster OX=7227 GN=gbb PE=1 SV=1	4	4	12.1	12.1	51.687	455	0	27.204	20081000
Q9VVS6	Autophagy-related protein 3	Atg3	tr|Q9VVS6|Q9VVS6_DROME Autophagy-related protein 3 OS=Drosophila melanogaster OX=7227 GN=Atg3 PE=1 SV=1	4	4	19.1	19.1	37.012	330	0	27.174	15250000
M9PHN8	Adenosylhomocysteinase	Ahcy13	tr|M9PHN8|M9PHN8_DROME Adenosylhomocysteinase OS=Drosophila melanogaster OX=7227 GN=Ahcy PE=3 SV=1;tr|X2JF40|X2JF40_DROME Adenosylhomocysteinase OS=Drosophila melanogaster OX=7227 GN=Ahcy PE=3 SV=1;sp|Q27580|SAHH_DROME Adenosylhomocysteinase OS=Drosophila	4	4	15.5	15.5	35.592	323	0	26.862	26386000
P92177	14-3-3 protein epsilon	14-3-3epsilon	sp|P92177|1433E_DROME 14-3-3 protein epsilon OS=Drosophila melanogaster OX=7227 GN=14-3-3epsilon PE=1 SV=2	4	4	18.3	18.3	29.798	262	0	26.109	12944000
Q9VU87	Vacuolar protein-sorting-associated protein 36	Vps36	sp|Q9VU87|VPS36_DROME Vacuolar protein-sorting-associated protein 36 OS=Drosophila melanogaster OX=7227 GN=Vps36 PE=2 SV=2	4	4	11.3	11.3	44.213	399	0	25.285	10526000
A4V383	NADH dehydrogenase [ubiquinone] 1 alpha subcomplex subunit 10, mitochondrial	ND-42	tr|A4V383|A4V383_DROME NADH dehydrogenase [ubiquinone] 1 alpha subcomplex subunit 10, mitochondrial OS=Drosophila melanogaster OX=7227 GN=ND-42 PE=1 SV=1;sp|P91929|NDUAA_DROME NADH dehydrogenase [ubiquinone] 1 alpha subcomplex subunit 10, mitochondrial OS=	4	4	10.6	10.6	46.897	407	0	25.109	25527000
Q3YMU0	Protein disulfide-isomerase	ERp60	tr|Q3YMU0|Q3YMU0_DROME Protein disulfide-isomerase (Fragment) OS=Drosophila melanogaster OX=7227 GN=ERp60 PE=1 SV=1	4	4	9.2	9.2	55.37	489	0	24.881	18354000
A0A0B4LG88		qkr58E-1	tr|A0A0B4LG88|A0A0B4LG88_DROME Quaking related 58E-1, isoform D OS=Drosophila melanogaster OX=7227 GN=qkr58E-1 PE=1 SV=1;tr|Q9W255|Q9W255_DROME GH05812p OS=Drosophila melanogaster OX=7227 GN=qkr58E-1 PE=1 SV=1;tr|A0A0B4LGB9|A0A0B4LGB9_DROME Quaking related	4	4	14.8	14.8	43.518	379	0	24.029	10610000
O18413	26S protease regulatory subunit 8	Rpt6	sp|O18413|PRS8_DROME 26S proteasome regulatory subunit 8 OS=Drosophila melanogaster OX=7227 GN=Rpt6 PE=1 SV=2;tr|Q9VA54|Q9VA54_DROME Regulatory particle triple-A ATPase 6-related OS=Drosophila melanogaster OX=7227 GN=Rpt6R PE=1 SV=1	4	4	10.1	10.1	45.857	405	0	23.982	12758000
Q9VVU4			tr|Q9VVU4|Q9VVU4_DROME Uncharacterized protein OS=Drosophila melanogaster OX=7227 GN=Dmel\CG6843 PE=4 SV=2	3	3	9.8	9.8	43.647	366	0	22.461	37530000
P50887	60S ribosomal protein L22	RpL22	sp|P50887|RL22_DROME 60S ribosomal protein L22 OS=Drosophila melanogaster OX=7227 GN=RpL22 PE=1 SV=2	3	3	16.7	16.7	30.61	299	0	22.062	32903000
B6IDQ5	Ubiquitin thioesterase OTU1	CG4603-RA	tr|B6IDQ5|B6IDQ5_DROME FI06476p OS=Drosophila melanogaster OX=7227 GN=CG4603-RA PE=1 SV=1;tr|M9PED6|M9PED6_DROME Uncharacterized protein, isoform B OS=Drosophila melanogaster OX=7227 GN=Dmel\CG4603 PE=1 SV=1;sp|Q9VRJ9|OTU1_DROME Ubiquitin thioesterase OTU1	3	3	13.8	13.8	37.822	347	0	21.538	15123000
Q9VM42		Pvf3	tr|Q9VM42|Q9VM42_DROME PDGF-and VEGF-related factor 3, isoform A OS=Drosophila melanogaster OX=7227 GN=Pvf3 PE=3 SV=2;tr|Q9VM39|Q9VM39_DROME FI06402p OS=Drosophila melanogaster OX=7227 GN=Pvf3 PE=2 SV=2;tr|Q9VM40|Q9VM40_DROME PDGF-and VEGF-related factor 3	3	3	9.1	9.1	56.036	482	0	20.554	7580200
Q9VJ28		CG10639-RA	tr|Q9VJ28|Q9VJ28_DROME FI05204p OS=Drosophila melanogaster OX=7227 GN=L2HGDH PE=1 SV=1	3	3	8.4	8.4	50.127	455	0	20.166	9486600
Q7K0K1			tr|Q7K0K1|Q7K0K1_DROME LP07727p OS=Drosophila melanogaster OX=7227 GN=Dmel\CG2063 PE=2 SV=1	3	3	10.8	10.8	36.154	325	0	20.004	18519000
M9PG76	60S acidic ribosomal protein P0	RpLP0	tr|M9PG76|M9PG76_DROME 60S acidic ribosomal protein P0 OS=Drosophila melanogaster OX=7227 GN=RpLP0 PE=3 SV=1;sp|P19889|RLA0_DROME 60S acidic ribosomal protein P0 OS=Drosophila melanogaster OX=7227 GN=RpLP0 PE=1 SV=1	3	3	15.5	15.5	34.202	317	0	19.75	11129000
Q7JVH0			tr|Q7JVH0|Q7JVH0_DROME LD32459p OS=Drosophila melanogaster OX=7227 GN=Dmel\CG8435 PE=1 SV=1	3	3	13.5	13.5	37.719	333	0	19.705	9573200
Q9W0A8		RpL23A	tr|Q9W0A8|Q9W0A8_DROME FI01658p OS=Drosophila melanogaster OX=7227 GN=RpL23A PE=1 SV=1	3	3	13	13	29.463	277	0	19.507	15872000
M9PD75	Voltage-dependent anion-selective channel	porin	tr|M9PD75|M9PD75_DROME Porin, isoform D OS=Drosophila melanogaster OX=7227 GN=porin PE=4 SV=1;sp|Q94920|VDAC_DROME Voltage-dependent anion-selective channel OS=Drosophila melanogaster OX=7227 GN=porin PE=1 SV=3	3	3	15.2	15.2	30.55	282	0	19.039	6190100
Q9V3G1	60S ribosomal protein L8	RpL8	sp|Q9V3G1|RL8_DROME 60S ribosomal protein L8 OS=Drosophila melanogaster OX=7227 GN=RpL8 PE=1 SV=1	3	3	16.4	16.4	27.892	256	0	18.794	8256900
A0A0B4K812	Lissencephaly-1 homolog	Lis-1	tr|A0A0B4K812|A0A0B4K812_DROME Lissencephaly-1 homolog OS=Drosophila melanogaster OX=7227 GN=Lis-1 PE=3 SV=1;sp|Q7KNS3|LIS1_DROME Lissencephaly-1 homolog OS=Drosophila melanogaster OX=7227 GN=Lis-1 PE=1 SV=2	3	3	8	8	46.459	411	0	18.463	9111600
M9PBE2		Hakai	sp|M9PBE2|HAKAI_DROME E3 ubiquitin-protein ligase Hakai OS=Drosophila melanogaster OX=7227 GN=Hakai PE=1 SV=1	3	3	9.5	9.5	49.26	473	0	18.452	16798000
M9NE89	Lamin Dm0	Lam	tr|M9NE89|M9NE89_DROME Lamin, isoform B OS=Drosophila melanogaster OX=7227 GN=Lam PE=3 SV=1;sp|P08928|LAM0_DROME Lamin Dm0 OS=Drosophila melanogaster OX=7227 GN=Lam PE=1 SV=4	3	3	6.1	6.1	71.299	622	0	18.412	7348600
E1JHA4	Heterogeneous nuclear ribonucleoprotein 27C	Hrb27C	tr|E1JHA4|E1JHA4_DROME Heterogeneous nuclear ribonucleoprotein at 27C, isoform D OS=Drosophila melanogaster OX=7227 GN=Hrb27C PE=1 SV=1;sp|P48809|RB27C_DROME Heterogeneous nuclear ribonucleoprotein 27C OS=Drosophila melanogaster OX=7227 GN=Hrb27C PE=1 SV=2	3	3	11.2	11.2	44.769	421	0	18.283	11694000
X2J5G6	60S ribosomal protein L7	RpL7	tr|X2J5G6|X2J5G6_DROME Ribosomal protein L7, isoform B OS=Drosophila melanogaster OX=7227 GN=RpL7 PE=4 SV=1;sp|P32100|RL7_DROME 60S ribosomal protein L7 OS=Drosophila melanogaster OX=7227 GN=RpL7 PE=1 SV=2	3	3	14.7	14.7	29.552	252	0	18.093	8387100
Q9VYV3		prtp	sp|Q9VYV3|TXND5_DROME Thioredoxin domain-containing protein 5 homolog OS=Drosophila melanogaster OX=7227 GN=prtp PE=1 SV=2	3	3	10.6	10.6	46.65	416	0	17.963	10357000
Q8IHB0		gish	tr|Q8IHB0|Q8IHB0_DROME AT18609p OS=Drosophila melanogaster OX=7227 GN=gish PE=1 SV=1;tr|Q8INB6|Q8INB6_DROME Gilgamesh, isoform C OS=Drosophila melanogaster OX=7227 GN=gish PE=1 SV=2;tr|Q86BR9|Q86BR9_DROME Gilgamesh, isoform B OS=Drosophila melanogaster OX=	3	3	10.6	10.6	40.933	358	0	17.938	10976000
O76268		NTPase	tr|O76268|O76268_DROME LD11641p OS=Drosophila melanogaster OX=7227 GN=NTPase PE=1 SV=1;tr|Q9VQI8|Q9VQI8_DROME FI18627p1 OS=Drosophila melanogaster OX=7227 GN=NTPase PE=1 SV=1;tr|M9PBV2|M9PBV2_DROME NTPase, isoform F OS=Drosophila melanogaster OX=7227 GN=NT	3	3	9.5	9.5	50.845	461	0	17.522	7194100
M9PBN7	F-actin-capping protein subunit beta	cpb	tr|M9PBN7|M9PBN7_DROME F-actin-capping protein subunit beta OS=Drosophila melanogaster OX=7227 GN=cpb PE=3 SV=1;sp|P48603|CAPZB_DROME F-actin-capping protein subunit beta OS=Drosophila melanogaster OX=7227 GN=cpb PE=2 SV=1	3	3	14.5	14.5	31.363	276	0	17.433	9928200
Q7KMQ0		Rpt1	tr|Q7KMQ0|Q7KMQ0_DROME 26S proteasome regulatory complex subunit p48B OS=Drosophila melanogaster OX=7227 GN=Rpt1 PE=1 SV=1	3	3	7.2	7.2	48.541	433	0	17.21	9037100
P06605	Tubulin alpha-3 chain	alphaTub84D	sp|P06605|TBA3_DROME Tubulin alpha-3 chain OS=Drosophila melanogaster OX=7227 GN=alphaTub84D PE=2 SV=1;sp|P06603|TBA1_DROME Tubulin alpha-1 chain OS=Drosophila melanogaster OX=7227 GN=alphaTub84B PE=1 SV=1;sp|P06604|TBA2_DROME Tubulin alpha-2 chain OS=Dros	3	3	10.2	10.2	49.89	450	0	16.907	26659000
P02572	Actin-42A	Act42A	sp|P02572|ACT2_DROME Actin-42A OS=Drosophila melanogaster OX=7227 GN=Act42A PE=1 SV=3	24	3	55.1	2.7	41.823	376	0	16.78	21675000
Q23978	Myosin-IA	Myo31DF	sp|Q23978|MY31D_DROME Unconventional myosin ID OS=Drosophila melanogaster OX=7227 GN=Myo31DF PE=1 SV=1	2	2	3.1	3.1	117.09	1011	0	16.753	6993700
Q9VT38			tr|Q9VT38|Q9VT38_DROME GH03795p OS=Drosophila melanogaster OX=7227 GN=Dmel\CG18178 PE=1 SV=1	2	2	6.4	6.4	42.514	374	0	14.667	6111900
Q7KTB3		Pect	tr|Q7KTB3|Q7KTB3_DROME Phosphoethanolamine cytidylyltransferase, isoform E OS=Drosophila melanogaster OX=7227 GN=Pect PE=1 SV=1;tr|Q8IP79|Q8IP79_DROME Phosphoethanolamine cytidylyltransferase, isoform C OS=Drosophila melanogaster OX=7227 GN=Pect PE=1 SV=2;	2	2	5.9	5.9	41.762	371	0	14.271	18467000
A0A0B4K6N1	40S ribosomal protein S8	RpS8	tr|A0A0B4K6N1|A0A0B4K6N1_DROME 40S ribosomal protein S8 OS=Drosophila melanogaster OX=7227 GN=RpS8 PE=3 SV=1;sp|Q8MLY8|RS8_DROME 40S ribosomal protein S8 OS=Drosophila melanogaster OX=7227 GN=RpS8 PE=1 SV=1	2	2	14.4	14.4	23.759	208	0	14.142	8949100
Q9VV75		UQCR-C2	tr|Q9VV75|Q9VV75_DROME AT02348p OS=Drosophila melanogaster OX=7227 GN=UQCR-C2 PE=1 SV=1	2	2	6.4	6.4	45.415	440	0	14.003	2514600
A0A0B4K7M9	Protein tumorous imaginal discs, mitochondrial	l(2)tid	tr|A0A0B4K7M9|A0A0B4K7M9_DROME Lethal (2) tumorous imaginal discs, isoform D OS=Drosophila melanogaster OX=7227 GN=l(2)tid PE=1 SV=1;sp|Q27237|TID_DROME Protein tumorous imaginal discs, mitochondrial OS=Drosophila melanogaster OX=7227 GN=l(2)tid PE=1 SV=2;	2	2	7	7	55.649	514	0	13.222	5568600
Q7K519		RagC-D	tr|Q7K519|Q7K519_DROME GH16429p OS=Drosophila melanogaster OX=7227 GN=RagC-D PE=1 SV=1	2	2	8.3	8.3	43.965	385	0	13.088	17680000
O96607		homer	tr|O96607|O96607_DROME Homer OS=Drosophila melanogaster OX=7227 GN=homer PE=1 SV=1;tr|Q9VM94|Q9VM94_DROME Homer, isoform B OS=Drosophila melanogaster OX=7227 GN=homer PE=1 SV=1;tr|M9PB54|M9PB54_DROME Homer, isoform F OS=Drosophila melanogaster OX=7227 GN=h	2	2	7.1	7.1	42.704	394	0	13.087	4504500
A0A0B4KGJ1	Septin-2	2019-09-02	tr|A0A0B4KGJ1|A0A0B4KGJ1_DROME Septin 2, isoform B OS=Drosophila melanogaster OX=7227 GN=Sep2 PE=3 SV=1;sp|P54359|SEPT2_DROME Septin-2 OS=Drosophila melanogaster OX=7227 GN=Sep2 PE=2 SV=2	2	2	7.5	7.5	42.011	360	0	12.918	4603100
G3M3A2	40S ribosomal protein S3	RpS3	tr|G3M3A2|G3M3A2_DROME Ribosomal protein S3, isoform B OS=Drosophila melanogaster OX=7227 GN=RpS3 PE=1 SV=1;sp|Q06559|RS3_DROME 40S ribosomal protein S3 OS=Drosophila melanogaster OX=7227 GN=RpS3 PE=1 SV=1	2	2	10.2	10.2	27.471	246	0	12.845	8314800
Q9VTT4			tr|Q9VTT4|Q9VTT4_DROME Uncharacterized protein, isoform A OS=Drosophila melanogaster OX=7227 GN=Dmel\CG11560 PE=4 SV=2;tr|A0A0S0WNE9|A0A0S0WNE9_DROME Uncharacterized protein, isoform B OS=Drosophila melanogaster OX=7227 GN=Dmel\CG11560 PE=4 SV=1	2	2	7.6	7.6	34.789	303	0	12.821	172980000
X2JCS6	60S ribosomal protein L7a	RpL7A	tr|X2JCS6|X2JCS6_DROME Ribosomal protein L7A, isoform E OS=Drosophila melanogaster OX=7227 GN=RpL7A PE=4 SV=1;sp|P46223|RL7A_DROME 60S ribosomal protein L7a OS=Drosophila melanogaster OX=7227 GN=RpL7A PE=1 SV=2	2	2	9.6	9.6	30.731	271	0	12.786	14055000
O62531		AP-1mu	tr|O62531|O62531_DROME Adaptor protein complex 1, mu subunit OS=Drosophila melanogaster OX=7227 GN=AP-1mu PE=1 SV=1	2	2	5.6	5.6	48.94	426	0	12.701	4555800
Q9VG81			tr|Q9VG81|Q9VG81_DROME RH49330p OS=Drosophila melanogaster OX=7227 GN=Sccpdh2 PE=1 SV=1	2	2	6.3	6.3	47.25	431	0	12.654	4451000
Q9VMV5		vkg	tr|Q9VMV5|Q9VMV5_DROME Viking, isoform A OS=Drosophila melanogaster OX=7227 GN=vkg PE=1 SV=1	2	2	2	2	193.77	1940	0	12.378	5746800
Q8SXU3			tr|Q8SXU3|Q8SXU3_DROME RE21160p OS=Drosophila melanogaster OX=7227 GN=Dmel\CG8207 PE=1 SV=1	2	2	5.9	5.9	48.11	438	0	12.307	11575000
Q9VYR1		regucalcin	tr|Q9VYR1|Q9VYR1_DROME Regucalcin homologue OS=Drosophila melanogaster OX=7227 GN=regucalcin PE=1 SV=1;tr|Q76NR6|Q76NR6_DROME Regucalcin, isoform D OS=Drosophila melanogaster OX=7227 GN=regucalcin PE=1 SV=1	2	2	8.9	8.9	33.644	303	0	12.25	3334000
Q7K221		Got1	tr|Q7K221|Q7K221_DROME Glutamate oxaloacetate transaminase 1, isoform A OS=Drosophila melanogaster OX=7227 GN=Got1 PE=1 SV=1;tr|A1ZAA5|A1ZAA5_DROME Glutamate oxaloacetate transaminase 1, isoform B OS=Drosophila melanogaster OX=7227 GN=Got1 PE=1 SV=1	2	2	6.5	6.5	46.087	416	0	12.241	7529400
Q9W254		qkr58E-2	tr|Q9W254|Q9W254_DROME Quaking related 58E-2, isoform A OS=Drosophila melanogaster OX=7227 GN=qkr58E-2 PE=1 SV=1	2	2	3.4	3.4	44.144	416	0	12.176	5923500
A0A0B4KHX3	Discs overgrown protein kinase	dco	tr|A0A0B4KHX3|A0A0B4KHX3_DROME Discs overgrown, isoform D OS=Drosophila melanogaster OX=7227 GN=dco PE=3 SV=1;sp|O76324|DCO_DROME Discs overgrown protein kinase OS=Drosophila melanogaster OX=7227 GN=dco PE=1 SV=2	2	2	5	5	47.957	440	0	12.154	5282300
Q9V3A4	Protein catecholamines up	Catsup	sp|Q9V3A4|CSUP_DROME Protein catecholamines up OS=Drosophila melanogaster OX=7227 GN=Catsup PE=2 SV=1	2	2	2.9	2.9	48.657	449	0	12.115	10538000
X2JFW6			tr|X2JFW6|X2JFW6_DROME Uncharacterized protein, isoform B OS=Drosophila melanogaster OX=7227 GN=CC4 PE=1 SV=1;tr|Q9VX35|Q9VX35_DROME LD36501p OS=Drosophila melanogaster OX=7227 GN=CC4 PE=1 SV=1	2	2	9	9	37.254	335	0	12.089	3015400
Q7JWH6			tr|Q7JWH6|Q7JWH6_DROME RE61424p OS=Drosophila melanogaster OX=7227 GN=Dmel\CG1888 PE=1 SV=1	2	2	7	7	42.274	372	0	12.065	6296500
M9PBL3	Heat shock protein 83	Hsp83	tr|M9PBL3|M9PBL3_DROME Heat shock protein 83, isoform B OS=Drosophila melanogaster OX=7227 GN=Hsp83 PE=3 SV=1;sp|P02828|HSP83_DROME Heat shock protein 83 OS=Drosophila melanogaster OX=7227 GN=Hsp83 PE=1 SV=1	2	2	3.6	3.6	81.864	717	0	12.06	6315400
M9NG39	Zinc finger protein on ecdysone puffs	Pep	tr|M9NG39|M9NG39_DROME Protein on ecdysone puffs, isoform D OS=Drosophila melanogaster OX=7227 GN=Pep PE=1 SV=1;sp|P41073|PEP_DROME Zinc finger protein on ecdysone puffs OS=Drosophila melanogaster OX=7227 GN=Pep PE=1 SV=1	2	2	3.6	3.6	75.598	693	0	11.938	6799700
A1Z700		didum	tr|A1Z700|A1Z700_DROME Dilute class unconventional myosin, isoform B OS=Drosophila melanogaster OX=7227 GN=didum PE=3 SV=1;tr|A1Z6Z9|A1Z6Z9_DROME Dilute class unconventional myosin, isoform A OS=Drosophila melanogaster OX=7227 GN=didum PE=1 SV=1;tr|A1Z6Z8|	2	2	2.3	2.3	137.91	1196	0	11.798	2935800
Q8IPW2		dock	tr|Q8IPW2|Q8IPW2_DROME Dreadlocks, isoform A OS=Drosophila melanogaster OX=7227 GN=dock PE=1 SV=1;tr|Q9VPU1|Q9VPU1_DROME Dreadlocks, isoform B OS=Drosophila melanogaster OX=7227 GN=dock PE=1 SV=1	2	2	5.4	5.4	45.65	410	0	11.798	6735800
Q7JZ37			tr|Q7JZ37|Q7JZ37_DROME RE62785p OS=Drosophila melanogaster OX=7227 GN=Dmel\CG12134 PE=1 SV=1;tr|Q7JRI4|Q7JRI4_DROME RE20857p OS=Drosophila melanogaster OX=7227 GN=Dmel\CG12134 PE=1 SV=1	2	2	6.3	6.3	45.732	411	0	11.62	3769600
Q0E9G4		Drat	tr|Q0E9G4|Q0E9G4_DROME CG1600-PA OS=Drosophila melanogaster OX=7227 GN=Drat PE=1 SV=1;tr|Q961L4|Q961L4_DROME Death resistor Adh domain containing target, isoform C OS=Drosophila melanogaster OX=7227 GN=Drat PE=1 SV=1	2	2	6.6	6.6	41.387	381	0	11.569	3868200
A0A0B4KFZ9	Histone H4	His4r	tr|A0A0B4KFZ9|A0A0B4KFZ9_DROME Histone H4 OS=Drosophila melanogaster OX=7227 GN=His4r PE=3 SV=1;sp|P84040|H4_DROME Histone H4 OS=Drosophila melanogaster OX=7227 GN=His4 PE=1 SV=2	2	2	20.4	20.4	11.381	103	0	11.328	1310400
Q9VFV9		Droj2	tr|Q9VFV9|Q9VFV9_DROME DnaJ-like-2, isoform A OS=Drosophila melanogaster OX=7227 GN=Droj2 PE=1 SV=1	2	2	8.2	8.2	45.23	403	0	11.122	5483700
P48612	Protein pelota	pelo	sp|P48612|PELO_DROME Protein pelota OS=Drosophila melanogaster OX=7227 GN=pelo PE=2 SV=2	2	2	5.1	5.1	44.211	395	0	10.951	7466800
P35381	ATP synthase subunit alpha, mitochondrial	blw	sp|P35381|ATPA_DROME ATP synthase subunit alpha, mitochondrial OS=Drosophila melanogaster OX=7227 GN=blw PE=1 SV=2	1	1	2.9	2.9	59.421	552	0	8.2181	2929300
Q9Y0Y2	Adenylosuccinate synthetase	AdSS	sp|Q9Y0Y2|PURA_DROME Adenylosuccinate synthetase OS=Drosophila melanogaster OX=7227 GN=AdSS PE=2 SV=1	1	1	3.1	3.1	48.9	447	0	8.0315	2813600
Q9VJY7			tr|Q9VJY7|Q9VJY7_DROME Uncharacterized protein OS=Drosophila melanogaster OX=7227 GN=FBgn 32517 PE=4 SV=1	1	1	0.7	0.7	220.02	1906	0	7.8782	368470000
Q9VGQ1			tr|Q9VGQ1|Q9VGQ1_DROME GM01350p OS=Drosophila melanogaster OX=7227 GN=alpha-KGDHC PE=1 SV=1	1	1	3	3	49.924	468	0	7.5908	5102000
Q24169	Origin recognition complex subunit 5	Orc5	sp|Q24169|ORC5_DROME Origin recognition complex subunit 5 OS=Drosophila melanogaster OX=7227 GN=Orc5 PE=1 SV=1	1	1	3.3	3.3	52.115	460	0	7.3958	2046500
A0A0B4K6K9	La-related protein 1	larp	tr|A0A0B4K6K9|A0A0B4K6K9_DROME La related protein, isoform F OS=Drosophila melanogaster OX=7227 GN=larp PE=1 SV=1;tr|A0A0B4K7Y7|A0A0B4K7Y7_DROME La related protein, isoform G OS=Drosophila melanogaster OX=7227 GN=larp PE=1 SV=1;sp|Q9VAW5|LARP_DROME La-rela	1	1	1.1	1.1	151.65	1409	0	7.2662	1353700
R9Q794	60S ribosomal protein L5	RpL5	tr|R9Q794|R9Q794_DROME Ribosomal protein L5, isoform G OS=Drosophila melanogaster OX=7227 GN=RpL5 PE=1 SV=1;sp|Q9W5R8|RL5_DROME 60S ribosomal protein L5 OS=Drosophila melanogaster OX=7227 GN=RpL5 PE=1 SV=2	1	1	4	4	34.036	299	0	7.2515	5495100
P38979	40S ribosomal protein SA	sta	sp|P38979|RSSA_DROME 40S ribosomal protein SA OS=Drosophila melanogaster OX=7227 GN=sta PE=1 SV=3	1	1	6.7	6.7	30.228	270	0	7.189	11166000
A0A0B4LH50	Actin-57B	Act87E	tr|A0A0B4LH50|A0A0B4LH50_DROME Actin 87E, isoform C OS=Drosophila melanogaster OX=7227 GN=Act87E PE=3 SV=1;sp|P53501|ACT3_DROME Actin-57B OS=Drosophila melanogaster OX=7227 GN=Act57B PE=1 SV=1;sp|P10981|ACT5_DROME Actin-87E OS=Drosophila melanogaster OX=72	19	1	46	4.3	41.801	376	0	7.1776	21356000
M9PFH0		Wbp2	tr|M9PFH0|M9PFH0_DROME WW domain binding protein 2, isoform F OS=Drosophila melanogaster OX=7227 GN=Wbp2 PE=1 SV=1;tr|M9PF27|M9PF27_DROME WW domain binding protein 2, isoform D OS=Drosophila melanogaster OX=7227 GN=Wbp2 PE=1 SV=1;tr|Q95SE8|Q95SE8_DROME GM0	1	1	6.5	6.5	21.545	199	0	7.1358	4933200
M9PEW8			tr|M9PEW8|M9PEW8_DROME Uncharacterized protein, isoform E OS=Drosophila melanogaster OX=7227 GN=Dmel\CG4452 PE=1 SV=1;tr|Q9VSW7|Q9VSW7_DROME LD21662p OS=Drosophila melanogaster OX=7227 GN=Dmel\CG4452 PE=1 SV=1	1	1	9	9	17.181	156	0	7.0863	2157200
Q9VUN7			tr|Q9VUN7|Q9VUN7_DROME LD28275p OS=Drosophila melanogaster OX=7227 GN=Dmel\CG7275 PE=1 SV=2	1	1	2.9	2.9	51.45	446	0	7.0377	4771600
O97125	Heat shock protein 68	Hsp68	sp|O97125|HSP68_DROME Heat shock protein 68 OS=Drosophila melanogaster OX=7227 GN=Hsp68 PE=1 SV=1;sp|Q9VG58|HSP74_DROME Major heat shock 70 kDa protein Bbb OS=Drosophila melanogaster OX=7227 GN=Hsp70Bbb PE=3 SV=2;sp|Q9BIS2|HSP73_DROME Major heat shock 70 k	3	1	6.8	2.5	69.743	635	0	6.9833	2168500
X2JE06	60S ribosomal protein L24	RpL24	tr|X2JE06|X2JE06_DROME GEO07624p1 OS=Drosophila melanogaster OX=7227 GN=RpL24 PE=1 SV=1;sp|Q9VJY6|RL24_DROME 60S ribosomal protein L24 OS=Drosophila melanogaster OX=7227 GN=RpL24 PE=1 SV=1	1	1	8.4	8.4	17.52	155	0	6.9382	5915100
P45594	Cofilin/actin-depolymerizing factor homolog	tsr	sp|P45594|CADF_DROME Cofilin/actin-depolymerizing factor homolog OS=Drosophila melanogaster OX=7227 GN=tsr PE=1 SV=1	1	1	8.1	8.1	17.153	148	0	6.8542	3575700
A0A0C4DHG6	Gelsolin	Gel	tr|A0A0C4DHG6|A0A0C4DHG6_DROME Gelsolin, isoform L OS=Drosophila melanogaster OX=7227 GN=Gel PE=4 SV=1;tr|A0A0C4DHG2|A0A0C4DHG2_DROME Gelsolin, isoform J OS=Drosophila melanogaster OX=7227 GN=Gel PE=4 SV=1;sp|Q07171|GELS_DROME Gelsolin OS=Drosophila melano	1	1	1.5	1.5	82.527	740	0	6.8186	4061200
Q9VTP4	60S ribosomal protein L10a-2	RpL10Ab	sp|Q9VTP4|R10AB_DROME 60S ribosomal protein L10a-2 OS=Drosophila melanogaster OX=7227 GN=RpL10Ab PE=1 SV=2	1	1	6	6	24.273	217	0	6.7581	2042200
Q9VC58		Syx18	tr|Q9VC58|Q9VC58_DROME LD37002p OS=Drosophila melanogaster OX=7227 GN=Syx18 PE=1 SV=1	1	1	5.1	5.1	45.135	395	0	6.5598	3792500
Q9W2A1		Snp	tr|Q9W2A1|Q9W2A1_DROME Snipper, isoform E OS=Drosophila melanogaster OX=7227 GN=Snp PE=4 SV=2;tr|Q95RQ4|Q95RQ4_DROME LD16074p OS=Drosophila melanogaster OX=7227 GN=Snp PE=2 SV=1	1	1	6.3	6.3	25.723	223	0	6.5558	3068700
Q95029	Cathepsin L	Cp1	sp|Q95029|CATL_DROME Cathepsin L OS=Drosophila melanogaster OX=7227 GN=Cp1 PE=2 SV=2	1	1	3	3	41.6	371	0	6.5534	3430300
A0A0B4LGH1	Tubulin beta-3 chain	betaTub60D	tr|A0A0B4LGH1|A0A0B4LGH1_DROME Tubulin beta chain OS=Drosophila melanogaster OX=7227 GN=betaTub60D PE=1 SV=1;sp|P08841|TBB3_DROME Tubulin beta-3 chain OS=Drosophila melanogaster OX=7227 GN=betaTub60D PE=2 SV=2	5	1	13.9	3.3	50.778	453	0	6.5488	1966900
Q9VW19			tr|Q9VW19|Q9VW19_DROME RE17417p OS=Drosophila melanogaster OX=7227 GN=SP34 PE=1 SV=1	1	1	3.7	3.7	46.121	408	0	6.5477	3337500
Q9VBT1			tr|Q9VBT1|Q9VBT1_DROME Uncharacterized protein OS=Drosophila melanogaster OX=7227 GN=CG10634 PE=1 SV=2	1	1	4.1	4.1	47.92	417	0	6.543	1580300
Q9VA69		PH4alphaEFB	tr|Q9VA69|Q9VA69_DROME Prolyl 4-hydroxylase alpha-related protein PH4[alpha]EFB OS=Drosophila melanogaster OX=7227 GN=PH4alphaEFB PE=1 SV=2	1	1	2.5	2.5	63.115	550	0	6.4643	1575600
A0A0B4LFL3	Probable elongation factor 1-beta	Ef1beta	tr|A0A0B4LFL3|A0A0B4LFL3_DROME Eukaryotic translation elongation factor 1 beta, isoform C OS=Drosophila melanogaster OX=7227 GN=eEF1beta PE=3 SV=1;sp|O96827|EF1B_DROME Probable elongation factor 1-beta OS=Drosophila melanogaster OX=7227 GN=eEF1beta PE=1 SV	1	1	5	5	24.247	222	0	6.4284	0
M9PE30	Transgelin	Chd64	tr|M9PE30|M9PE30_DROME Transgelin OS=Drosophila melanogaster OX=7227 GN=Chd64 PE=1 SV=1;tr|Q9VZI1|Q9VZI1_DROME Transgelin OS=Drosophila melanogaster OX=7227 GN=Chd64 PE=1 SV=2	1	1	7.4	7.4	19.406	175	0	6.4233	1439100
Q9VJ44		ScpX	tr|Q9VJ44|Q9VJ44_DROME SD06839p OS=Drosophila melanogaster OX=7227 GN=Dmel\CG17597 PE=1 SV=2;tr|Q9VJ43|Q9VJ43_DROME LD10783p OS=Drosophila melanogaster OX=7227 GN=ScpX PE=1 SV=1	1	1	2.7	2.7	43.904	407	0	6.4084	4357600
REV__A0A0B4KHU8			tr|A0A0B4KHU8|A0A0B4KHU8_DROME Uncharacterized protein, isoform D OS=Drosophila melanogaster OX=7227 GN=Dmel\CG6569 PE=4 SV=1;tr|A8JR73|A8JR73_DROME Uncharacterized protein, isoform C OS=Drosophila melanogaster OX=7227 GN=Dmel\CG6569 PE=4 SV=1;tr|Q8IN21|Q8	1	1	0	0	14.657	125	0.0068966	6.3891	5010600
M9PB84	40S ribosomal protein S2	RpS2	tr|M9PB84|M9PB84_DROME Ribosomal protein S2, isoform B OS=Drosophila melanogaster OX=7227 GN=RpS2 PE=3 SV=1;sp|P31009|RS2_DROME 40S ribosomal protein S2 OS=Drosophila melanogaster OX=7227 GN=RpS2 PE=1 SV=2	1	1	4.1	4.1	28.899	267	0.0068493	6.3786	4408600
A0A0B4LEY6	Nascent polypeptide-associated complex subunit alpha	Nacalpha	tr|A0A0B4LEY6|A0A0B4LEY6_DROME Nascent polypeptide associated complex protein alpha subunit, isoform D OS=Drosophila melanogaster OX=7227 GN=Nacalpha PE=4 SV=1;sp|Q94518|NACA_DROME Nascent polypeptide-associated complex subunit alpha OS=Drosophila melanoga	1	1	6.9	6.9	23.021	217	0.0068027	6.3781	3909000
Q9VZF6			tr|Q9VZF6|Q9VZF6_DROME GH04863p OS=Drosophila melanogaster OX=7227 GN=BcDNA:GH04863 PE=1 SV=1	1	1	3.1	3.1	51.162	457	0.0067568	6.3317	2324200
P54397	39 kDa FK506-binding nuclear protein	FK506-bp1	sp|P54397|FKB39_DROME 39 kDa FK506-binding nuclear protein OS=Drosophila melanogaster OX=7227 GN=FK506-bp1 PE=1 SV=2	1	1	3.6	3.6	39.343	357	0.0067114	6.3231	5455600
Q9VH79		Rpt3R	tr|Q9VH79|Q9VH79_DROME RE01104p OS=Drosophila melanogaster OX=7227 GN=Rpt3R PE=2 SV=2;tr|Q9V405|Q9V405_DROME 26S proteasome regulatory complex subunit p48A OS=Drosophila melanogaster OX=7227 GN=Rpt3 PE=1 SV=1	1	1	3.5	3.5	45.902	405	0.0066667	6.2844	4241300
Q4QQ70			tr|Q4QQ70|Q4QQ70_DROME IP09819p OS=Drosophila melanogaster OX=7227 GN=Dmel\CG15602 PE=1 SV=1	1	1	4.4	4.4	38.608	342	0.0066225	6.2623	1443500
A1Z7F5		mtt	tr|A1Z7F5|A1Z7F5_DROME Mangetout, isoform F OS=Drosophila melanogaster OX=7227 GN=mtt PE=3 SV=2;tr|B7YZT0|B7YZT0_DROME Mangetout, isoform D OS=Drosophila melanogaster OX=7227 GN=mtt PE=3 SV=1;tr|A0A0B4KF15|A0A0B4KF15_DROME Mangetout, isoform G OS=Drosophil	1	1	0.8	0.8	139.07	1248	0.0065789	6.2516	215620000
Q4V3H4	Elongation of very long chain fatty acids protein		tr|Q4V3H4|Q4V3H4_DROME Elongation of very long chain fatty acids protein OS=Drosophila melanogaster OX=7227 GN=Dmel\CG9459 PE=2 SV=1	1	1	4.2	4.2	31.655	265	1	-2	6277600

## Sheet: Peptides
Sequence	Length	Missed cleavages	Mass	Proteins	Leading razor protein	Start position	End position	Gene names	Protein names	Unique (Groups)	Unique (Proteins)	Charges	PEP	Score	Intensity
AAAEVNKEFGLDSK	14	1	1477.74	Q8IRQ5;Q9W3X6	Q8IRQ5	58	71	l(1)G0255		yes	no	2;3	0.00040237	64.439	12673000
AAANQVIICK	10	0	1086.59	X2J5E8;Q9VL78	X2J5E8	366	375	FKBP59	FK506-binding protein 59	yes	no	2	0.0089632	98.299	8358600
AAAPAAAAPAPAAAAPAVAKPAPKPK	26	2	2246.29	P50887	P50887	138	163	RpL22	60S ribosomal protein L22	yes	yes	3;4	0.00010192	77.221	14966000
AAAPAAAPAPAAPK	14	0	1173.65	Q9VGQ1	Q9VGQ1	158	171			yes	yes	2	0.00025658	85.731	5102000
AAAVAAAAIAATVQGR	16	0	1410.79	Q9VN39;Q8T0Q2	Q9VN39	318	333			yes	no	2	2.3149e-05	123.8	74089000
AADLAVHLAQIVK	13	0	1347.79	A0A0B4JCW4;A0A126GUR6;Q9VHJ8;Q95U38	A0A0B4JCW4	421	433	skap	Succinyl-CoA ligase subunit beta	yes	no	2	3.4103e-05	123.63	2130300
AAEPAEELDAADEALAAEPK	20	0	2009.94	A0A0B4JD11;Q9NJH0	A0A0B4JD11	252	271	Ef1gamma	Elongation factor 1-gamma	yes	no	2	0.0069943	75.669	11106000
AAETERDELAEEIANNANK	19	1	2086.98	Q59E58;A0A0B4JD57;Q59E59;A0A0B4K7Q4;A0A0B4JD95;Q99323	Q59E58	1703	1721	zip	Myosin heavy chain, non-muscle	yes	no	2;3	0.00119	70.335	31774000
AAEVDNKVILPFPETDR	17	1	1912.99	Q9VG81	Q9VG81	233	249			yes	yes	3	0.0020069	37.083	1898600
AAGLLLNK	8	0	798.496	M9PCE0;Q01604	M9PCE0	183	190	Pgk	Phosphoglycerate kinase	yes	no	2	0.027521	68.398	16956000
AAKEELQALSK	11	1	1186.66	Q59E58;A0A0B4JD57;Q59E59;A0A0B4K7Q4;A0A0B4JD95;Q99323	Q59E58	1664	1674	zip	Myosin heavy chain, non-muscle	yes	no	2;3	0.0080568	108.7	49625000
AALAAEKR	8	1	828.482	P09180	P09180	342	349	RpL4	60S ribosomal protein L4	yes	yes	2	0.022448	40.103	7924100
AALIQPDKLDTIEQR	15	1	1709.93	Q7K2D2	Q7K2D2	244	258	Dmn	Probable dynactin subunit 2	yes	yes	3	0.00035414	65.092	5815100
AASLPTLEPPEDR	13	0	1394.7	Q95RB1	Q95RB1	217	229			yes	yes	2	0.00015922	117.7	24427000
AAVPSGASTGVHEALELRDNDK	22	1	2236.11	E1JHR5;P15007	E1JHR5	33	54	Eno	Enolase	yes	no	4	0.0034803	35.174	5133100
AAVPSGASTGVHEALELRDNDKANYHGK	28	2	2906.43	E1JHR5;P15007	E1JHR5	33	60	Eno	Enolase	yes	no	3;4;5	0.00017654	53.865	77700000
AAYDVEVQTK	10	0	1122.56	O61491	O61491	224	233	Flo-1	Flotillin-1	yes	yes	2	0.00015715	124.23	666610000
AAYDVEVQTKK	11	1	1250.65	O61491	O61491	224	234	Flo-1	Flotillin-1	yes	yes	2;3	0.00027321	106.29	34481000
AAYEEYGPSICR	12	0	1414.62	P32392	P32392	398	409	Arp3	Actin-related protein 3	yes	yes	2	0.0034589	96.331	8460700
ACNCLLLK	8	0	990.499	E1JHR5;P15007	E1JHR5	337	344	Eno	Enolase	yes	no	2	0.027531	67.035	29679000
ADELLGTASEQFLGK	15	0	1577.79	A4V4F2;M9PJN2	A4V4F2	80	94	Flo2		yes	no	2;3	6.5867e-10	132.76	83490000
ADLVASGNAAR	11	0	1043.54	Q9VN39;Q8T0Q2	Q9VN39	113	123			yes	no	2	0.0049098	103.55	112830000
ADVDDFDSLSNAELR	15	0	1665.75	P20240	P20240	2	16	Ote	Otefin	yes	yes	2	1.1309e-05	85.845	15833000
AEAELKLER	9	1	1057.58	Q9VXN3	Q9VXN3	346	354			yes	yes	2;3	0.00029016	124.23	105170000
AEAEMAYELQAAK	13	0	1423.67	O61491	O61491	235	247	Flo-1	Flotillin-1	yes	yes	2	0.00013517	93.058	25701000
AEAEQMAMK	9	0	1007.44	O61491	O61491	336	344	Flo-1	Flotillin-1	yes	yes	2	0.0093532	86.794	33345000
AEAHIKEAIAEEQR	14	1	1593.81	O61491	O61491	188	201	Flo-1	Flotillin-1	yes	yes	2;3;4	2.9187e-05	93.623	297390000
AEAYREYR	8	1	1056.5	O61491	O61491	345	352	Flo-1	Flotillin-1	yes	yes	3	0.032901	35.295	8538900
AEGNTAGGEDQKLTDIFLK	19	1	2006	Q9VJZ5	Q9VJZ5	2	20	Tap42		yes	yes	2	0.0062815	45.257	5757600
AEISNTTNGQVFR	13	0	1435.71	F0JAN1;Q9I7S8	F0JAN1	58	70	ade5	Multifunctional protein ADE2;Phosphoribosylaminoimidazole-succinocarboxamide synthase;Phosphoribosylaminoimidazole carboxylase	yes	no	2	1.2256e-30	120.68	0
AEQEIANLQSSLAR	14	0	1528.78	Q9VXN3	Q9VXN3	315	328			yes	yes	2;3	9.5097e-40	178.71	697610000
AESQLAYELQAAK	13	0	1420.72	A4V4F2;M9PJN2;M9PHT0;F2FB46;M9PHL7;O61492;E1JJL2;C9QP31	A4V4F2	235	247	Flo2;Flo-2	Flotillin-2	yes	no	2	0.00031064	116.77	88411000
AFEILTADPK	10	0	1103.59	Q9V470	Q9V470	331	340	Sucb	Succinyl-CoA ligase subunit beta	yes	yes	2	0.011768	58.981	4442300
AFGVQTISGTGALR	14	0	1376.74	Q7K221;A1ZAA5	Q7K221	98	111	Got1		yes	no	2	0.013097	51.092	1356400
AFNGPVLIASK	11	0	1115.63	A0A0B4JCW4;A0A126GUR6;Q9VHJ8;Q95U38	A0A0B4JCW4	161	171	skap	Succinyl-CoA ligase subunit beta	yes	no	2	0.006113	61.65	8650300
AFPKDDASKPVHLTCFIGYK	20	2	2293.16	O16797	O16797	31	50	RpL3	60S ribosomal protein L3	yes	yes	3;4	8.2205e-06	85.146	29160000
AFVWPVGQQVQR	12	0	1413.75	O61491	O61491	32	43	Flo-1	Flotillin-1	yes	yes	2;3	8.1608e-06	152.63	542830000
AGATGKPGLLGPPGPPGGGR	20	1	1712.93	P08120	P08120	378	397	Cg25C	Collagen alpha-1(IV) chain	yes	yes	3	0.016329	25.888	4297700
AGDPVILEEAK	11	0	1140.6	Q9VTK9;M9PI17;Q8IQF8;M9PF61	Q9VTK9	222	232			yes	no	2	0.020822	66.19	6894500
AGEGAADNAEWKK	13	1	1345.63	Q960D3;Q9VBX3;A0A0S0X2W5;D2A6L8	Q960D3	240	252	vig2;FDY		yes	no	2;3	0.00047539	106.29	26074000
AGFAGDDAPR	10	0	975.441	A0A0B4LH50;P53501;P10981;P83967;M9PFZ6;P02574;P02572;X2JCP8;P10987	X2JCP8	20	29	Act87E;Act57B;Act88F;Act79B;Act42A;Act5C	Actin-57B;Actin-87E;Actin, indirect flight muscle;Actin, larval muscle;Actin-42A;Actin-5C	no	no	2	0.011016	69.825	1062900000
AGGAIEYGQALLR	13	0	1317.7	M9PFH0;M9PF27;Q95SE8;F0JAQ9;Q9VU19	M9PFH0	114	126	Wbp2		yes	no	2	0.00073146	85.676	4933200
AGMTHIVR	8	0	883.47	O16797	O16797	51	58	RpL3	60S ribosomal protein L3	yes	yes	2	0.027589	58.981	22905000
AGPVVDVLGDEMTR	14	0	1457.72	Q7KUB0;Q8IQA7;Q9VSI6;Q7KUB1;B7Z0E0	Q7KUB0	7	20	Idh	Isocitrate dehydrogenase [NADP]	yes	no	2	0.0070942	55.401	5431400
AHISGSFEGR	10	0	1059.51	X2J5E8;Q9VL78	X2J5E8	154	163	FKBP59	FK506-binding protein 59	yes	no	2	0.026148	52.716	5125400
AHSSMMGDGFEQR	13	0	1451.59	M9PCE0;Q01604	M9PCE0	170	182	Pgk	Phosphoglycerate kinase	yes	no	2;3	0.0001785	107.09	17120000
AHTYELQESNVR	12	0	1445.69	A0A0B4KGJ1;P54359	A0A0B4KGJ1	25	36	2019-09-02	Septin-2	yes	no	2	0.033428	45.137	1275400
AHVMEIQLNGGSIEDK	16	0	1739.85	O16797	O16797	178	193	RpL3	60S ribosomal protein L3	yes	yes	2;3	0.0011463	44.925	4751500
AHVMEIQLNGGSIEDKVK	18	1	1967.01	O16797	O16797	178	195	RpL3	60S ribosomal protein L3	yes	yes	3;4	6.4835e-11	125.52	46998000
AIELLGGK	8	0	799.48	Q8IRQ5;Q9W3X6	Q8IRQ5	118	125	l(1)G0255		yes	no	1	0.020147	58.981	1863900
AIGTDEDLAHSSIR	14	0	1483.73	Q9VKD3	Q9VKD3	399	412	CG12264	Probable cysteine desulfurase, mitochondrial	yes	yes	3	6.4738e-05	85.42	8665100
AILGTLTVEEVYK	13	0	1434.8	A4V4F2;M9PJN2;M9PHT0;F2FB46;M9PHL7;O61492	A4V4F2	113	125	Flo2;Flo-2	Flotillin-2	yes	no	2	0.0096814	54.608	2420200
AILGTLTVEEVYKDR	15	1	1705.93	A4V4F2;M9PJN2;M9PHT0;F2FB46;M9PHL7;O61492	A4V4F2	113	127	Flo2;Flo-2	Flotillin-2	yes	no	2	0.016722	50.284	912450
AILLDLEPGTMESVR	15	0	1642.86	A0A0B4LGH1;P08841	A0A0B4LGH1	68	82	betaTub60D	Tubulin beta-3 chain	yes	no	2	0.0028263	61.353	1966900
AIMGSMTVEEIYK	13	0	1470.71	O61491	O61491	113	125	Flo-1	Flotillin-1	yes	yes	2	0.0036334	44.863	2069000
AIMGSMTVEEIYKDR	15	1	1741.84	O61491	O61491	113	127	Flo-1	Flotillin-1	yes	yes	2;3	9.6394e-24	160.15	191710000
AIMGSMTVEEIYKDRK	16	2	1869.93	O61491	O61491	113	128	Flo-1	Flotillin-1	yes	yes	3;4	6.4191e-05	82.102	12174000
AISGVQTVR	9	0	929.529	A0A0B4KGP8;Q24208;P45975	A0A0B4KGP8	59	67	eIF-2gamma;Su(var)3-9	Eukaryotic translation initiation factor 2 subunit 3;Histone-lysine N-methyltransferase Su(var)3-9	yes	no	2	0.01352	73.26	17084000
AISQAYEVLSDADKR	15	1	1664.84	Q9VFV9	Q9VFV9	47	61	Droj2		yes	yes	3	0.033869	20.354	5483700
AITNSKSTAEDDVK	14	1	1477.73	Q9VK59	Q9VK59	893	906			yes	yes	3	0.019763	30.059	604520
AIVGASLAEILAK	13	0	1254.75	X2JE06;Q9VJY6	X2JE06	81	93	RpL24	60S ribosomal protein L24	yes	no	2	0.0011529	93.058	5915100
AKAEAEQMAMK	11	1	1206.57	O61491	O61491	334	344	Flo-1	Flotillin-1	yes	yes	2;3	0.0021272	64.04	123390000
AKAEAEQMAMKAEAYR	16	2	1796.85	O61491	O61491	334	349	Flo-1	Flotillin-1	yes	yes	3	0.00083956	46.926	6635500
AKEGGGSGSGQGDGGGGGFISK	22	1	1865.85	A0A0B4K7M9;Q27237	A0A0B4K7M9	487	508	l(2)tid	Protein tumorous imaginal discs, mitochondrial	yes	no	3	0.030721	12.802	0
ALDQLEAQVYILSKDEGGR	19	1	2104.08	A1Z9E3	A1Z9E3	372	390	EfTuM	Elongation factor Tu	yes	yes	3	9.3265e-06	85.808	2677900
ALIAAQYSGAQVK	13	0	1318.72	A0A0B4JD11;Q9NJH0	A0A0B4JD11	18	30	Ef1gamma	Elongation factor 1-gamma	yes	no	2	2.3684e-08	163.16	110970000
ALRDTPVDSDACPSR	15	1	1658.77	Q4QQ70	Q4QQ70	220	234			yes	yes	3	0.0054668	36.638	1443500
ALRLPLQDVYK	11	1	1314.77	P08736	P08736	245	255	Ef1alpha48D	Elongation factor 1-alpha 1	yes	yes	2;3	0.00046271	108.67	30241000
ALTVPELTQQMFDAK	15	0	1690.86	Q24560;A1ZBL0;P61857;A0A0B4LGH1;P08841	Q24560	283	297	betaTub56D;betaTub85D;betaTub60D	Tubulin beta-1 chain;Tubulin beta-2 chain;Tubulin beta-3 chain	no	no	2	0.00012728	88.441	12922000
ALVNVWAQHLSEECR	15	0	1810.88	O16797	O16797	101	115	RpL3	60S ribosomal protein L3	yes	yes	3	6.0872e-17	148.72	102650000
ALVNVWAQHLSEECRR	16	1	1966.98	O16797	O16797	101	116	RpL3	60S ribosomal protein L3	yes	yes	4	0.0003482	54.501	31514000
ALVSVENAK	9	0	929.518	Q9VXN3	Q9VXN3	228	236			yes	yes	2	5.3529e-54	143.11	0
AMITNAQLDNDR	12	0	1360.64	Q9VXN3	Q9VXN3	133	144			yes	yes	2	1.7296e-52	202.05	212460000
AMITNAQLDNDRASQAYEVK	20	1	2237.07	Q9VXN3	Q9VXN3	133	152			yes	yes	2;3	2.0978e-26	155.03	384890000
AMVGIVAGGGR	11	0	986.533	Q9V3G1	Q9V3G1	164	174	RpL8	60S ribosomal protein L8	yes	yes	2	0.00072218	61.962	4162800
ANELNNKYNQANADR	15	1	1733.81	M9NE89;P08928	M9NE89	164	178	Lam	Lamin Dm0	yes	no	3	0.0014601	49.482	2367300
ANFDQEINTAK	11	0	1249.59	A4V4F2;M9PJN2;M9PHT0;F2FB46;M9PHL7;O61492;E1JJL2;C9QP31	A4V4F2	224	234	Flo2;Flo-2	Flotillin-2	yes	no	2	0.0067117	99.815	126230000
ANGCQKPVNVDR	12	1	1356.66	Q7JWQ7	Q7JWQ7	296	307	Swim		yes	yes	3	0.0015679	53.967	3174300
ANGCQKPVNVDRDSLYTVGPAYSLNR	26	2	2893.41	Q7JWQ7	Q7JWQ7	296	321	Swim		yes	yes	3;4	9.2368e-16	117.43	98521000
ANLDVVDQASIDNFMIK	17	0	1891.93	E1JHR5;P15007	E1JHR5	80	96	Eno	Enolase	yes	no	2	0.0033703	64.55	5512200
ANLELKLVQGQLNER	15	1	1723.96	Q9VXN3	Q9VXN3	189	203			yes	yes	3	0.02487	27.028	2300000
APARPGAIAPLHVIIPAQNTGLGPEK	26	1	2587.46	M9PG76;P19889	M9PG76	109	134	RpLP0	60S acidic ribosomal protein P0	yes	no	3;4	0.0021319	46.403	4623000
APFNVDVGYER	11	0	1265.6	P32392	P32392	265	275	Arp3	Actin-related protein 3	yes	yes	2	0.013212	54.608	11229000
APGFAHLAALEK	12	0	1223.67	Q9V4E0	Q9V4E0	431	442	ND-49		yes	yes	2	0.0016978	96.143	3013300
APIRPDVVNEVHQLLR	16	1	1855.04	P09180	P09180	33	48	RpL4	60S ribosomal protein L4	yes	yes	2;3;4	3.2808e-23	161.82	242960000
APIRPDVVNEVHQLLRR	17	2	2011.14	P09180	P09180	33	49	RpL4	60S ribosomal protein L4	yes	yes	3	6.6844e-06	82.707	12495000
APLYDLLGHGEK	12	0	1311.68	M9PB96;Q9VKQ3	M9PB96	370	381	CG6724	Ribosome biogenesis protein WDR12 homolog	yes	no	2;3	8.0129e-41	134.59	8308800
APNMFQTR	8	0	963.46	P55830	P55830	35	42	RpS3A	40S ribosomal protein S3a	yes	yes	2	0.00011806	124.08	7773500
APSADNVNVAR	11	0	1112.56	A0A0B4LFL3;O96827	A0A0B4LFL3	44	54	Ef1beta	Probable elongation factor 1-beta	yes	no	2	0.0037287	66.621	0
APTGFHSVK	9	0	942.492	Q7JWQ7	Q7JWQ7	362	370	Swim		yes	yes	2	0.013028	74.127	8996100
AQLQIEQLTTELANEK	16	0	1827.96	Q59E58;A0A0B4JD57;Q59E59;A0A0B4K7Q4;A0A0B4JD95;Q99323	Q59E58	1760	1775	zip	Myosin heavy chain, non-muscle	yes	no	2	1.0783e-05	113.77	5831900
AQWENEEHLELR	12	0	1552.73	Q9VM43	Q9VM43	309	320	Pvf2		yes	yes	2;3	0.023053	47.938	9266900
ARFEELNADLFR	12	1	1479.75	C7LA75;P11147	C7LA75	300	311	Hsc70-4-RA;Hsc70-4	Heat shock 70 kDa protein cognate 4	yes	no	3	0.00059361	61.375	1842400
ASIGGQASPAASPK	14	0	1240.64	P20240	P20240	43	56	Ote	Otefin	yes	yes	2	0.00030647	83.397	26372000
ASIISAIDDKLR	12	1	1300.74	Q9VVA7	Q9VVA7	249	260	TSG101		yes	yes	2;3	0.0025958	72.006	12608000
ASIISAIDDKLRR	13	2	1456.84	Q9VVA7	Q9VVA7	249	261	TSG101		yes	yes	2	0.028447	35.944	1864100
ASPVAAASGDAEASGDSVLHTR	22	0	2067.98	Q9VVS6	Q9VVS6	192	213	Atg3	Autophagy-related protein 3	yes	yes	3	0.0013042	61.511	5271900
ATAEAQIGVNR	11	0	1128.59	A0A0B4KGP8;Q24208;P45975	A0A0B4KGP8	2	12	eIF-2gamma;Su(var)3-9	Eukaryotic translation initiation factor 2 subunit 3;Histone-lysine N-methyltransferase Su(var)3-9	yes	no	2	1.3231e-39	187	25198000
ATDVMIAGK	9	0	904.469	M9PHN8;X2JF40;Q27580	M9PHN8	97	105	Ahcy13	Adenosylhomocysteinase	yes	no	2	0.0099998	79.469	3238800
ATIATLEAK	9	0	916.523	Q59E58;A0A0B4JD57;Q59E59;A0A0B4K7Q4;A0A0B4JD95;Q99323	Q59E58	1812	1820	zip	Myosin heavy chain, non-muscle	yes	no	1;2	0.00945	80.438	32709000
ATPFIECNGAK	11	0	1206.57	P08120	P08120	1718	1728	Cg25C	Collagen alpha-1(IV) chain	yes	yes	2	0.011304	55.567	2917600
AVCMLSNTTAIAEAWAR	17	0	1863.9	P06605;P06603;P06604	P06605	374	390	alphaTub84D;alphaTub84B;alphaTub85E	Tubulin alpha-3 chain;Tubulin alpha-1 chain;Tubulin alpha-2 chain	yes	no	4	0.033328	9.9211	21513000
AVDYVVPGPGK	11	0	1100.59	Q7KUB0;Q8IQA7;Q9VSI6;Q7KUB1;B7Z0E0	Q7KUB0	141	151	Idh	Isocitrate dehydrogenase [NADP]	yes	no	2	0.0018119	81.548	8060500
AVEILADIIQNSK	13	0	1412.79	Q9VFF0	Q9VFF0	136	148	UQCR-C1		yes	yes	2	2.5949e-05	125.22	5356300
AVFPSIVGRPR	11	1	1197.7	A0A0B4LH50;P53501;P10981;P83967;M9PFZ6;P02574;P45891;P02572;X2JCP8;P10987	X2JCP8	30	40	Act87E;Act57B;Act88F;Act79B;Arp53D;Act42A;Act5C	Actin-57B;Actin-87E;Actin, indirect flight muscle;Actin, larval muscle;Actin-like protein 53D;Actin-42A;Actin-5C	no	no	2;3	7.9367e-08	145.63	631530000
AVFVDLEPTVVDEVR	15	0	1686.88	P06605;P06603;P06604	P06605	65	79	alphaTub84D;alphaTub84B;alphaTub85E	Tubulin alpha-3 chain;Tubulin alpha-1 chain;Tubulin alpha-2 chain	yes	no	2	0.012097	48.741	2938900
AVGHVNDTLGPELIK	15	0	1561.85	E1JHR5;P15007	E1JHR5	65	79	Eno	Enolase	yes	no	2;3	3.5032e-15	150.21	79752000
AVGINSGETLIVEEK	15	0	1557.83	B6IDQ5;M9PED6;Q9VRJ9	B6IDQ5	69	83	CG4603-RA;CG4603	Ubiquitin thioesterase OTU1	yes	no	2	5.3389e-05	99.522	4084300
AVGQDLGQSGSCMMR	15	0	1595.69	Q9VMV5	Q9VMV5	1552	1566	vkg		yes	yes	2	0.025531	42.556	2536500
AVILIGGPQK	10	0	994.618	Q8SXU3	Q8SXU3	4	13			yes	yes	2	0.024767	67.032	1612000
AVLVDLEPGTMDSVR	15	0	1600.81	Q24560;A1ZBL0	Q24560	63	77	betaTub56D	Tubulin beta-1 chain	yes	no	2	8.3601e-15	144.65	30610000
AVPNVK	6	0	626.375	Q9VTK9;M9PI17	Q9VTK9	2	7			yes	no	1	0.02303	74.832	8092900
AYNQDGLELEPNATGSSETKPR	22	1	2376.12	Q7K519	Q7K519	21	42	RagC-D		yes	yes	3	0.0011252	72.644	12897000
CDVIAEGIISATK	13	0	1375.7	A0A0B4JCW4;A0A126GUR6;Q9VHJ8;Q95U38	A0A0B4JCW4	369	381	skap	Succinyl-CoA ligase subunit beta	yes	no	2	1.7039e-05	77.64	0
CEIMEESYAQLQR	13	0	1655.73	Q9VXN3	Q9VXN3	158	170			yes	yes	2	0.00093101	89.171	5007200
CHTIEEFR	8	0	1090.49	O46231;E1JJ21;Q9VA56;Q9VA58;C7LAH8;A0A0B4KHF2;Q9VA59;A0A0B4K7R6;A0A0B4KHW6;A8JRH3;A0A0B4K6N4	O46231	297	304	tmod;tmod-RC		yes	no	2;3	0.022066	79.469	18212000
CPRPASFVSDASSKDDSLPCTR	22	2	2452.11	A0A0B4KGP8;Q24208	A0A0B4KGP8	95	116	eIF-2gamma	Eukaryotic translation initiation factor 2 subunit 3	yes	no	4	0.0010156	67.76	4873800
CQEYDLCAAPK	11	0	1353.57	Q9VJZ5	Q9VJZ5	117	127	Tap42		yes	yes	2	0.0032419	80.239	1862500
CQLVQQDPSK	10	0	1201.58	Q9VM42;Q9VM39;Q9VM40;X2J909	Q9VM42	304	313	Pvf3		yes	no	2	0.011418	64.04	1812600
DAAENSLIAYK	11	0	1193.59	P92177	P92177	143	153	14-3-3epsilon	14-3-3 protein epsilon	yes	yes	2	0.0066441	65.224	1736200
DADAGVAEANR	11	0	1087.49	A4V4F2;M9PJN2;M9PHT0;F2FB46;M9PHL7;O61492;E1JJL2;C9QP31	A4V4F2	178	188	Flo2;Flo-2	Flotillin-2	yes	no	2	0.0033373	88.496	71214000
DADAGVAEANRDAGIR	16	1	1599.76	A4V4F2;M9PJN2;M9PHT0;F2FB46;M9PHL7;O61492;E1JJL2;C9QP31	A4V4F2	178	193	Flo2;Flo-2	Flotillin-2	yes	no	2	0.0059918	57.836	20714000
DAGIREAECEK	11	1	1276.57	A4V4F2;M9PJN2;M9PHT0;F2FB46;M9PHL7;O61492;E1JJL2;C9QP31	A4V4F2	189	199	Flo2;Flo-2	Flotillin-2	yes	no	2	0.0051384	78.655	6756900
DAGTIAGLNVLR	12	0	1198.67	C7LA75;P11147	C7LA75	160	171	Hsc70-4-RA;Hsc70-4	Heat shock 70 kDa protein cognate 4	yes	no	2	0.0024282	112.84	4039100
DALRDAEEAK	10	1	1116.54	Q59E58;A0A0B4JD57;Q59E59;A0A0B4K7Q4;A0A0B4JD95;Q99323	Q59E58	1654	1663	zip	Myosin heavy chain, non-muscle	yes	no	2;3	0.0044155	93.111	49328000
DAVTYTEHAKR	11	1	1289.64	A0A0B4KFZ9;P84040	A0A0B4KFZ9	69	79	His4r;His4	Histone H4	yes	no	3	0.033851	3.3215	0
DDASKPVHLTCFIGYK	16	1	1849.9	O16797	O16797	35	50	RpL3	60S ribosomal protein L3	yes	yes	2	0.0028123	72.089	20309000
DDSLPCTR	8	0	962.413	A0A0B4KGP8;Q24208	A0A0B4KGP8	109	116	eIF-2gamma	Eukaryotic translation initiation factor 2 subunit 3	yes	no	2	0.033032	57.281	1603900
DDSSDCCPDYR	11	0	1388.46	Q7JWQ7	Q7JWQ7	68	78	Swim		yes	yes	2	0.0065064	64.297	2242600
DFELKK	6	1	778.423	O61491;Q94533	O61491	218	223	Flo-1;S6k	Flotillin-1;Ribosomal protein S6 kinase	yes	no	1	0.0064582	56.51	4276300
DFFAYSGGVYR	11	0	1280.58	Q7JWQ7	Q7JWQ7	344	354	Swim		yes	yes	2	1.0325e-07	130.75	456530000
DFFAYSGGVYRETAANR	17	1	1922.89	Q7JWQ7	Q7JWQ7	344	360	Swim		yes	yes	3	0.0004143	59.862	2994900
DFIELELRPR	10	1	1286.7	Q76NQ0	Q76NQ0	298	307		Dolichyl-diphosphooligosaccharide--protein glycosyltransferase subunit 1	yes	yes	2	0.011679	111.04	3788000
DFKHELKDVEER	12	2	1543.76	Q9VXN3	Q9VXN3	118	129			yes	yes	3;4	0.00056697	98.531	319710000
DFPGPYCAR	9	0	1081.47	Q7JWQ7	Q7JWQ7	30	38	Swim		yes	yes	2	0.015261	69.998	338970000
DGSGGQNSNNSTVGGAYGK	19	0	1768.76	E1JHA4;P48809	E1JHA4	175	193	Hrb27C	Heterogeneous nuclear ribonucleoprotein 27C	yes	no	2	0.0085971	71.241	4132700
DKCEIMEESYAQLQR	15	1	1898.85	Q9VXN3	Q9VXN3	156	170			yes	yes	2;3	1.4066e-06	96.103	157100000
DLETELDEER	10	0	1247.55	Q59E58;A0A0B4JD57;Q59E59;A0A0B4K7Q4;A0A0B4JD95;Q99323	Q59E58	1598	1607	zip	Myosin heavy chain, non-muscle	yes	no	2	0.0065474	90.629	9053800
DLETELDEERKQR	13	2	1659.81	Q59E58;A0A0B4JD57;Q59E59;A0A0B4K7Q4;A0A0B4JD95;Q99323	Q59E58	1598	1610	zip	Myosin heavy chain, non-muscle	yes	no	3	0.0003536	101.53	14338000
DLLAKEEGAEEKR	13	2	1486.76	Q59E58;A0A0B4JD57;Q59E59;A0A0B4K7Q4;A0A0B4JD95;Q99323	Q59E58	1577	1589	zip	Myosin heavy chain, non-muscle	yes	no	3	0.018287	34.179	2000000
DLNLNMPVVVR	11	0	1268.69	A0A0B4JCW4;A0A126GUR6;Q9VHJ8;Q95U38	A0A0B4JCW4	382	392	skap	Succinyl-CoA ligase subunit beta	yes	no	2	1.5724e-08	140.5	11515000
DLQAHINHR	9	0	1102.56	M9PBE2	M9PBE2	255	263	Hakai		yes	yes	3	0.02933	40.002	3631800
DLRDEEGYLR	10	1	1264.6	O61491	O61491	156	165	Flo-1	Flotillin-1	yes	yes	2;3	3.2018e-20	182.71	184430000
DLTDYLMK	8	0	997.479	A0A0B4LH50;P53501;P10981;P83967;M9PFZ6;P02574;P02572;X2JCP8;P10987	X2JCP8	185	192	Act87E;Act57B;Act88F;Act79B;Act42A;Act5C	Actin-57B;Actin-87E;Actin, indirect flight muscle;Actin, larval muscle;Actin-42A;Actin-5C	no	no	2	0.0032283	67.032	180830000
DLYANTVLSGGTTMYPGIADR	21	0	2214.06	P02572;X2JCP8;P10987	X2JCP8	293	313	Act42A;Act5C	Actin-42A;Actin-5C	no	no	2;3	3.974e-14	114.69	160200000
DMDKVEQATALAR	13	1	1446.71	Q7K0K1	Q7K0K1	259	271			yes	yes	2;3	0.00028294	81.017	6930300
DQAPQQVILQGR	12	0	1351.72	Q9VM43	Q9VM43	112	123	Pvf2		yes	yes	2	4.9908e-08	133.13	61420000
DQFYQFGEIR	10	0	1301.6	Q95RB1	Q95RB1	250	259			yes	yes	2	0.0053562	90.629	4840400
DQYADVYQQR	10	0	1284.57	Q9W254	Q9W254	115	124	qkr58E-2		yes	yes	2	0.0067088	78.334	3586700
DRLKEEAAATTAAAAAATTTSA	22	2	2091.04	O16797	O16797	395	416	RpL3	60S ribosomal protein L3	yes	yes	2;3	0.0029728	65.454	105880000
DRYDDRYGGR	10	2	1271.56	A0A0C4DHG5;P26686	A0A0C4DHG5	82	91	B52	Serine-arginine protein 55	yes	no	3	0.0011275	80.763	5667800
DSLGVEIVNSK	11	0	1159.61	Q9VPX7;Q9VPX6	Q9VPX7	372	382	capt	Adenylyl cyclase-associated protein	yes	no	2	0.0071496	68.626	7334700
DSLYTVGPAYSLNR	14	0	1554.77	Q7JWQ7	Q7JWQ7	308	321	Swim		yes	yes	2	1.3136e-21	160.36	76866000
DSYVGDEAQSK	11	0	1197.52	A0A0B4LH50;P53501;P10981;P83967;P02572;X2JCP8;P10987	X2JCP8	52	62	Act87E;Act57B;Act88F;Act42A;Act5C	Actin-57B;Actin-87E;Actin, indirect flight muscle;Actin-42A;Actin-5C	no	no	2	0.0052855	94.692	774000000
DSYVGDEAQSKR	12	1	1353.62	A0A0B4LH50;P53501;P10981;P83967;P02572;X2JCP8;P10987	X2JCP8	52	63	Act87E;Act57B;Act88F;Act42A;Act5C	Actin-57B;Actin-87E;Actin, indirect flight muscle;Actin-42A;Actin-5C	no	no	2;3	0.00027376	106.49	599690000
DVIAQAQSGTGK	12	0	1173.6	C9QP42;Q02748;Q9VHS8	C9QP42	69	80	eIF-4a;eIF4AIII	Eukaryotic initiation factor 4A;Eukaryotic initiation factor 4A-III	no	no	2	4.94e-08	133.23	47538000
DYDALDIANK	10	0	1136.54	Q9W0A8	Q9W0A8	264	273	RpL23A		yes	yes	2	0.0057807	87.476	3911400
EAAMVEMLLDTLPK	14	0	1559.79	O61491	O61491	353	366	Flo-1	Flotillin-1	yes	yes	2	3.7533e-07	119.34	44850000
EAAPSAAKPAAAAPK	15	1	1349.73	Q9W0A8	Q9W0A8	33	47	RpL23A		yes	yes	2;3	0.00060264	73.781	10554000
EADIMAEIFHSGPVQATMR	19	0	2101.99	Q7JWQ7	Q7JWQ7	322	340	Swim		yes	yes	2;3	2.0731e-11	126.84	270380000
EADLSTEVEK	10	0	1119.53	A0A0B4K812;Q7KNS3	A0A0B4K812	36	45	Lis-1	Lissencephaly-1 homolog	yes	no	2	0.01127	74.173	4297700
EAIAEEQR	8	0	944.456	O61491	O61491	194	201	Flo-1	Flotillin-1	yes	yes	2	3.2651e-05	128.57	37737000
EALNLISDAIAK	12	0	1256.7	E1JHR5;P15007	E1JHR5	222	233	Eno	Enolase	yes	no	2	4.7755e-20	163.38	106330000
EANENFDPQK	10	0	1190.52	Q9V3A4	Q9V3A4	49	58	Catsup	Protein catecholamines up	yes	yes	2	0.032688	47.603	0
EANENFDPQKAPR	13	1	1514.71	Q9V3A4	Q9V3A4	49	61	Catsup	Protein catecholamines up	yes	yes	3	0.0023475	44.616	10538000
EATTELKGFDR	11	1	1265.63	Q3YMU0	Q3YMU0	470	480	ERp60	Protein disulfide-isomerase	yes	yes	2	0.0031194	84.213	3419400
ECEDMIESQEAMNR	14	0	1740.68	Q59E58;A0A0B4JD57;Q59E59;A0A0B4K7Q4;A0A0B4JD95;Q99323	Q59E58	1904	1917	zip	Myosin heavy chain, non-muscle	yes	no	2	6.7901e-05	110.66	10699000
ECQALILAPTR	11	0	1270.67	C9QP42;Q02748	C9QP42	98	108	eIF-4a	Eukaryotic initiation factor 4A	yes	no	2	0.0023503	85.377	10813000
EDDLMMQQR	9	0	1164.49	Q9VR99	Q9VR99	235	243	cactin	Cactin	yes	yes	2	0.0099998	79.469	2904900
EGGFRNDGPR	10	1	1103.51	Q960D3;Q9VBX3	Q960D3	312	321	vig2		yes	no	3	0.028297	28.958	1759200
EGIEESYR	8	0	981.44	M9NG39;P41073	M9NG39	222	229	Pep	Zinc finger protein on ecdysone puffs	yes	no	2	0.027524	67.981	4379800
EGTGTETPHSGCTVSLHYTGR	21	0	2246	X2J5E8;Q9VL78	X2J5E8	22	42	FKBP59	FK506-binding protein 59	yes	no	4	0.03031	13.731	2716100
EHALLAFTLGVK	12	0	1297.74	P08736;A4V3Q6;P05303	P08736	135	146	Ef1alpha48D;Ef1alpha100E	Elongation factor 1-alpha 1;Elongation factor 1-alpha;Elongation factor 1-alpha 2	yes	no	2	1.6391e-09	141.95	5126200
EHGDEVEVELAETGKR	16	1	1796.85	Q59E58;A0A0B4JD57;Q59E59;A0A0B4K7Q4;A0A0B4JD95;Q99323	Q59E58	54	69	zip	Myosin heavy chain, non-muscle	yes	no	3	0.0016814	43.297	1504000
EHLEKPIQVSNVFGQDEMIDCVGVTK	26	1	2971.44	O16797	O16797	199	224	RpL3	60S ribosomal protein L3	yes	yes	3;4	1.2403e-15	117.43	66170000
EHRELLEKLEEAETSNNHLLK	21	2	2531.3	Q9VXN3	Q9VXN3	360	380			yes	yes	3;4	9.6891e-06	84.249	33938000
EIADYLATGKTER	13	1	1465.74	M9PEC1;Q9VRY6;M9PEJ2;M9PHL4;M9PES8;M9PBS9	M9PEC1	39	51			yes	no	3	0.026461	26.969	2642500
EIEAFEALQR	10	0	1204.61	Q7KTB3;Q8IP79;Q8IP80;Q9VK25	Q7KTB3	354	363	Pect		yes	no	2	0.0001376	124.98	4314700
EIILPVPAFNVINGGSHAGNK	21	0	2146.15	E1JHR5;P15007	E1JHR5	142	162	Eno	Enolase	yes	no	3	0.00060911	80.238	4340800
EITALAPSTMK	11	0	1160.61	P02572;X2JCP8;P10987	X2JCP8	317	327	Act42A;Act5C	Actin-42A;Actin-5C	no	no	2	1.5223e-21	111.61	357770000
ELAEDGYSGVEVR	13	0	1422.66	G3M3A2;Q06559	G3M3A2	30	42	RpS3	40S ribosomal protein S3	yes	no	2	0.0037829	72.652	6193900
ELATQIQR	8	0	957.524	C9QP42;Q02748	C9QP42	109	116	eIF-4a	Eukaryotic initiation factor 4A	yes	no	2	4.231e-13	151.17	114000000
ELAVQIQK	8	0	927.539	Q9VHS8	Q9VHS8	105	112	eIF4AIII	Eukaryotic initiation factor 4A-III	yes	yes	2	0.024494	81.381	3762700
ELDKPFLLPVENVYSIPGR	19	1	2185.18	A1Z9E3	A1Z9E3	277	295	EfTuM	Elongation factor Tu	yes	yes	3	0.0019735	61.167	4521200
ELFAAPIAR	9	0	986.555	M9PCE0;Q01604	M9PCE0	320	328	Pgk	Phosphoglycerate kinase	yes	no	2	0.012049	75.854	18806000
ELFTIQGTIPVVYK	14	0	1606.9	Q9VVA7	Q9VVA7	52	65	TSG101		yes	yes	2	0.000163	90.108	4138300
ELFVMAR	7	0	864.453	O18413;Q9VA54	O18413	232	238	Rpt6;Rpt6R	26S protease regulatory subunit 8	yes	no	2	0.020176	44.611	1034700
ELLEKLEEAETSNNHLLK	18	1	2109.1	Q9VXN3	Q9VXN3	363	380			yes	yes	2;3;4	5.0734e-45	188.04	120180000
ELLEKLEEAETSNNHLLKR	19	2	2265.2	Q9VXN3	Q9VXN3	363	381			yes	yes	4	0.013534	23.562	3816200
ELLTEMGYDGDKIPVVK	17	1	1905.98	A1Z9E3	A1Z9E3	225	241	EfTuM	Elongation factor Tu	yes	yes	3	0.0012105	43.791	2887700
ELTGTVKLPAEAEAFR	16	1	1730.92	A4V4F2;M9PJN2;M9PHT0;F2FB46;M9PHL7;O61492;E1JJL2;C9QP31	A4V4F2	281	296	Flo2;Flo-2	Flotillin-2	yes	no	3	0.0030452	28.956	1716400
ELTMNIEDERR	11	1	1404.67	Q59E58;A0A0B4JD57;Q59E59;A0A0B4K7Q4;A0A0B4JD95;Q99323	Q59E58	1851	1861	zip	Myosin heavy chain, non-muscle	yes	no	2;3	1.7708e-22	114.89	4837400
ELVEAAFNRNDK	12	1	1404.7	Q9VJZ5	Q9VJZ5	144	155	Tap42		yes	yes	2	0.0033786	89.247	2249700
EMNDAGQFYTNR	12	0	1444.6	Q9VPX7;Q9VPX6	Q9VPX7	115	126	capt	Adenylyl cyclase-associated protein	yes	no	2	0.0024056	72.848	12760000
ENVQLSAQNILSCTR	15	0	1731.86	Q7JWQ7	Q7JWQ7	234	248	Swim		yes	yes	2;3	5.3638e-05	99.671	29557000
ENVQLSAQNILSCTRR	16	1	1887.96	Q7JWQ7	Q7JWQ7	234	249	Swim		yes	yes	3	0.000508	55.186	7269700
EQEITADR	8	0	960.451	Q9VXN3	Q9VXN3	58	65			yes	yes	2	0.02753	67.169	11249000
EQEITADRVFDMQNSTAVGSETLSAHPVR	29	1	3187.52	Q9VXN3	Q9VXN3	58	86			yes	yes	3;4	3.4011e-08	94.192	153710000
EQVENLNIGK	10	0	1142.59	Q9VYV3	Q9VYV3	158	167	prtp		yes	yes	2	0.011743	59.35	3975700
EQYEEITK	8	0	1038.49	A0A0B4KGP8;Q24208	A0A0B4KGP8	201	208	eIF-2gamma	Eukaryotic translation initiation factor 2 subunit 3	yes	no	2	0.027567	61.962	11230000
ERELEATIR	9	1	1115.59	O61491	O61491	279	287	Flo-1	Flotillin-1	yes	yes	2;3	0.0001207	127.76	280170000
ESNGEFGNELPQR	13	0	1475.66	Q960D3;Q9VBX3	Q960D3	112	124	vig2		yes	no	2	0.0044372	69.349	7856000
ESNSEDELEYDPSLYPQR	18	0	2169.93	Q960D3;Q9VBX3;A0A0S0X2W5;D2A6L8	Q960D3	261	278	vig2;FDY		yes	no	2	1.3948e-05	91.914	11246000
ETLAPAPGAPSAPAAASTPVDKLDGNK	27	1	2545.3	P20240	P20240	62	88	Ote	Otefin	yes	yes	3	0.00034777	48.097	15152000
ETNKIISDHKYK	12	2	1474.78	Q9VXN3	Q9VXN3	300	311			yes	yes	3	0.0010456	72.34	14079000
ETNTFYSPR	9	0	1113.51	Q9VM43	Q9VM43	217	225	Pvf2		yes	yes	2	0.015431	69.423	14998000
ETQVLCLSPTR	11	0	1302.66	Q9VHS8	Q9VHS8	94	104	eIF4AIII	Eukaryotic initiation factor 4A-III	yes	yes	2	0.019858	51.268	1424500
EVAAPDVGR	9	0	912.466	A4V4F2;M9PJN2;M9PHT0;F2FB46;M9PHL7;O61492;E1JJL2	A4V4F2	136	144	Flo2;Flo-2	Flotillin-2	yes	no	2	0.013291	73.665	89839000
EVDPDDNFLPPDQR	14	0	1655.74	O46231;E1JJ21;Q9VA56;Q9VA58;C7LAH8;A0A0B4KHF2;Q9VA59;A0A0B4K7R6;A0A0B4KHW6;A8JRH3;A0A0B4K6N4	O46231	49	62	tmod;tmod-RC		yes	no	2	7.3525e-05	94.767	11956000
EVKLDDIGLIHR	12	1	1406.79	A0A0B4LGA7;P27091	A0A0B4LGA7	281	292	gbb	Protein 60A	yes	no	3	0.022402	29.807	4066400
EYDTYGQTAENIGR	14	0	1615.71	A0A0B4K7M9;Q27237;D3DN23;Q7KVH7	A0A0B4K7M9	125	138	l(2)tid;l(2)tid-RA	Protein tumorous imaginal discs, mitochondrial	yes	no	2	0.00019532	88.596	5568600
EYIDLDTNR	9	0	1137.53	Q8IHB0;Q8INB6;Q86BR9;Q86NK8;Q4AB31;A0A0B4K7C4;A0A0B4K697;A0A0B4KHL4;Q9VEX2;Q59DW8	Q8IHB0	216	224	gish		yes	no	2	0.018076	60.436	5764400
FAERLDEVEDVLTTNR	16	1	1905.94	Q9V4E0	Q9V4E0	256	271	ND-49		yes	yes	3	6.1852e-08	108.34	6038800
FATGSWDTMLK	11	0	1255.59	M9PB96;Q9VKQ3	M9PB96	209	219	CG6724	Ribosome biogenesis protein WDR12 homolog	yes	no	2	0.0058773	60.064	15944000
FDDNAEFR	8	0	1012.42	A0A0B4JCW4;A0A126GUR6;Q9VHJ8;Q95U38	A0A0B4JCW4	262	269	skap	Succinyl-CoA ligase subunit beta	yes	no	2	0.027567	61.962	4272200
FDMVVPILEK	10	0	1189.64	Q9V400	Q9V400	436	445	Ilk		yes	yes	2	0.0010607	73.985	14823000
FDQPAPAGTTYK	12	0	1294.62	Q9VYR1;Q76NR6	Q9VYR1	276	287	regucalcin		yes	no	2	0.01274	53.683	2118600
FGDNFQDKFR	10	1	1272.59	Q9VK59	Q9VK59	122	131			yes	yes	2	0.013429	107.15	2157900
FGLDATAVGDEGGFAPNIQSNK	22	0	2207.05	E1JHR5;P15007	E1JHR5	200	221	Eno	Enolase	yes	no	2	1.1392e-14	121.31	19069000
FLEFKGDSVKR	11	2	1324.71	Q9V470	Q9V470	195	205	Sucb	Succinyl-CoA ligase subunit beta	yes	yes	2	0.00099041	80.239	1731800
FLEQCVFK	8	0	1069.53	P32392	P32392	92	99	Arp3	Actin-related protein 3	yes	yes	2	0.029936	69.176	2945900
FLNDTDIAK	9	0	1035.52	O61491	O61491	206	214	Flo-1	Flotillin-1	yes	yes	2	0.0088209	81.548	614470000
FNNGPSNGYENR	12	0	1367.59	Q960D3;Q9VBX3	Q960D3	372	383	vig2		yes	no	2	0.0010372	81.865	4948100
FPFLGVHFTPR	11	0	1316.7	Q9VJ28	Q9VJ28	296	306	CG10639-RA		yes	yes	2	0.0071658	68.735	1391100
FPGQLNADLRK	11	1	1257.68	Q24560;A1ZBL0;P61857;Q9VAX7;Q8MST5;A0A0B4LGH1;P08841	Q24560	242	252	betaTub56D;betaTub85D;betaTub97EF;betaTub60D	Tubulin beta-1 chain;Tubulin beta-2 chain;Tubulin beta-3 chain	no	no	2	0.003804	82.749	4465900
FPIDDSYDIVDSAGVAR	17	0	1838.87	P08120	P08120	49	65	Cg25C	Collagen alpha-1(IV) chain	yes	yes	2	0.015337	37.426	2279000
FQTPADKLAFMGPLK	15	1	1662.88	O16797	O16797	379	393	RpL3	60S ribosomal protein L3	yes	yes	3	0.00030104	65.472	24014000
FQTPADKLAFMGPLKK	16	2	1790.98	O16797	O16797	379	394	RpL3	60S ribosomal protein L3	yes	yes	3;4	1.892e-06	96.673	79418000
FSFQEK	6	0	784.376	Q9V400	Q9V400	339	344	Ilk		yes	yes	1	0.010069	111.04	6332700
FSPQVVTSADGDEPR	15	0	1603.75	Q9VW19	Q9VW19	140	154			yes	yes	2	0.0028335	60.49	3337500
FTPGAFTNQIQPAFREPR	18	1	2076.05	P38979	P38979	103	120	sta	40S ribosomal protein SA	yes	yes	3	0.00064709	72.184	11166000
FTTVEEVDYTADK	13	0	1516.69	Q9VKD3	Q9VKD3	418	430	CG12264	Probable cysteine desulfurase, mitochondrial	yes	yes	2	0.00076658	100.72	7829300
FVFNDGSSK	9	0	999.466	Q9VVA7	Q9VVA7	43	51	TSG101		yes	yes	2	0.016235	66.692	9831900
FVIWTESAFAR	11	0	1325.68	P09180	P09180	252	262	RpL4	60S ribosomal protein L4	yes	yes	2	8.3946e-08	132.9	162820000
FVQGTVAEGAPIIPISAQLK	20	0	2038.15	A0A0B4KGP8;Q24208	A0A0B4KGP8	209	228	eIF-2gamma	Eukaryotic translation initiation factor 2 subunit 3	yes	no	2;3	1.7102e-10	123.02	26451000
FYPNLLLGRD	10	1	1206.64	Q9VU87	Q9VU87	390	399	Vps36	Vacuolar protein-sorting-associated protein 36	yes	yes	2	0.011749	57.598	3031900
FYVEEEGKGLDASGGK	16	1	1684.79	M9PCE0;Q01604	M9PCE0	122	137	Pgk	Phosphoglycerate kinase	yes	no	2;3	1.2196e-10	156.69	78555000
GAPLAVVHFRDPYR	14	1	1596.85	Q9V3G1	Q9V3G1	55	68	RpL8	60S ribosomal protein L8	yes	yes	3	0.0092881	34.179	1644700
GATQSGINFGNTR	13	0	1321.64	M9PE30;Q9VZI1	M9PE30	161	173	Chd64	Transgelin	yes	no	2	0.0037734	62.303	1439100
GDKGATGLTGNDGPVGGR	18	1	1627.79	P08120	P08120	992	1009	Cg25C	Collagen alpha-1(IV) chain	yes	yes	3	0.0010756	49.049	2263900
GDPGPYGQR	9	0	945.43	P08120	P08120	122	130	Cg25C	Collagen alpha-1(IV) chain	yes	yes	2	0.0095327	54.549	0
GEAEAFAIAAK	11	0	1076.55	O61491	O61491	323	333	Flo-1	Flotillin-1	yes	yes	2	0.0056094	73.985	34693000
GEGGYRNDGPR	11	1	1176.53	Q960D3;Q9VBX3	Q960D3	322	332	vig2		yes	no	3	0.023256	31.843	1715400
GEGGYRNDGPRGEGPR	16	2	1672.77	Q960D3;Q9VBX3	Q960D3	333	348	vig2		yes	no	4	0.018055	17.281	1669500
GETEDSNELPSTSK	14	0	1492.65	X2JFW6;Q9VX35	X2JFW6	132	145			yes	no	2	0.014223	50.284	1391200
GFKDQIQDVFK	11	1	1323.68	C9QP42;Q02748	C9QP42	188	198	eIF-4a	Eukaryotic initiation factor 4A	yes	no	2;3	0.00083041	70.1	86575000
GFKEQIYDVYR	11	1	1416.7	Q9VHS8	Q9VHS8	184	194	eIF4AIII	Eukaryotic initiation factor 4A-III	yes	yes	2	0.020798	54.608	2232800
GGGNYSNNSNSGGNNSYPR	19	0	1914.78	Q9VK59	Q9VK59	87	105			yes	yes	2	0.015771	43.382	2735800
GGPSSNFGQANR	12	0	1190.54	Q9VK59	Q9VK59	132	143			yes	yes	2	4.7041e-09	103.19	14334000
GGVAGGSILSGVLK	14	0	1213.7	A0A0B4KGP8;Q24208	A0A0B4KGP8	275	288	eIF-2gamma	Eukaryotic translation initiation factor 2 subunit 3	yes	no	2	8.9859e-05	79.693	7025400
GGVIDLETFLK	11	0	1190.65	Q9VVA7	Q9VVA7	371	381	TSG101		yes	yes	2	0.012305	55.064	18824000
GGVVLISDEVAEK	13	0	1314.7	Q0E9G4;Q961L4	Q0E9G4	293	305	Drat		yes	no	2	0.0081017	55.567	1114400
GHLENNPQLEK	11	0	1277.64	M9PG76;P19889	M9PG76	67	77	RpLP0	60S acidic ribosomal protein P0	yes	no	3	0.0014359	50.284	1582200
GHVIDGVSEFPLVVSDEVQK	20	0	2153.1	P09180	P09180	144	163	RpL4	60S ribosomal protein L4	yes	yes	2;3	2.9162e-34	208.97	382510000
GISMGDLDLHTK	12	0	1285.63	Q9V400	Q9V400	186	197	Ilk		yes	yes	2	0.0075689	56.563	3315500
GITINVAHVEYQTETR	16	0	1829.93	A1Z9E3	A1Z9E3	130	145	EfTuM	Elongation factor Tu	yes	yes	2	0.030634	55.401	5482900
GIYAYGFEKPSAIQQR	16	1	1826.93	Q9VHS8	Q9VHS8	40	55	eIF4AIII	Eukaryotic initiation factor 4A-III	yes	yes	2;3	0.00077343	52.522	12716000
GIYGYGFEKPSAIQQR	16	1	1812.92	C9QP42;Q02748	C9QP42	44	59	eIF-4a	Eukaryotic initiation factor 4A	yes	no	2;3	2.5745e-06	78.69	168890000
GKENVQLSAQNILSCTR	17	1	1916.97	Q7JWQ7	Q7JWQ7	232	248	Swim		yes	yes	2;3	2.9424e-136	220.19	594130000
GKENVQLSAQNILSCTRR	18	2	2073.07	Q7JWQ7	Q7JWQ7	232	249	Swim		yes	yes	3;4	1.2967e-10	124.43	132840000
GKHILTISGHTAPIK	15	1	1571.91	M9PB96;Q9VKQ3	M9PB96	135	149	CG6724	Ribosome biogenesis protein WDR12 homolog	yes	no	3	0.018291	28.812	2928200
GLCAIAQAESLR	12	0	1287.66	G3M3A2;Q06559	G3M3A2	97	108	RpS3	40S ribosomal protein S3	yes	no	2	0.0037783	75.294	2120900
GLIGIQGER	9	0	941.529	P08120	P08120	1489	1497	Cg25C	Collagen alpha-1(IV) chain	yes	yes	2	0.01718	63.48	5715900
GLSEETTTGVHNLYK	15	0	1647.81	M9PHN8;X2JF40;Q27580	M9PHN8	43	57	Ahcy13	Adenosylhomocysteinase	yes	no	2;3	4.1562e-05	119.16	15134000
GMAFLHSLER	10	0	1159.58	Q9V400	Q9V400	301	310	Ilk		yes	yes	2	0.011768	58.981	4289800
GMECEFVGYNK	11	0	1332.55	A1Z9E3	A1Z9E3	311	321	EfTuM	Elongation factor Tu	yes	yes	2	0.0066562	65.305	3601200
GMVMCKPGSVK	11	1	1192.58	A1Z9E3	A1Z9E3	361	371	EfTuM	Elongation factor Tu	yes	yes	2;3	0.010617	57.859	4374200
GPLVVYDKDEGLRK	14	2	1587.86	P09180	P09180	209	222	RpL4	60S ribosomal protein L4	yes	yes	2;3;4	1.6731e-05	109.22	55077000
GQPVGLGWDGITK	13	0	1326.69	O46231;E1JJ21;Q9VA56;Q9VA58;C7LAH8;A0A0B4KHF2;Q9VA59;A0A0B4K7R6;A0A0B4KHW6;A8JRH3;A0A0B4K6N4	O46231	172	184	tmod;tmod-RC		yes	no	2	0.00060943	82.171	51778000
GRDVIAQAQSGTGK	14	1	1386.72	C9QP42;Q02748;Q9VHS8	C9QP42	67	80	eIF-4a;eIF4AIII	Eukaryotic initiation factor 4A;Eukaryotic initiation factor 4A-III	no	no	2;3	1.8983e-14	172.09	158260000
GSALCALEDKSPEIGK	16	1	1673.83	A1Z9E3	A1Z9E3	242	257	EfTuM	Elongation factor Tu	yes	yes	3	0.018591	27.496	2513300
GSSDYELVGQGEKETPVQK	19	1	2049.99	Q7K2D2	Q7K2D2	84	102	Dmn	Probable dynactin subunit 2	yes	yes	3	0.002185	52.784	9030000
GSTGTLGNFAK	11	0	1051.53	M9PB84;P31009	M9PB84	211	221	RpS2	40S ribosomal protein S2	yes	no	2	0.0041825	76.827	4408600
GTALNVAEYLTPVLK	15	0	1587.89	Q9VVS6	Q9VVS6	10	24	Atg3	Autophagy-related protein 3	yes	yes	2	4.092e-05	110.86	5115800
GTFNFDDFKR	10	1	1245.58	A0A0B4JD11;Q9NJH0	A0A0B4JD11	282	291	Ef1gamma	Elongation factor 1-gamma	yes	no	2;3	0.013557	101.64	26151000
GTVISAFGSLPK	12	0	1175.65	Q7K0K1	Q7K0K1	310	321			yes	yes	2	0.0061592	57.348	8059200
GTVVTGRLER	10	1	1086.61	A1Z9E3	A1Z9E3	296	305	EfTuM	Elongation factor Tu	yes	yes	3	0.010632	33.229	2856100
GVAINFITDDDRR	13	1	1490.75	C9QP42;Q02748	C9QP42	367	379	eIF-4a	Eukaryotic initiation factor 4A	yes	no	2;3	2.4368e-05	128.38	26442000
GVDSVSVSPDGLR	13	0	1286.65	M9PB96;Q9VKQ3	M9PB96	196	208	CG6724	Ribosome biogenesis protein WDR12 homolog	yes	no	2	4.6565e-09	140.07	30798000
GVLLYGPPGTGK	12	0	1157.64	O18413;Q9VA54;Q9V3V6	O18413	184	195	Rpt6;Rpt6R;Rpt5	26S protease regulatory subunit 8	yes	no	2	0.032065	45.368	2624000
GVSASIAGR	9	0	816.445	Q9VN39;Q8T0Q2	Q9VN39	275	283			yes	no	2	0.0093532	86.794	13712000
GVVDENCYPYTQHR	14	0	1736.76	Q7JWQ7	Q7JWQ7	269	282	Swim		yes	yes	2	1.5277e-05	137.17	63348000
GVVDENCYPYTQHRDTCK	18	1	2240.96	Q7JWQ7	Q7JWQ7	269	286	Swim		yes	yes	3;4	0.0007249	70.942	62579000
GVVDSEDLPLNISR	14	0	1512.78	M9PBL3;P02828	M9PBL3	372	385	Hsp83	Heat shock protein 83	yes	no	2	0.0025924	73.781	3956400
GYEGAIGLIGQK	12	0	1204.65	P08120	P08120	1528	1539	Cg25C	Collagen alpha-1(IV) chain	yes	yes	2	0.0011501	93.551	3277100
GYNLPQPK	8	0	915.481	P09180	P09180	279	286	RpL4	60S ribosomal protein L4	yes	yes	2	0.027531	103.29	50253000
GYSFTTTAER	10	0	1131.52	A0A0B4LH50;P53501;P10981;P83967;M9PFZ6;P02574;P02572;X2JCP8;P10987	X2JCP8	198	207	Act87E;Act57B;Act88F;Act79B;Act42A;Act5C	Actin-57B;Actin-87E;Actin, indirect flight muscle;Actin, larval muscle;Actin-42A;Actin-5C	no	no	2	0.00015715	124.23	1135800000
GYSFTTTAEREIVR	14	1	1628.82	A0A0B4LH50;P53501;P10981;P83967;M9PFZ6;P02574;P02572;X2JCP8;P10987	X2JCP8	198	211	Act87E;Act57B;Act88F;Act79B;Act42A;Act5C	Actin-57B;Actin-87E;Actin, indirect flight muscle;Actin, larval muscle;Actin-42A;Actin-5C	no	no	2;3	7.2707e-16	150.21	142810000
GYVAGDSK	8	0	795.376	P08736;A4V3Q6;P05303	P08736	323	330	Ef1alpha48D;Ef1alpha100E	Elongation factor 1-alpha 1;Elongation factor 1-alpha;Elongation factor 1-alpha 2	yes	no	2	0.030167	33.55	0
HELKDVEER	9	1	1153.57	Q9VXN3	Q9VXN3	121	129			yes	yes	2;3	0.0065307	68.224	14670000
HGQEIDLLEKELIR	14	1	1691.92	M9NE89;P08928	M9NE89	357	370	Lam	Lamin Dm0	yes	no	3	0.017259	31.389	1649700
HGSMAFYPK	9	0	1036.48	O16797	O16797	11	19	RpL3	60S ribosomal protein L3	yes	yes	2;3	0.0019606	108.46	233110000
HIIAQEVAADPQSYNDAVLGK	21	0	2238.13	B6IDQ5;M9PED6;Q9VRJ9	B6IDQ5	184	204	CG4603-RA;CG4603	Ubiquitin thioesterase OTU1	yes	no	3	0.0060321	58.123	4353000
HILTISGHTAPIK	13	0	1386.8	M9PB96;Q9VKQ3	M9PB96	137	149	CG6724	Ribosome biogenesis protein WDR12 homolog	yes	no	2;3	0.02454	46.158	17314000
HLHHRQHRGK	10	2	1304.71	A1Z7F5;B7YZT0;A0A0B4KF15	A1Z7F5	74	83	mtt		yes	no	2	0.0056022	57.559	215620000
HLIPCATSGESK	12	0	1298.63	P92177	P92177	107	118	14-3-3epsilon	14-3-3 protein epsilon	yes	yes	2	0.0023116	90.108	4428400
HLYEELSSGQQLCK	14	0	1690.8	M9PEW8;Q9VSW7	M9PEW8	16	29			yes	no	3	0.00081983	50.897	2157200
HQGVMVGMGQK	11	0	1170.56	A0A0B4LH50;P53501;P10981;P83967;M9PFZ6;P02574;P02572;X2JCP8;P10987	X2JCP8	41	51	Act87E;Act57B;Act88F;Act79B;Act42A;Act5C	Actin-57B;Actin-87E;Actin, indirect flight muscle;Actin, larval muscle;Actin-42A;Actin-5C	no	no	2;3	5.8888e-38	180.44	545880000
HQGVMVGMGQKDSYVGDEAQSK	22	1	2350.07	A0A0B4LH50;P53501;P10981;P83967;P02572;X2JCP8;P10987	X2JCP8	41	62	Act87E;Act57B;Act88F;Act42A;Act5C	Actin-57B;Actin-87E;Actin, indirect flight muscle;Actin-42A;Actin-5C	no	no	3;4	0.00098957	72.145	22863000
HQGVMVGMGQKDSYVGDEAQSKR	23	2	2506.17	A0A0B4LH50;P53501;P10981;P83967;P02572;X2JCP8;P10987	X2JCP8	41	63	Act87E;Act57B;Act88F;Act42A;Act5C	Actin-57B;Actin-87E;Actin, indirect flight muscle;Actin-42A;Actin-5C	no	no	3;4	2.3539e-19	133.09	50681000
HVDQHKEQMDKLNSR	15	2	1863.9	Q59E58;A0A0B4JD57;Q59E59;A0A0B4K7Q4;A0A0B4JD95;Q99323	Q59E58	1862	1876	zip	Myosin heavy chain, non-muscle	yes	no	2;3;4	1.7582e-15	142.1	30148000
IAAEVAAPLAK	11	0	1052.62	A4V4F2;M9PJN2;M9PHT0;F2FB46;M9PHL7;O61492;E1JJL2;C9QP31	A4V4F2	367	377	Flo2;Flo-2	Flotillin-2	yes	no	2	0.0029613	87.476	157130000
IADVVYNASNNELVR	15	0	1675.85	A0A0B4K6N1;Q8MLY8	A0A0B4K6N1	78	92	RpS8	40S ribosomal protein S8	yes	no	2	5.9583e-05	103.22	5743200
IAELTSLPFVTAPNK	15	0	1599.89	Q8IRQ5;Q9W3X6	Q8IRQ5	254	268	l(1)G0255		yes	no	2	0.024988	42.743	674630
IAEPYITWGYPNLK	14	0	1663.86	X2J5G6;P32100	X2J5G6	138	151	RpL7	60S ribosomal protein L7	yes	no	2	0.0029975	60.563	1652600
IAEQNSVEK	9	0	1016.51	Q9VM43	Q9VM43	165	173	Pvf2		yes	yes	2	0.015431	69.423	2195900
IANLEEQLENEGK	13	0	1485.73	Q59E58;A0A0B4JD57;Q59E59;A0A0B4K7Q4;A0A0B4JD95;Q99323	Q59E58	1821	1833	zip	Myosin heavy chain, non-muscle	yes	no	2	5.5092e-05	119.53	6508600
IANLEEQLENEGKER	15	1	1770.87	Q59E58;A0A0B4JD57;Q59E59;A0A0B4K7Q4;A0A0B4JD95;Q99323	Q59E58	1821	1835	zip	Myosin heavy chain, non-muscle	yes	no	2	2.4873e-52	198.57	13825000
ICTRPFTIFR	10	1	1309.7	Q95RB1	Q95RB1	47	56			yes	yes	3	0.0038758	51.092	57602000
IDAVSVGNVR	10	0	1028.56	Q9VFF0	Q9VFF0	423	432	UQCR-C1		yes	yes	2	0.0067088	78.334	3385700
IEDLSQQAQVAAAEK	15	0	1599.81	A0A0B4LEY6;Q94518	A0A0B4LEY6	128	142	Nacalpha	Nascent polypeptide-associated complex subunit alpha	yes	no	2	0.0041869	57.019	3909000
IEEEIGAGVK	10	0	1043.55	E1JHR5;P15007	E1JHR5	414	423	Eno	Enolase	yes	no	2	1.3005e-07	131.06	142630000
IEMEITDLVEK	11	0	1318.67	O46231;E1JJ21;Q9VA56;Q9VA58;C7LAH8;A0A0B4KHF2;Q9VA59;A0A0B4K7R6;A0A0B4KHW6;A8JRH3;A0A0B4K6N4	O46231	317	327	tmod;tmod-RC		yes	no	2	0.0062757	98.249	10775000
IENFEPVIYPK	11	0	1347.71	A0A0C4DHG6;A0A0C4DHG2;Q07171	A0A0C4DHG6	19	29	Gel	Gelsolin	yes	no	2	0.0015185	82.749	4061200
IESGSGGDSEVQR	13	0	1319.6	O18413	O18413	258	270	Rpt6	26S protease regulatory subunit 8	yes	yes	2	0.0011529	93.058	4864100
IGGIGTVPVGR	11	0	1024.6	P08736;A4V3Q6;P05303	P08736	256	266	Ef1alpha48D;Ef1alpha100E	Elongation factor 1-alpha 1;Elongation factor 1-alpha;Elongation factor 1-alpha 2	yes	no	2	0.0026361	110.87	239160000
IGINQGI	7	0	713.407	A4V383;P91929	A4V383	401	407	ND-42;ND42	NADH dehydrogenase [ubiquinone] 1 alpha subcomplex subunit 10, mitochondrial	yes	no	1	0.0038064	115.83	5290300
IGQNDPLDAVQR	12	0	1324.67	Q7JWH6	Q7JWH6	254	265			yes	yes	2	0.0027903	77.662	4494200
IGSAEAHAIELVGK	14	0	1393.76	A4V4F2;M9PJN2;M9PHT0;F2FB46;M9PHL7;O61492;E1JJL2;C9QP31	A4V4F2	322	335	Flo2;Flo-2	Flotillin-2	yes	no	2	9.471e-22	161.99	17464000
IGSAEAHAIELVGKAEAER	19	1	1950.02	A4V4F2;M9PJN2;M9PHT0;F2FB46;M9PHL7;O61492;E1JJL2;C9QP31	A4V4F2	322	340	Flo2;Flo-2	Flotillin-2	yes	no	3;4	4.3879e-09	102.33	30922000
IHLVEDRR	8	1	1036.58	A0A0C4DHG5;P26686	A0A0C4DHG5	186	193	B52	Serine-arginine protein 55	yes	no	3	0.0030576	63.565	2182400
IIAEIEQK	8	0	942.539	Q7K2D2	Q7K2D2	326	333	Dmn	Probable dynactin subunit 2	yes	yes	2	0.024384	81.784	8300700
IIAPPER	7	0	794.465	A0A0B4LH50;P53501;P10981;P83967;M9PFZ6;P02574;X2JCP8;P10987	X2JCP8	330	336	Act87E;Act57B;Act88F;Act79B;Act5C	Actin-57B;Actin-87E;Actin, indirect flight muscle;Actin, larval muscle;Actin-5C	no	no	2	0.0020484	86.086	211840000
IIAPPERK	8	1	922.56	A0A0B4LH50;P53501;P10981;P83967;M9PFZ6;P02574;X2JCP8;P10987	X2JCP8	330	337	Act87E;Act57B;Act88F;Act79B;Act5C	Actin-57B;Actin-87E;Actin, indirect flight muscle;Actin, larval muscle;Actin-5C	no	no	2;3	0.0052987	57.047	172640000
IINEPTAAAIAYGLDKK	17	1	1786.98	C7LA75;P11147;F3YDH0;P29844	C7LA75	172	188	Hsc70-4-RA;Hsc70-4;Hsc70-3	Heat shock 70 kDa protein cognate 4;Heat shock 70 kDa protein cognate 3	yes	no	3	0.00045302	60.209	7514200
IINEPTAAALAYGLDK	16	0	1658.89	O97125;Q9VG58;Q9BIS2;Q9BIR7;Q8INI8;P82910;P02825;P11146	O97125	169	184	Hsp68;Hsp70Bbb;Hsp70Bb;Hsp70Bc;Hsp70Ba;Hsp70Aa;Hsp70Ab;Hsc70-2	Heat shock protein 68;Major heat shock 70 kDa protein Bbb;Major heat shock 70 kDa protein Bb;Major heat shock 70 kDa protein Bc;Major heat shock 70 kDa protein Ba;Major heat shock 70 kDa protein Aa;Major heat shock 70 kDa protein Ab;Heat shock 70 kDa protein cognate 2	yes	no	2	0.0010391	76.655	2168500
IIPTYHLNSHHVMIDDDLTAR	21	0	2460.22	Q9V400	Q9V400	311	331	Ilk		yes	yes	4	0.010817	23.447	1718900
IISDHKYK	8	1	1002.55	Q9VXN3	Q9VXN3	304	311			yes	yes	3	0.0035296	68.383	9605000
IKELTMNIEDERR	13	2	1645.85	Q59E58;A0A0B4JD57;Q59E59;A0A0B4K7Q4;A0A0B4JD95;Q99323	Q59E58	1849	1861	zip	Myosin heavy chain, non-muscle	yes	no	2;3;4	0.00011388	82.362	45050000
IKIIAPPER	9	1	1035.64	A0A0B4LH50;P53501;P10981;P83967;M9PFZ6;P02574;X2JCP8;P10987	X2JCP8	328	336	Act87E;Act57B;Act88F;Act79B;Act5C	Actin-57B;Actin-87E;Actin, indirect flight muscle;Actin, larval muscle;Actin-5C	no	no	2	0.025556	66.692	24782000
IKIVAPPER	9	1	1021.63	P02572	P02572	328	336	Act42A	Actin-42A	yes	yes	2	0.028383	60.59	7844200
IKIVAPPERK	10	2	1149.72	P02572	P02572	328	337	Act42A	Actin-42A	yes	yes	2	0.029694	40.352	4445600
ILESGCHVVVGTPGR	15	0	1579.81	C9QP42;Q02748	C9QP42	144	158	eIF-4a	Eukaryotic initiation factor 4A	yes	no	2;3	3.9697e-30	168.94	36439000
ILVNTAGPYR	10	0	1102.61	Q9VG81	Q9VG81	84	93			yes	yes	2	0.011044	69.423	2552300
IMKADELLGTASEQFLGK	18	1	1950.01	A4V4F2;M9PJN2	A4V4F2	77	94	Flo2		yes	no	3	0.00056686	73.464	19399000
IMNTYSVVPSPK	12	0	1334.69	Q24560;A1ZBL0;A0A0B4LGH1;P08841	Q24560	163	174	betaTub56D;betaTub60D	Tubulin beta-1 chain;Tubulin beta-3 chain	no	no	2	0.001299	76.143	8269400
INAEDNALDQITK	13	0	1443.72	Q9VXN3	Q9VXN3	16	28			yes	yes	2;3	3.8847e-05	122.7	820690000
INAEDNALDQITKEAEAR	18	1	1999.98	Q9VXN3	Q9VXN3	16	33			yes	yes	2;3	5.1792e-14	135.28	26933000
INVYYNEASGGK	12	0	1313.63	Q24560;A1ZBL0	Q24560	47	58	betaTub56D	Tubulin beta-1 chain	yes	no	2	0.0026469	91.855	31228000
IPTRDQYADVYQQR	14	1	1751.86	Q9W254	Q9W254	111	124	qkr58E-2		yes	yes	3	0.0099446	30.998	2336800
IPVAVTNAVSWR	12	0	1311.73	O62531	O62531	151	162	AP-1mu		yes	yes	2	0.0044225	102.06	2677900
IQSGEVSPPFCNYGAYDVR	19	0	2157.98	Q9VM43	Q9VM43	358	376	Pvf2		yes	yes	3	0.0041697	49.993	2350300
IRGEAEAFAIAAK	13	1	1345.74	O61491	O61491	321	333	Flo-1	Flotillin-1	yes	yes	2;3	0.0004469	98.353	197810000
IRNEEIQIEVVER	13	1	1625.87	A4V4F2;M9PJN2;M9PHT0;F2FB46;M9PHL7;O61492;E1JJL2;C9QP31	A4V4F2	252	264	Flo2;Flo-2	Flotillin-2	yes	no	3	0.00055211	67.964	20484000
ISENLSEGR	9	0	1003.49	P32392	P32392	349	357	Arp3	Actin-related protein 3	yes	yes	2	0.007466	112.84	20489000
ISEQFTAMFR	10	0	1228.59	Q24560;A1ZBL0;Q9VAX7;Q8MST5	Q24560	381	390	betaTub56D;betaTub97EF	Tubulin beta-1 chain	yes	no	2	0.0057397	87.308	5000600
ISGLIYEETR	10	0	1179.61	A0A0B4KFZ9;P84040	A0A0B4KFZ9	47	56	His4r;His4	Histone H4	yes	no	2	0.01389	57.59	1310400
ISSALPHVIR	10	0	1091.65	Q9VKD3	Q9VKD3	338	347	CG12264	Probable cysteine desulfurase, mitochondrial	yes	yes	2	0.011029	105.57	5168800
ISYALGEIRK	10	1	1148.66	A0A0B4LG88;Q9W255;A0A0B4LGB9	A0A0B4LG88	201	210	qkr58E-1		yes	no	2	0.026428	40.352	2073000
ITAEEGLSDQDEDDDYER	18	0	2098.85	A0A0B4LGA7;P27091	A0A0B4LGA7	103	120	gbb	Protein 60A	yes	no	2	6.5713e-06	93.206	8773500
ITAEEGLSDQDEDDDYERGHR	21	1	2449.03	A0A0B4LGA7;P27091	A0A0B4LGA7	103	123	gbb	Protein 60A	yes	no	4	0.029489	30.094	4210300
ITELYDIAK	9	0	1064.58	Q7K2D2	Q7K2D2	286	294	Dmn	Probable dynactin subunit 2	yes	yes	2	0.010226	90.657	5333400
ITMVSSGTGDIGAAK	15	0	1406.71	O61491	O61491	381	395	Flo-1	Flotillin-1	yes	yes	2	7.475e-11	133.07	210170000
IVAPPERK	8	1	908.544	P02572	P02572	330	337	Act42A	Actin-42A	yes	yes	2	0.019681	47.849	9385600
IVDIQFNFNDGRK	13	1	1564.8	Q960D3;Q9VBX3;A0A0S0X2W5;D2A6L8	Q960D3	285	297	vig2;FDY		yes	no	3	0.00703	38.366	6982200
IVDQVVGKGEEAK	13	1	1370.74	P54397	P54397	255	267	FK506-bp1	39 kDa FK506-binding nuclear protein	yes	yes	2;3	0.0047519	74.944	5455600
IVGPWFMQNQK	11	0	1346.68	Q4V3H4	Q4V3H4	41	51		Elongation of very long chain fatty acids protein	yes	yes	2	0.0069839	41.979	6277600
IVLTTPVCTEK	11	0	1259.68	A0A0B4KGP8;Q24208	A0A0B4KGP8	426	436	eIF-2gamma	Eukaryotic translation initiation factor 2 subunit 3	yes	no	2	0.0072626	57.598	4278600
IVLTTPVCTEKGEK	14	1	1573.84	A0A0B4KGP8;Q24208	A0A0B4KGP8	426	439	eIF-2gamma	Eukaryotic translation initiation factor 2 subunit 3	yes	no	3	0.00037276	65.805	11465000
IVSAVVGTTENVKDANEQIR	20	1	2142.13	Q9VC58	Q9VC58	344	363	Syx18		yes	yes	3	0.0027552	32.156	3792500
IVSSGAGNQGMSAVNSR	17	0	1633.78	Q9VN39	Q9VN39	35	51			yes	yes	2;3	6.921e-09	103.75	118110000
IWDFETGEYER	11	0	1443.63	A0A0B4K812;Q7KNS3	A0A0B4K812	134	144	Lis-1	Lissencephaly-1 homolog	yes	no	2	0.0066624	65.347	2421100
IWHHTFYNELR	11	0	1514.74	A0A0B4LH50;P53501;P10981;P83967;P02572;X2JCP8;P10987	X2JCP8	86	96	Act87E;Act57B;Act88F;Act42A;Act5C	Actin-57B;Actin-87E;Actin, indirect flight muscle;Actin-42A;Actin-5C	no	no	2;3;4	0.0095086	49.368	18958000
IYQPAWMSPETLQR	14	0	1718.85	Q9V400	Q9V400	347	360	Ilk		yes	yes	2	0.0030604	72.006	8669200
KAAEPAEELDAADEALAAEPK	21	1	2138.04	A0A0B4JD11;Q9NJH0	A0A0B4JD11	251	271	Ef1gamma	Elongation factor 1-gamma	yes	no	3	1.429e-19	140.73	15846000
KAAYDVEVQTK	11	1	1250.65	O61491	O61491	223	233	Flo-1	Flotillin-1	yes	yes	2;3	0.00016483	90.108	40593000
KACNCLLLK	9	1	1118.59	E1JHR5;P15007	E1JHR5	336	344	Eno	Enolase	yes	no	2;3	0.0036817	96.492	51077000
KADDSIDPEKQWEVEK	16	2	1915.92	X2JFW6;Q9VX35	X2JFW6	221	236			yes	no	3	0.0057249	36.638	1624200
KAEAEMAYELQAAK	14	1	1551.76	O61491	O61491	234	247	Flo-1	Flotillin-1	yes	yes	2;3	2.3012e-65	218.85	663310000
KAHVMEIQLNGGSIEDKVK	19	2	2095.11	O16797	O16797	177	195	RpL3	60S ribosomal protein L3	yes	yes	3;4	3.3085e-09	101.5	30281000
KAMITNAQLDNDR	13	1	1488.74	Q9VXN3	Q9VXN3	132	144			yes	yes	2;3	0.00011897	109.24	30115000
KAMITNAQLDNDRASQAYEVK	21	2	2365.17	Q9VXN3	Q9VXN3	132	152			yes	yes	4	1.0636e-05	84.499	22775000
KAPTGFHSVK	10	1	1070.59	Q7JWQ7	Q7JWQ7	361	370	Swim		yes	yes	2	0.011914	56.916	13584000
KAQLQIEQLTTELANEK	17	1	1956.05	Q59E58;A0A0B4JD57;Q59E59;A0A0B4K7Q4;A0A0B4JD95;Q99323	Q59E58	1759	1775	zip	Myosin heavy chain, non-muscle	yes	no	3	1.8873e-09	115.31	24702000
KDHLVVILMGSASDISHSEK	20	1	2165.12	F0JAN1;Q9I7S8	F0JAN1	266	285	ade5	Multifunctional protein ADE2;Phosphoribosylaminoimidazole-succinocarboxamide synthase;Phosphoribosylaminoimidazole carboxylase	yes	no	4	0.011032	23.726	2620000
KDLYANTVLSGGTTMYPGIADR	22	1	2342.16	P02572;X2JCP8;P10987	X2JCP8	292	313	Act42A;Act5C	Actin-42A;Actin-5C	no	no	3	0.00085118	41.136	15535000
KGEPGPEGDTGLDGQKGEK	19	2	1897.9	P08120	P08120	312	330	Cg25C	Collagen alpha-1(IV) chain	yes	yes	3;4	0.0017344	54.974	9974600
KGVAINFITDDDRR	14	2	1618.84	C9QP42;Q02748	C9QP42	366	379	eIF-4a	Eukaryotic initiation factor 4A	yes	no	2	0.0013496	84.658	16306000
KGVSASIAGR	10	1	944.54	Q9VN39;Q8T0Q2	Q9VN39	274	283			yes	no	3	0.0011762	107.79	5988700
KGVVDENCYPYTQHR	15	1	1864.85	Q7JWQ7	Q7JWQ7	268	282	Swim		yes	yes	2;3;4	9.0148e-08	121.45	208460000
KGVVDENCYPYTQHRDTCK	19	2	2369.05	Q7JWQ7	Q7JWQ7	268	286	Swim		yes	yes	3;4;5	4.9106e-06	86.479	75339000
KGYNLPQPK	9	1	1043.58	P09180	P09180	278	286	RpL4	60S ribosomal protein L4	yes	yes	2	0.018329	42.835	19875000
KGYTDEGEFDWTGK	14	1	1631.71	Q8IHB0;Q8INB6;Q86BR9;Q86NK8;Q4AB31;A0A0B4K7C4;A0A0B4K697;A0A0B4KHL4;Q9VEX2;Q59DW8	Q8IHB0	341	354	gish		yes	no	3	0.0085879	27.649	771810
KIGSAEAHAIELVGK	15	1	1521.85	A4V4F2;M9PJN2;M9PHT0;F2FB46;M9PHL7;O61492;E1JJL2;C9QP31	A4V4F2	321	335	Flo2;Flo-2	Flotillin-2	yes	no	3	0.0051451	35.35	5778000
KIGSAEAHAIELVGKAEAER	20	2	2078.11	A4V4F2;M9PJN2;M9PHT0;F2FB46;M9PHL7;O61492;E1JJL2;C9QP31	A4V4F2	321	340	Flo2;Flo-2	Flotillin-2	yes	no	3;4	0.0046573	52.784	6223800
KITMVSSGTGDIGAAK	16	1	1534.8	O61491	O61491	380	395	Flo-1	Flotillin-1	yes	yes	2;3	6.5235e-23	146.79	334120000
KKPSYVSAGTNTVTK	15	2	1579.86	X2JCS6;P46223	X2JCS6	136	150	RpL7A	60S ribosomal protein L7a	yes	no	3	0.0028935	46.89	5773000
KLDYGQHIVSGTPGR	15	1	1626.85	Q9VHS8	Q9VHS8	140	154	eIF4AIII	Eukaryotic initiation factor 4A-III	yes	yes	3	0.00027794	73.887	5360700
KLEAQETSSSVPEK	14	1	1531.77	Q9VJY7	Q9VJY7	1715	1728			yes	yes	2;3	0.00013236	100.48	368470000
KLEVEGLSNLSTK	13	1	1416.78	Q9VR99	Q9VR99	188	200	cactin	Cactin	yes	yes	3	0.0028771	36.445	4805600
KLHAETEASDIMAK	14	1	1542.77	Q9VVU4	Q9VVU4	155	168			yes	yes	2;3	3.1465e-05	84.468	13689000
KLQLNVPLVVR	11	1	1277.82	Q9V470	Q9V470	368	378	Sucb	Succinyl-CoA ligase subunit beta	yes	yes	2	0.014207	58.676	2222500
KNDEDEIDFDDLSR	14	1	1709.74	M9PEC1;Q9VRY6;M9PEJ2;M9PHL4;M9PES8	M9PEC1	378	391			yes	no	3	0.0031715	44.196	3252600
KNGWGTMVSHR	11	1	1271.62	E1JHR5;P15007	E1JHR5	363	373	Eno	Enolase	yes	no	3	0.026015	22.046	2444700
KPEWDTIALER	11	1	1356.7	P48612	P48612	114	124	pelo	Protein pelota	yes	yes	2	0.033689	34.721	1359800
KPGLSSFADNPAEGAHSIK	19	1	1924.96	O76268;Q9VQI8;M9PBV2	O76268	117	135	NTPase		yes	no	3	0.018528	23.726	4036000
KQIEIESQEVQR	12	1	1485.78	A4V4F2;M9PJN2;M9PHT0;F2FB46;M9PHL7;O61492;E1JJL2;C9QP31	A4V4F2	266	277	Flo2;Flo-2	Flotillin-2	yes	no	2;3	6.0185e-29	136.53	13773000
KTEICQTCAR	10	1	1265.59	Q95RB1	Q95RB1	67	76			yes	yes	2;3	0.012071	42.001	1486700
KVACIGAWHPSR	12	1	1380.71	O16797	O16797	250	261	RpL3	60S ribosomal protein L3	yes	yes	2;3	0.0092455	60.434	109420000
KVADEEKQSYDAVATVISTAR	21	2	2280.16	Q7K2D2	Q7K2D2	125	145	Dmn	Probable dynactin subunit 2	yes	yes	3;4	0.0014327	42.711	5539500
KWTDDLGK	8	1	961.487	O16797	O16797	136	143	RpL3	60S ribosomal protein L3	yes	yes	2	0.022389	40.268	12565000
KWTDDLGKK	9	2	1089.58	O16797	O16797	136	144	RpL3	60S ribosomal protein L3	yes	yes	2	1.7409e-05	128.86	33969000
KYDQWWGR	8	1	1137.54	Q7JWQ7	Q7JWQ7	148	155	Swim		yes	yes	2	1.1237e-12	114.78	117750000
KYDQWWGRK	9	2	1265.63	Q7JWQ7	Q7JWQ7	148	156	Swim		yes	yes	2	0.00077408	117.1	17713000
KYNEIDNAPEEK	12	1	1448.68	A1Z9E3	A1Z9E3	116	127	EfTuM	Elongation factor Tu	yes	yes	2;3	0.0002339	71.085	12462000
KYNEIDNAPEEKAR	14	2	1675.82	A1Z9E3	A1Z9E3	116	129	EfTuM	Elongation factor Tu	yes	yes	3	0.010723	38.511	6577100
KYSEGLKLR	9	2	1092.63	Q7JWQ7	Q7JWQ7	156	164	Swim		yes	yes	3	0.0025706	75.378	36705000
LAEIETAQR	9	0	1029.55	Q59E58;A0A0B4JD57;Q59E59;A0A0B4K7Q4;A0A0B4JD95;Q99323	Q59E58	1799	1807	zip	Myosin heavy chain, non-muscle	yes	no	2	0.00033528	119.27	64877000
LAFMGPLKK	9	1	1003.59	O16797	O16797	386	394	RpL3	60S ribosomal protein L3	yes	yes	2	0.0021655	68.422	15822000
LAPGGHVGR	9	0	862.477	P09180	P09180	243	251	RpL4	60S ribosomal protein L4	yes	yes	2	0.017981	60.76	15541000
LASSGTTTYEYK	12	0	1319.62	P20240	P20240	226	237	Ote	Otefin	yes	yes	2	0.003898	98.943	21639000
LAVNMVPFPR	10	0	1142.63	Q24560;A1ZBL0;P61857;Q9VAX7;Q8MST5;A0A0B4LGH1;P08841	Q24560	253	262	betaTub56D;betaTub85D;betaTub97EF;betaTub60D	Tubulin beta-1 chain;Tubulin beta-2 chain;Tubulin beta-3 chain	no	no	2	1.3446e-12	147.52	29310000
LAYEAPEK	8	0	919.465	Q9VYY3	Q9VYY3	368	375	CG1749	Ubiquitin-like modifier-activating enzyme 5	yes	yes	2	0.027524	67.981	6030200
LAYGGLLNVTR	11	0	1175.67	Q9VXN3	Q9VXN3	87	97			yes	yes	2	0.0057825	98.048	808450000
LCTMVTEAEVER	12	0	1436.66	Q9VFF0	Q9VFF0	369	380	UQCR-C1		yes	yes	2	0.0032899	76.465	1348600
LDDTELNGRR	10	1	1187.59	A0A0C4DHG5;P26686	A0A0C4DHG5	176	185	B52	Serine-arginine protein 55	yes	no	2;3	0.0005139	129.47	22840000
LDLAGRDLTDYLMK	14	1	1622.83	A0A0B4LH50;P53501;P10981;P83967;M9PFZ6;P02574;P02572;X2JCP8;P10987	X2JCP8	179	192	Act87E;Act57B;Act88F;Act79B;Act42A;Act5C	Actin-57B;Actin-87E;Actin, indirect flight muscle;Actin, larval muscle;Actin-42A;Actin-5C	no	no	3	1.0262e-05	90.444	425740000
LDYGQHIVSGTPGR	14	0	1498.75	Q9VHS8	Q9VHS8	141	154	eIF4AIII	Eukaryotic initiation factor 4A-III	yes	yes	2;3	0.0008288	65.805	7864300
LEEAETSNNHLLK	13	0	1496.75	Q9VXN3	Q9VXN3	368	380			yes	yes	2;3	3.1737e-52	201.75	109010000
LEEAETSNNHLLKR	14	1	1652.85	Q9VXN3	Q9VXN3	368	381			yes	yes	3;4	0.00032221	58.674	4484600
LEGTNVNQAR	10	0	1100.56	Q9V470	Q9V470	379	388	Sucb	Succinyl-CoA ligase subunit beta	yes	yes	2	4.144e-05	128.69	12727000
LETGNFAWASEGVAR	15	0	1606.77	A0A0B4K6N1;Q8MLY8	A0A0B4K6N1	60	74	RpS8	40S ribosomal protein S8	yes	no	2	0.012097	48.741	3205900
LEVNMQALR	9	0	1072.57	Q59E58;A0A0B4JD57;Q59E59;A0A0B4K7Q4;A0A0B4JD95;Q99323	Q59E58	1563	1571	zip	Myosin heavy chain, non-muscle	yes	no	2	0.00018894	124.08	13956000
LFFTPDQAGLSK	12	0	1322.69	Q9VYY3	Q9VYY3	116	127	CG1749	Ubiquitin-like modifier-activating enzyme 5	yes	yes	2	0.0029232	111.65	10811000
LFPMDPPNNTDVEESIKR	18	1	2101.01	O46231;E1JJ21;Q9VA56;Q9VA58;C7LAH8;A0A0B4KHF2;Q9VA59;A0A0B4K7R6;A0A0B4KHW6;A8JRH3;A0A0B4K6N4	O46231	190	207	tmod;tmod-RC		yes	no	3	2.5221e-09	112.3	15397000
LFVLDEADEMLSR	13	0	1536.75	C9QP42;Q02748	C9QP42	175	187	eIF-4a	Eukaryotic initiation factor 4A	yes	no	2	2.3744e-09	132.78	38550000
LGDVYVNDAFGTAHR	15	0	1633.78	M9PCE0;Q01604	M9PCE0	155	169	Pgk	Phosphoglycerate kinase	yes	no	2;3	5.1627e-05	82.529	56546000
LGFAGNKEPQFIIPSAIAIK	20	1	2113.19	P32392	P32392	19	38	Arp3	Actin-related protein 3	yes	yes	3	0.00294	56.936	4863200
LGLHLEFNDAR	11	0	1283.66	O46231;E1JJ21;Q9VA56;Q9VA58;C7LAH8;A0A0B4KHF2;Q9VA59;A0A0B4K7R6;A0A0B4KHW6;A8JRH3;A0A0B4K6N4	O46231	334	344	tmod;tmod-RC		yes	no	3	0.0057487	49.5	12152000
LGLLFVGSGVSGGEEGAR	18	0	1703.88	M9PIS3;P41572	M9PIS3	120	137	Pgd	6-phosphogluconate dehydrogenase, decarboxylating	yes	no	2	5.1784e-05	85.288	11172000
LGTKEPTYR	9	1	1063.57	Q7JWQ7	Q7JWQ7	165	173	Swim		yes	yes	2;3	0.002393	101.64	734960000
LGVPAINVNDSVTK	14	0	1425.78	M9PHN8;X2JF40;Q27580	M9PHN8	64	77	Ahcy13	Adenosylhomocysteinase	yes	no	2	0.0025924	73.781	5592000
LHEQLDEYK	9	0	1173.57	Q9VXN3	Q9VXN3	266	274			yes	yes	2;3	1.6047e-12	148.52	26154000
LHEQLDEYKSDGISGR	16	1	1845.89	Q9VXN3	Q9VXN3	266	281			yes	yes	2;3;4	8.2633e-31	175.28	333100000
LHEQLDEYKSDGISGRR	17	2	2001.99	Q9VXN3	Q9VXN3	266	282			yes	yes	3;4;5	1.1334e-18	145.1	227760000
LHISPSVAHKR	11	1	1243.71	Q7K2D2	Q7K2D2	46	56	Dmn	Probable dynactin subunit 2	yes	yes	4	0.02168	17.367	2072300
LIDLNLNNIK	10	0	1168.68	O46231;E1JJ21;Q9VA56;Q9VA58;C7LAH8;A0A0B4KHF2;Q9VA59;A0A0B4K7R6;A0A0B4KHW6;A8JRH3;A0A0B4K6N4	O46231	215	224	tmod;tmod-RC		yes	no	2	0.0014059	83.206	20141000
LIGWGQIFGGK	11	0	1174.65	A0A0B4KGP8;Q24208	A0A0B4KGP8	452	462	eIF-2gamma	Eukaryotic translation initiation factor 2 subunit 3	yes	no	2	0.0071489	70.919	14331000
LILTASADK	9	0	930.539	M9PB96;Q9VKQ3	M9PB96	304	312	CG6724	Ribosome biogenesis protein WDR12 homolog	yes	no	2	0.010984	77.732	10010000
LILTASADKNLR	12	1	1313.77	M9PB96;Q9VKQ3	M9PB96	304	315	CG6724	Ribosome biogenesis protein WDR12 homolog	yes	no	2;3	0.00019285	120.99	30574000
LIRPMVLEQGQR	12	1	1438.81	A1Z9E3	A1Z9E3	433	444	EfTuM	Elongation factor Tu	yes	yes	3	0.00046605	68.536	5751700
LISICMNEDPGK	12	0	1375.65	Q9V400	Q9V400	421	432	Ilk		yes	yes	2	0.023655	47.603	1835200
LISICMNEDPGKRPK	15	2	1756.9	Q9V400	Q9V400	421	435	Ilk		yes	yes	3;4	0.00082005	57.288	12346000
LIVENLSSR	9	0	1029.58	A0A0C4DHG5;P26686	A0A0C4DHG5	122	130	B52	Serine-arginine protein 55	yes	no	2	1.2954e-05	78.516	0
LKEEAAATTAAAAAATTTSA	20	1	1819.92	O16797	O16797	397	416	RpL3	60S ribosomal protein L3	yes	yes	2	0.024146	67.115	597240000
LKHLEQYDGSVLIR	14	1	1669.92		REV__A0A0B4KHU8					yes	no	3	0.0040826	43.382	5010600
LKIWADIQK	9	1	1113.65	P09180	P09180	177	185	RpL4	60S ribosomal protein L4	yes	yes	2	0.028609	69.812	42538000
LLAEVQK	7	0	799.48	Q9VXN3	Q9VXN3	259	265			yes	yes	1	7.1048e-05	120.65	97451000
LLANELEPYIK	11	0	1301.72	Q3YMU0	Q3YMU0	344	354	ERp60	Protein disulfide-isomerase	yes	yes	2	0.0049098	75.378	4651200
LLGSHADNAPDGIPR	15	0	1531.77	Q8IHB0;Q8INB6;Q86BR9;Q86NK8;Q4AB31;A0A0B4K7C4;A0A0B4K697;A0A0B4KHL4	Q8IHB0	111	125	gish		yes	no	3	0.0074273	40.941	4440000
LLKDKCEIMEESYAQLQR	18	2	2253.11	Q9VXN3	Q9VXN3	153	170			yes	yes	3;4	4.2695e-09	94.544	59541000
LLNEAGIR	8	0	884.508	F0JAN1;Q9I7S8	F0JAN1	71	78	ade5	Multifunctional protein ADE2;Phosphoribosylaminoimidazole-succinocarboxamide synthase;Phosphoribosylaminoimidazole carboxylase	yes	no	2	0.027517	68.915	8812700
LLNIDVPLR	9	0	1051.64	Q9V4E0	Q9V4E0	163	171	ND-49		yes	yes	2	0.013165	108.46	9664200
LLQEVDSFIPTPVR	14	0	1612.88	A1Z9E3	A1Z9E3	263	276	EfTuM	Elongation factor Tu	yes	yes	2	1.1902e-06	125.22	14348000
LLQTLEAR	8	0	942.55	Q9VR99	Q9VR99	108	115	cactin	Cactin	yes	yes	2	0.027545	65.038	23006000
LLQVTETELSTALTK	15	0	1645.91	Q23978	Q23978	299	313	Myo31DF	Myosin-IA	yes	yes	2	7.8427e-05	91.936	2051400
LNCSGNFR	8	0	966.434	A0A0B4KGP8;Q24208	A0A0B4KGP8	117	124	eIF-2gamma	Eukaryotic translation initiation factor 2 subunit 3	yes	no	2	0.024933	82.671	21239000
LNDLFGTWK	9	0	1092.56	P09180	P09180	263	271	RpL4	60S ribosomal protein L4	yes	yes	2	0.013013	99.136	297890000
LNFDDNAQFR	10	0	1238.57	Q9V470	Q9V470	245	254	Sucb	Succinyl-CoA ligase subunit beta	yes	yes	2	0.0061386	88.948	7706600
LNNNTILYLR	10	0	1232.69	Q7K519	Q7K519	295	304	RagC-D		yes	yes	2	0.0072578	95.099	4783300
LNPLTNVR	8	0	925.535	P09180	P09180	319	326	RpL4	60S ribosomal protein L4	yes	yes	2	0.025492	77.741	120580000
LNPYAEVLKR	10	1	1201.68	P09180	P09180	331	340	RpL4	60S ribosomal protein L4	yes	yes	3	0.0018278	67.726	35292000
LPACVIDVGTGYSK	14	0	1478.74	P32392	P32392	5	18	Arp3	Actin-related protein 3	yes	yes	2	8.4313e-10	134.75	7910800
LPAEAEAFR	9	0	1002.51	A4V4F2;M9PJN2;M9PHT0;F2FB46;M9PHL7;O61492;E1JJL2;C9QP31	A4V4F2	288	296	Flo2;Flo-2	Flotillin-2	yes	no	2	0.0085562	83.265	72360000
LPAEAEAFRLQTLAQAK	17	1	1856.02	A4V4F2;M9PJN2;M9PHT0;F2FB46;M9PHL7;O61492;E1JJL2;C9QP31	A4V4F2	288	304	Flo2;Flo-2	Flotillin-2	yes	no	2;3	0.0053053	64.55	55480000
LPANLLQAQR	10	0	1122.65	M9PIS3;P41572	M9PIS3	436	445	Pgd	6-phosphogluconate dehydrogenase, decarboxylating	yes	no	2	6.798e-13	150.84	6970100
LPLDLDEFNAK	11	0	1273.66	Q9VT38	Q9VT38	108	118			yes	yes	2	0.0071658	68.735	1407400
LQDATFLAGER	11	0	1219.62	A0A0B4JD11;Q9NJH0	A0A0B4JD11	142	152	Ef1gamma	Elongation factor 1-gamma	yes	no	2	0.0052069	94.409	29318000
LQDTYQLDTSSVAR	14	0	1595.78	Q9VA69	Q9VA69	143	156	PH4alphaEFB		yes	yes	2	0.0034333	69.349	1575600
LQKAEQEIANLQSSLAR	17	1	1898.02	Q9VXN3	Q9VXN3	312	328			yes	yes	2	6.7557e-08	132.47	9876200
LQKNEILLVNIGSLSTGGR	19	1	2011.14	A0A0B4KGP8;Q24208	A0A0B4KGP8	397	415	eIF-2gamma	Eukaryotic translation initiation factor 2 subunit 3	yes	no	3	0.00029292	79.511	5401400
LQSDIAELK	9	0	1015.55	M9PEC1;Q9VRY6;M9PEJ2;M9PHL4;M9PES8;M9PBS9	M9PEC1	110	118			yes	no	2	0.0083727	82.452	15111000
LSAYCTELTGIQQK	14	0	1610.8	Q9W2A1;Q95RQ4	Q9W2A1	61	74	Snp		yes	no	2	0.0027807	73.067	3068700
LSIENLDLAGK	11	0	1171.64	M9PCE0;Q01604	M9PCE0	6	16	Pgk	Phosphoglycerate kinase	yes	no	2	0.0082654	105.4	6780100
LSIENLDLAGKR	12	1	1327.75	M9PCE0;Q01604	M9PCE0	6	17	Pgk	Phosphoglycerate kinase	yes	no	2	6.0422e-22	105.86	0
LSKEDIER	8	1	988.519	C7LA75;P11147;P29843;Q8I0E9	C7LA75	510	517	Hsc70-4-RA;Hsc70-4;Hsc70-1	Heat shock 70 kDa protein cognate 4;Heat shock 70 kDa protein cognate 1	yes	no	3	0.025579	39.022	4712700
LSPNESFVSR	10	0	1134.57	Q9VU87	Q9VU87	11	20	Vps36	Vacuolar protein-sorting-associated protein 36	yes	yes	2	0.011475	73.985	4498900
LSSSNILSHTQVKPFSVSSNK	21	1	2259.19	Q76NQ0	Q76NQ0	165	185		Dolichyl-diphosphooligosaccharide--protein glycosyltransferase subunit 1	yes	yes	3	2.5517e-09	100.67	11005000
LSTPYSISR	9	0	1022.54	Q76NQ0	Q76NQ0	371	379		Dolichyl-diphosphooligosaccharide--protein glycosyltransferase subunit 1	yes	yes	2	0.011498	76.827	13480000
LSVTPSGETWR	11	0	1231.62	Q9V400	Q9V400	198	208	Ilk		yes	yes	2	0.0037553	77.677	9138600
LTGEVLSIVNK	11	0	1171.68	O61491	O61491	396	406	Flo-1	Flotillin-1	yes	yes	2	0.0026022	79.974	26472000
LTGEVLSIVNKVPELVK	17	1	1837.09	O61491	O61491	396	412	Flo-1	Flotillin-1	yes	yes	2;3	0.001259	65.563	55818000
LTPLSPEVISR	11	0	1210.69	A0A0B4KGP8;Q24208;P45975	A0A0B4KGP8	27	37	eIF-2gamma;Su(var)3-9	Eukaryotic translation initiation factor 2 subunit 3;Histone-lysine N-methyltransferase Su(var)3-9	yes	no	2	0.0026022	79.974	18333000
LTSALQESTANVDEWKR	17	1	1946.97	O96607;Q9VM94;M9PB54;M9PEX1;Q0E8S7	O96607	265	281	homer		yes	no	3	0.00031761	67.646	3239100
LVAQLPPSINALTGVDLSK	19	0	1935.1	A4V4F2;M9PJN2;M9PHT0;F2FB46;M9PHL7;O61492;E1JJL2;C9QP31	A4V4F2	397	415	Flo2;Flo-2	Flotillin-2	yes	no	2;3	1.4353e-05	74.519	31925000
LVDGTEFDSSLSR	13	0	1424.68	X2J5E8;Q9VL78	X2J5E8	43	55	FKBP59	FK506-binding protein 59	yes	no	2	0.0036447	73.067	8133000
LVETLLQR	8	0	970.581	Q9V400	Q9V400	49	56	Ilk		yes	yes	2	0.00019785	119.89	14047000
LVGQVQAQEHAK	12	0	1306.7	B6IDQ5;M9PED6;Q9VRJ9	B6IDQ5	326	337	CG4603-RA;CG4603	Ubiquitin thioesterase OTU1	yes	no	2;3	0.00089896	82.749	6685900
LVGWGEEHNGEK	12	0	1353.63	Q7JWQ7	Q7JWQ7	371	382	Swim		yes	yes	3	0.0013365	67.456	27887000
LVLELDGETVMR	12	0	1373.72	Q9V4E0	Q9V4E0	102	113	ND-49		yes	yes	2	0.0051552	65.347	4164700
LVQGQLNER	9	0	1055.57	Q9VXN3	Q9VXN3	195	203			yes	yes	2	0.010226	90.657	124010000
LVTGWQKPIVIGR	13	1	1465.88	Q7KUB0;Q8IQA7;Q9VSI6;Q7KUB1;B7Z0E0	Q7KUB0	120	132	Idh	Isocitrate dehydrogenase [NADP]	yes	no	2;3	0.00014149	72.643	8767700
LVTQYFSWSGTDKDGR	16	1	1858.88	A0A0B4JD11;Q9NJH0	A0A0B4JD11	407	422	Ef1gamma	Elongation factor 1-gamma	yes	no	2;3	6.7644e-06	89.541	7412800
LVTQYFSWSGTDKDGRK	17	2	1986.98	A0A0B4JD11;Q9NJH0	A0A0B4JD11	407	423	Ef1gamma	Elongation factor 1-gamma	yes	no	3;4	6.3361e-06	66.335	9139300
LVVATADATLPVSR	14	0	1411.8	Q9VV75	Q9VV75	41	54	UQCR-C2		yes	yes	2	0.00031495	83	738980
LWVVGYDEQR	10	0	1263.62	Q9VVS6	Q9VVS6	230	239	Atg3	Autophagy-related protein 3	yes	yes	2	0.0058638	79.906	2892800
LYQAGNYSPR	10	0	1167.57	Q9VR99	Q9VR99	498	507	cactin	Cactin	yes	yes	2	0.0095381	99.802	3433200
MAINAACNER	10	0	1148.51	Q9VYY3	Q9VYY3	189	198	CG1749	Ubiquitin-like modifier-activating enzyme 5	yes	yes	2	0.006554	90.657	5787900
MALAQSCANAK	11	0	1163.54	O96607;Q9VM94;M9PB54;M9PEX1;Q0E8S7	O96607	239	249	homer		yes	no	2	0.025796	48.283	1265400
MANTDLSR	8	0	906.423	P09180	P09180	287	294	RpL4	60S ribosomal protein L4	yes	yes	2	0.003133	73.26	16176000
MDSSEPPYSEAR	12	0	1367.57	P08736	P08736	155	166	Ef1alpha48D	Elongation factor 1-alpha 1	yes	yes	2	0.0014937	93.096	14572000
MDSSEPPYSEARYEEIKK	18	2	2157.99	P08736	P08736	155	172	Ef1alpha48D	Elongation factor 1-alpha 1	yes	yes	3;4	0.0027196	42.813	18025000
MDVDNGEGQVQVHLK	15	0	1667.79	M9PB96;Q9VKQ3	M9PB96	1	15	CG6724	Ribosome biogenesis protein WDR12 homolog	yes	no	2	3.6978e-08	125.22	17439000
MESISTTGR	9	0	980.46	Q9VXN3	Q9VXN3	1	9			yes	yes	2	5.9402e-06	127.46	168410000
MESISTTGRR	10	1	1136.56	Q9VXN3	Q9VXN3	1	10			yes	yes	2	0.00065845	60.59	48170000
METSATTK	8	0	867.401	O46231	O46231	1	8	tmod		yes	yes	2	0.0046796	50.04	3120000
MFEEEMGK	8	0	999.404	Q9VNE2	Q9VNE2	128	135	kra	Protein krasavietz	yes	yes	2	0.027589	65.252	6399100
MFSSGPNYNK	10	0	1143.5	M9PEC1;Q9VRY6;M9PEJ2;M9PHL4;M9PES8;M9PBS9	M9PEC1	1	10			yes	no	2	0.0018757	48.283	1206500
MGSEVYHHLK	10	0	1199.58	E1JHR5;P15007	E1JHR5	184	193	Eno	Enolase	yes	no	2	0.0095381	99.802	15824000
MHFLEQMR	8	0	1090.51	Q9VNE2	Q9VNE2	392	399	kra	Protein krasavietz	yes	yes	2	0.018898	44.447	0
MLAQGLPNIPVTDSSR	16	0	1697.88	P20240	P20240	19	34	Ote	Otefin	yes	yes	2	0.0035769	57.019	5070100
MLAQGLPNIPVTDSSRK	17	1	1825.97	P20240	P20240	19	35	Ote	Otefin	yes	yes	3	0.027785	15.422	9960700
MNLNNSGSVR	10	0	1090.52	Q9VK59	Q9VK59	464	473			yes	yes	2	0.0057397	87.308	8124900
MNQAQAIAAAR	11	0	1143.58	Q9VJZ5	Q9VJZ5	321	331	Tap42		yes	yes	2	0.00067484	59.245	930870
MNQTNMDMNR	10	0	1253.5	Q7K0K1	Q7K0K1	184	193			yes	yes	2	0.0056852	80.239	3529900
MNTGISLNER	10	0	1133.55	Q9VN39	Q9VN39	1	10			yes	yes	2	1.0563e-09	140.45	44309000
MQALEALHK	9	0	1039.55	Q7K2D2	Q7K2D2	310	318	Dmn	Probable dynactin subunit 2	yes	yes	2	0.00945	80.438	8559800
MQKEITALAPSTMK	14	1	1547.81	P02572;X2JCP8;P10987	X2JCP8	314	327	Act42A;Act5C	Actin-42A;Actin-5C	no	no	2;3	0.00049181	70.488	19766000
MRDCNALKR	9	2	1162.57	Q9VXN3	Q9VXN3	176	184			yes	yes	3	0.021531	38.567	7883600
MREIVHIQAGQCGNQIGAK	19	1	2109.06	Q24560	Q24560	1	19	betaTub56D	Tubulin beta-1 chain	yes	yes	3;4	0.00065432	80.638	4060200
MSAEVVDSNPYSR	13	0	1453.65	Q9VYY3	Q9VYY3	43	55	CG1749	Ubiquitin-like modifier-activating enzyme 5	yes	yes	2	0.00042178	77.64	11499000
MSMKEVDEQMLNIQNK	16	1	1936.91	Q24560;A1ZBL0;P61857	Q24560	321	336	betaTub56D;betaTub85D	Tubulin beta-1 chain;Tubulin beta-2 chain	yes	no	3	0.014737	29.341	2066300
MTDIITNEVSGADLK	15	0	1605.79	P55830	P55830	171	185	RpS3A	40S ribosomal protein S3a	yes	yes	2	0.00075279	79.82	3371300
MTDLGGVGLGLELHK	15	0	1538.81	M9PBE2	M9PBE2	287	301	Hakai		yes	yes	2;3	0.0019038	64.878	9338300
MTLKPNPQCDDRNCLVR	17	2	2116	Q9VYY3	Q9VYY3	295	311	CG1749	Ubiquitin-like modifier-activating enzyme 5	yes	yes	4	0.030269	16.685	2885800
MVEEMENKIR	10	1	1277.61	M9PBN7;P48603	M9PBN7	216	225	cpb	F-actin-capping protein subunit beta	yes	no	2	0.016041	49.418	0
NAAELAAER	9	0	943.472	Q95RB1	Q95RB1	278	286			yes	yes	2	0.014819	103.56	153750000
NAPSPGATSSLAIAK	15	0	1383.74	Q9VJ28	Q9VJ28	427	441	CG10639-RA		yes	yes	2	0.00020079	83.182	6672500
NDAYGIGQR	9	0	992.468	Q9VK59	Q9VK59	8	16			yes	yes	2	0.026181	56.014	6556600
NEGVVEFASLSDMK	14	0	1524.71	A0A0C4DHG5;P26686	A0A0C4DHG5	157	170	B52	Serine-arginine protein 55	yes	no	2	1.3958e-21	159.99	78871000
NEILLVNIGSLSTGGR	16	0	1641.9	A0A0B4KGP8;Q24208	A0A0B4KGP8	400	415	eIF-2gamma	Eukaryotic translation initiation factor 2 subunit 3	yes	no	2	7.6815e-16	152.14	8001000
NEPAKDKNICLPAVFK	16	2	1842.97	P09180	P09180	17	32	RpL4	60S ribosomal protein L4	yes	yes	3	5.3467e-06	107.07	18030000
NEPVKGEQSFTFTFPR	16	1	1882.92	Q76NQ0	Q76NQ0	95	110		Dolichyl-diphosphooligosaccharide--protein glycosyltransferase subunit 1	yes	yes	3	0.00019508	73.707	8062700
NFGGGNNNYGGPMGANR	17	0	1695.72	M9NG39;P41073	M9NG39	12	28	Pep	Zinc finger protein on ecdysone puffs	yes	no	2	0.0041922	59.542	2419800
NFGIGQNVQPK	11	0	1200.63	X2JCS6;P46223	X2JCS6	43	53	RpL7A	60S ribosomal protein L7a	yes	no	2	0.0056588	93.429	8282100
NFNNDNFPNRGPNYDDQR	18	1	2195.94	Q9VK59	Q9VK59	249	266			yes	yes	3	0.0015031	50.079	3679400
NGTVSIIGGGDTASCCAK	18	0	1766.79	M9PCE0;Q01604	M9PCE0	363	380	Pgk	Phosphoglycerate kinase	yes	no	2	0.000972	80.522	8680600
NIEENQYVK	9	0	1135.55	P48612	P48612	87	95	pelo	Protein pelota	yes	yes	2	0.033244	53.754	6107000
NILPTTVHTNEEVKK	15	1	1721.93	X2J5E8;Q9VL78	X2J5E8	280	294	FKBP59	FK506-binding protein 59	yes	no	3	0.024999	23.831	2973900
NIPGIETINVDK	12	0	1311.7	P09180	P09180	226	237	RpL4	60S ribosomal protein L4	yes	yes	2	0.017391	51.092	13154000
NIPGIETINVDKLNLLK	17	1	1893.09	P09180	P09180	226	242	RpL4	60S ribosomal protein L4	yes	yes	2;3	1.1084e-17	155.98	190810000
NISILKDKEQELEK	14	2	1685.92	Q9VVA7	Q9VVA7	308	321	TSG101		yes	yes	3	5.7899e-05	84.753	18594000
NITGVDIAR	9	0	957.524	O61491	O61491	413	421	Flo-1	Flotillin-1	yes	yes	2	0.018427	59.245	390560000
NLASVTASDLDTVKR	15	1	1588.84	F0JAN1;Q9I7S8	F0JAN1	236	250	ade5	Multifunctional protein ADE2;Phosphoribosylaminoimidazole-succinocarboxamide synthase;Phosphoribosylaminoimidazole carboxylase	yes	no	2;3	0.00025766	107.85	16502000
NLDETEEELQK	11	0	1346.62	Q59E58;A0A0B4JD57;Q59E59;A0A0B4K7Q4;A0A0B4JD95;Q99323	Q59E58	1883	1893	zip	Myosin heavy chain, non-muscle	yes	no	2	0.0035753	89.247	4136100
NLDETEEELQKEK	13	1	1603.76	Q59E58;A0A0B4JD57;Q59E59;A0A0B4K7Q4;A0A0B4JD95;Q99323	Q59E58	1883	1895	zip	Myosin heavy chain, non-muscle	yes	no	2;3	1.8772e-06	121.08	65211000
NLDIERPTYTNLNR	14	1	1717.87	P06605;P06603	P06605	216	229	alphaTub84D;alphaTub84B	Tubulin alpha-3 chain;Tubulin alpha-1 chain	yes	no	3	0.030736	24.275	2206800
NLDRANLELK	10	1	1184.65	Q9VXN3	Q9VXN3	185	194			yes	yes	2;3	0.014651	66.299	11393000
NLEGALAK	8	0	814.455	Q7KUB0;Q8IQA7;Q9VSI6;Q7KUB1;B7Z0E0	Q7KUB0	403	410	Idh	Isocitrate dehydrogenase [NADP]	yes	no	1;2	0.027285	100.19	6610300
NLEQETLSR	9	0	1088.55	M9NE89;P08928	M9NE89	205	213	Lam	Lamin Dm0	yes	no	2	0.015379	69.598	3331500
NLTLNFGPQHPAAHGVLR	18	0	1941.03	Q9V4E0	Q9V4E0	84	101	ND-49		yes	yes	3	0.0028221	52.887	2711900
NNDQATLPDNTVAQK	15	0	1627.78	Q59E58;A0A0B4JD57;Q59E59;A0A0B4K7Q4;A0A0B4JD95;Q99323	Q59E58	372	386	zip	Myosin heavy chain, non-muscle	yes	no	2	0.014042	46.706	2845200
NNQGQVGLVPR	11	0	1180.63	Q8IPW2;Q9VPU1	Q8IPW2	230	240	dock		yes	no	2	0.0050779	75.043	4013500
NPTDGLPSSFNALDK	15	0	1574.76	Q7JWQ7	Q7JWQ7	182	196	Swim		yes	yes	2	0.010143	50.786	3941800
NQFYVPAEAK	10	0	1165.58	X2J5G6;P32100	X2J5G6	82	91	RpL7	60S ribosomal protein L7	yes	no	2	0.021871	54.416	5094600
NRPHICSFWVK	11	1	1442.72	Q95RB1	Q95RB1	160	170			yes	yes	3	0.00065737	74.944	24275000
NSLQPLANFQGNK	13	0	1429.73	Q7JZ37;Q7JRI4	Q7JZ37	344	356			yes	no	2	0.032222	55.567	2287900
NSQNIVLVDGVR	12	0	1312.71	Q9W1H8	Q9W1H8	40	51	Thiolase		yes	yes	2	1.2411e-21	106.29	0
NSTAKQEAEAVLQQLNQK	18	1	1999.03	A0A0B4JD11;Q9NJH0	A0A0B4JD11	124	141	Ef1gamma	Elongation factor 1-gamma	yes	no	3	0.0014369	55.864	5006900
NTLNEIYFGK	10	0	1197.6	M9PBN7;P48603	M9PBN7	226	235	cpb	F-actin-capping protein subunit beta	yes	no	2	0.0082978	75.378	4247600
NTSPDGGNFSR	11	0	1150.5	Q9VK59	Q9VK59	76	86			yes	yes	2	0.0049098	75.378	7626200
NVDYEVQSK	9	0	1080.51	A4V383;P91929	A4V383	250	258	ND-42;ND42	NADH dehydrogenase [ubiquinone] 1 alpha subcomplex subunit 10, mitochondrial	yes	no	2	0.015845	68.016	10007000
NVPATNGGGGGLR	13	0	1168.59	Q9VN39;Q8T0Q2	Q9VN39	133	145			yes	no	2	0.0037119	62.823	5088900
NYDPSLHPLEGPR	13	0	1493.73	Q9VUN7	Q9VUN7	27	39			yes	yes	3	0.00091682	51.875	4771600
NYQDETEERFR	11	1	1485.65	Q95029	Q95029	69	79	Cp1	Cathepsin L;Cathepsin L heavy chain;Cathepsin L light chain	yes	yes	3	0.0027967	50.284	3430300
PASFVSDASSK	11	0	1094.52	A0A0B4KGP8;Q24208	A0A0B4KGP8	98	108	eIF-2gamma	Eukaryotic translation initiation factor 2 subunit 3	yes	no	2	0.027976	47.187	3037000
PASFVSDASSKDDSLPCTR	19	1	2038.93	A0A0B4KGP8;Q24208	A0A0B4KGP8	98	116	eIF-2gamma	Eukaryotic translation initiation factor 2 subunit 3	yes	no	2;3	7.774e-27	164.68	24128000
PAVEETQITK	10	0	1114.59	Q9VVA7	Q9VVA7	2	11	TSG101		yes	yes	2	0.0002639	120.12	35353000
PGLPNRNPNLQQR	13	1	1502.81	Q9VM43	Q9VM43	383	395	Pvf2		yes	yes	3	0.00055338	68.069	7574200
PLLVPGGR	8	0	807.497	O61491	O61491	24	31	Flo-1	Flotillin-1	yes	yes	2	0.027531	66.994	6241200
PLVSVYTEK	9	0	1034.56	P09180	P09180	8	16	RpL4	60S ribosomal protein L4	yes	yes	2	0.016235	66.692	53737000
PLVSVYTEKNEPAK	14	1	1573.84	P09180	P09180	8	21	RpL4	60S ribosomal protein L4	yes	yes	2;3	1.2984e-05	105	18150000
PLVSVYTEKNEPAKDK	16	2	1816.96	P09180	P09180	8	23	RpL4	60S ribosomal protein L4	yes	yes	3;4	8.4318e-05	80.534	21805000
QAGEVTYADAHK	12	0	1288.6	A0A0C4DHG5;P26686	A0A0C4DHG5	142	153	B52	Serine-arginine protein 55	yes	no	2;3	5.3355e-06	129.88	109530000
QAGEVTYADAHKQR	14	1	1572.76	A0A0C4DHG5;P26686	A0A0C4DHG5	142	155	B52	Serine-arginine protein 55	yes	no	2;3;4	8.7784e-06	84.566	20410000
QAIETPDQPEFEPFVQGK	18	0	2058.99	O46231;E1JJ21;Q9VA56;Q9VA58;C7LAH8;A0A0B4KHF2;Q9VA59;A0A0B4K7R6;A0A0B4KHW6;A8JRH3;A0A0B4K6N4	O46231	87	104	tmod;tmod-RC		yes	no	2;3	0.0040207	42.095	18711000
QAVIFLRR	8	1	1001.61	P09180	P09180	169	176	RpL4	60S ribosomal protein L4	yes	yes	2	0.01603	60.961	16547000
QAYAVSELAGHQTSAESWGTGR	22	0	2305.07	P09180	P09180	53	74	RpL4	60S ribosomal protein L4	yes	yes	2;3	6.6987e-24	150.58	290240000
QCQTIEGAR	9	0	1061.49	A4V4F2;M9PJN2;M9PHT0;F2FB46;M9PHL7;O61492;E1JJL2;C9QP31	A4V4F2	305	313	Flo2;Flo-2	Flotillin-2	yes	no	2	0.01352	73.26	9666200
QEGASNYGAGPR	12	0	1205.54	E1JHA4;P48809	E1JHA4	391	402	Hrb27C	Heterogeneous nuclear ribonucleoprotein 27C	yes	no	2	0.0048736	63.216	2422500
QEQINVMPAGMK	12	0	1344.65	Q95RB1	Q95RB1	339	350			yes	yes	2	2.5321e-05	128.36	18938000
QEYDESGPSIVHR	13	0	1515.7	P02572;X2JCP8;P10987	X2JCP8	361	373	Act42A;Act5C	Actin-42A;Actin-5C	no	no	2;3	0.00032908	96.059	162100000
QEYDESGPSIVHRK	14	1	1643.79	P02572;X2JCP8;P10987	X2JCP8	361	374	Act42A;Act5C	Actin-42A;Actin-5C	no	no	2;3;4	0.00020741	68.069	52508000
QFYVNVKQENWK	12	1	1581.79	C9QP42;Q02748	C9QP42	245	256	eIF-4a	Eukaryotic initiation factor 4A	yes	no	3	0.007003	59.57	6116900
QIEIESQEVQR	11	0	1357.68	A4V4F2;M9PJN2;M9PHT0;F2FB46;M9PHL7;O61492;E1JJL2;C9QP31	A4V4F2	267	277	Flo2;Flo-2	Flotillin-2	yes	no	2;3	5.4566e-13	149.72	80541000
QIEIESQEVQRK	12	1	1485.78	A4V4F2;M9PJN2;M9PHT0;F2FB46;M9PHL7;O61492;E1JJL2;C9QP31	A4V4F2	267	278	Flo2;Flo-2	Flotillin-2	yes	no	3	0.00041959	84.289	16215000
QLQEETMCK	9	0	1165.51	A0A0B4LG88;Q9W255;A0A0B4LGB9	A0A0B4LG88	143	151	qkr58E-1		yes	no	2	0.017627	61.962	2854300
QLRDLETELDEER	13	1	1644.8	Q59E58;A0A0B4JD57;Q59E59;A0A0B4K7Q4;A0A0B4JD95;Q99323	Q59E58	1595	1607	zip	Myosin heavy chain, non-muscle	yes	no	3	0.030475	25.322	5476900
QQCAFVQYTK	10	0	1271.6	Q95RB1	Q95RB1	267	276			yes	yes	2	0.0078931	95.502	54243000
QQEQDANVSESSPHIANIGK	20	0	2151.02	M9PBN7;P48603	M9PBN7	196	215	cpb	F-actin-capping protein subunit beta	yes	no	3	0.027738	26.956	5680700
QQGCEGGHLDAAWR	14	0	1583.69	Q7JWQ7	Q7JWQ7	250	263	Swim		yes	yes	2;3	9.6941e-05	117.94	189970000
QQKEQEITADR	11	1	1344.66	Q9VXN3	Q9VXN3	55	65			yes	yes	2;3	0.0014785	108.67	15678000
QQKEQEITADRVFDMQNSTAVGSETLSAHPVR	32	2	3571.73	Q9VXN3	Q9VXN3	55	86			yes	yes	4;5	2.8591e-12	95.212	34631000
QRVPITDNFVIER	13	1	1585.86	X2J5G6;P32100	X2J5G6	168	180	RpL7	60S ribosomal protein L7	yes	no	3	0.012307	33.685	1640000
QTFIVETVASK	11	0	1221.66	Q76NQ0	Q76NQ0	115	125		Dolichyl-diphosphooligosaccharide--protein glycosyltransferase subunit 1	yes	yes	2	0.009638	56.404	13196000
QTILQTLEGHLR	12	0	1407.78	A4V4F2;M9PJN2;M9PHT0;F2FB46;M9PHL7;O61492	A4V4F2	101	112	Flo2;Flo-2	Flotillin-2	yes	no	3	0.0035561	47.712	12518000
QTVAVGVIK	9	0	913.56	P08736;A4V3Q6;P05303	P08736	431	439	Ef1alpha48D;Ef1alpha100E	Elongation factor 1-alpha 1;Elongation factor 1-alpha;Elongation factor 1-alpha 2	yes	no	2	0.03005	54.776	145360000
QVFLDKELNEIVK	13	1	1573.87	Q9VNE2	Q9VNE2	232	244	kra	Protein krasavietz	yes	yes	3	0.024951	34.898	5572300
QVREDDLMMQQR	12	1	1547.72	Q9VR99	Q9VR99	232	243	cactin	Cactin	yes	yes	3	0.00035883	63.408	8346200
QVSIESPGPGAK	12	0	1168.61	Q0E9G4;Q961L4	Q0E9G4	7	18	Drat		yes	no	2	0.033285	45.161	2753800
RAAETERDELAEEIANNANK	20	2	2243.08	Q59E58;A0A0B4JD57;Q59E59;A0A0B4K7Q4;A0A0B4JD95;Q99323	Q59E58	1702	1721	zip	Myosin heavy chain, non-muscle	yes	no	4	0.00099121	36.856	4725200
RAGGGGGGDDSSVQDESLDGEDSAN	25	1	2350.94	Q59E58;A0A0B4JD57;Q59E59;A0A0B4K7Q4	Q59E58	1947	1971	zip		yes	no	2	0.015767	68.919	14137000
RDFPGPYCAR	10	1	1237.57	Q7JWQ7	Q7JWQ7	29	38	Swim		yes	yes	2;3	0.0012803	81.594	5406300
REDLDMELDQYMSTTK	16	1	1973.87	Q9VN39	Q9VN39	398	413			yes	yes	3	2.0932e-06	110.12	7280000
REDLFITSK	9	1	1107.59	Q9VTK9;M9PI17;Q8IQF8;M9PF61	Q9VTK9	71	79			yes	no	2	0.026661	78.334	6751600
REEQELRDEEANNPMK	16	2	1986.91	Q7JVH0	Q7JVH0	120	135			yes	yes	3	0.025294	28.956	2670300
RFDAQTGADREVQR	14	2	1647.81	Q9VH79;Q9V405	Q9VH79	261	274	Rpt3R;Rpt3		yes	no	3	0.0051946	45.115	4241300
RGPLVVYDKDEGLR	14	2	1615.87	P09180	P09180	208	221	RpL4	60S ribosomal protein L4	yes	yes	3;4	0.00026555	73.156	233890000
RIHLVEDR	8	1	1036.58	A0A0C4DHG5;P26686	A0A0C4DHG5	185	192	B52	Serine-arginine protein 55	yes	no	3	0.010668	44.753	2732500
RIVSSGAGNQGMSAVNSR	18	1	1789.89	Q9VN39	Q9VN39	34	51			yes	yes	3	5.6633e-09	78.661	26693000
RLATGSFLKR	10	2	1147.68	F0JAN1;Q9I7S8	F0JAN1	106	115	ade5	Multifunctional protein ADE2;Phosphoribosylaminoimidazole-succinocarboxamide synthase;Phosphoribosylaminoimidazole carboxylase	yes	no	3	0.0024423	59.908	2980900
RLNPLTNVR	9	1	1081.64	P09180	P09180	318	326	RpL4	60S ribosomal protein L4	yes	yes	2;3	0.0046047	88.948	351590000
RNAAELAAER	10	1	1099.57	Q95RB1	Q95RB1	277	286			yes	yes	2;3	0.0092613	79.148	26368000
RNEGVVEFASLSDMK	15	1	1680.81	A0A0C4DHG5;P26686	A0A0C4DHG5	156	170	B52	Serine-arginine protein 55	yes	no	2	1.4673e-06	144.8	37673000
RNLDETEEELQKEK	14	2	1759.86	Q59E58;A0A0B4JD57;Q59E59;A0A0B4K7Q4;A0A0B4JD95;Q99323	Q59E58	1882	1895	zip	Myosin heavy chain, non-muscle	yes	no	3	1.7538e-07	126.71	7870100
RPAEAEKFR	9	2	1102.59	O61491	O61491	288	296	Flo-1	Flotillin-1	yes	yes	3	0.0034765	55.461	9209800
RPSVGGAAER	10	1	998.526	Q9VN39;Q8T0Q2	Q9VN39	152	161			yes	no	3	0.0008274	65.842	2635100
RPSVGGAAERVER	13	2	1382.74	Q9VN39;Q8T0Q2	Q9VN39	152	164			yes	no	3;4	0.009921	40.066	14664000
RQQGCEGGHLDAAWR	15	1	1739.79	Q7JWQ7	Q7JWQ7	249	263	Swim		yes	yes	2;3;4	1.096e-15	142.91	205560000
RSALEQIK	8	1	943.545	O16797	O16797	357	364	RpL3	60S ribosomal protein L3	yes	yes	3	0.013917	40.352	675930
RSLSQGSFGDENDYEAQR	18	1	2057.9	Q9VXN3	Q9VXN3	282	299			yes	yes	3	5.4462e-09	100.02	13733000
RSLSQGSFGDENDYEAQRETNK	22	2	2530.13	Q9VXN3	Q9VXN3	282	303			yes	yes	4	3.2795e-16	127.05	15918000
RSSEDSVEEEGR	12	1	1378.6	Q9VXN3	Q9VXN3	103	114			yes	yes	2;3	2.2082e-13	172.92	13711000
RTLASGNAGSGSLGYEPR	18	1	1791.89	P20240	P20240	357	374	Ote	Otefin	yes	yes	3	1.8971e-07	94.057	11473000
RVFFHTDAAQAVGK	14	1	1545.81	Q9VKD3	Q9VKD3	231	244	CG12264	Probable cysteine desulfurase, mitochondrial	yes	yes	3	0.0047935	40.552	5044200
RYALVSAIAASGVPALVQSK	20	1	2000.14	P09180	P09180	124	143	RpL4	60S ribosomal protein L4	yes	yes	2;3	2.1116e-09	103.26	36829000
SADLEEDEGEQQKNFITDLDKR	22	2	2579.2	A0A0B4LGA7;P27091	A0A0B4LGA7	127	148	gbb	Protein 60A	yes	no	4	0.0014415	46.362	3031000
SAFGNVNR	8	0	863.425	A0A0B4JD11;Q9NJH0	A0A0B4JD11	178	185	Ef1gamma	Elongation factor 1-gamma	yes	no	2	0.026782	73.039	10854000
SAILKDL	7	1	758.454	Q9VXN3	Q9VXN3	390	396			yes	yes	1	0.0068455	91.626	77958000
SALENTLSSLK	11	0	1161.62	Q9VTK9;M9PI17;Q8IQF8;M9PF61	Q9VTK9	92	102			yes	no	2	0.0019174	91.584	6065800
SALEQIKLKFIDTSSK	16	2	1807.01	O16797	O16797	358	373	RpL3	60S ribosomal protein L3	yes	yes	3	0.00044963	68.944	3535600
SALFAQINQGADITK	15	0	1575.83	Q9VPX7;Q9VPX6	Q9VPX7	208	222	capt	Adenylyl cyclase-associated protein	yes	no	2	1.5268e-06	119.76	4030500
SAQELQSIR	9	0	1030.54	Q9VVU4	Q9VVU4	185	193			yes	yes	2	0.00011789	126.41	19816000
SAQVGDQAAGFASEMHR	17	0	1760.79	Q9VBT1	Q9VBT1	41	57			yes	yes	3	0.0028641	41.412	1580300
SDLVNNLGTIAK	12	0	1243.68	M9PBL3;P02828	M9PBL3	89	100	Hsp83	Heat shock protein 83	yes	no	2	0.033606	51.927	2359000
SEAEINHIALVTLEGHQR	18	0	2016.04	O61491	O61491	95	112	Flo-1	Flotillin-1	yes	yes	2;3;4	2.8413e-34	173.87	327130000
SEEVDRNDPELK	12	1	1429.67	Q59E58;A0A0B4JD57;A0A0B4JD95	Q59E58	2	13	zip		yes	no	2	0.0029849	56.432	3480100
SEMDYLLK	8	0	997.479	Q9VN39	Q9VN39	414	421			yes	yes	1;2	5.1742e-08	132.29	19659000
SEPIPESNDAPVK	13	0	1381.67	Q3YMU0	Q3YMU0	355	367	ERp60	Protein disulfide-isomerase	yes	yes	2	0.0029021	75.294	7743100
SEQDEYALR	9	0	1109.5	Q9W1H8	Q9W1H8	229	237	Thiolase		yes	yes	2	0.0089625	97.798	7466100
SETQVIR	7	0	831.445	Q9VXN3	Q9VXN3	329	335			yes	yes	2	0.027356	77.748	28054000
SGGGGGGGAGGGGGVGSGGSGWEAGQR	27	0	2088.9	Q9VK59	Q9VK59	426	452			yes	yes	3	0.012005	27.89	2648800
SGNHGNFGQNSGNFGDNNR	19	0	1991.82	Q9VK59	Q9VK59	276	294			yes	yes	3	0.0026667	67.995	4615100
SGQGAFGNMCR	11	0	1183.49	P09180	P09180	90	100	RpL4	60S ribosomal protein L4	yes	yes	2	1.7052e-08	140.35	229570000
SHFANVATK	9	0	973.498	P09180	P09180	368	376	RpL4	60S ribosomal protein L4	yes	yes	2	0.0087702	84.213	38930000
SIDELLVLGR	10	0	1113.64	Q9VTT4;A0A0S0WNE9	Q9VTT4	278	287			yes	no	2	0.011559	61.999	170440000
SIEEDIQK	8	0	960.476	Q7KMQ0	Q7KMQ0	47	54	Rpt1		yes	yes	2	0.027531	67.032	4093000
SIENDFRK	8	1	1007.5	O16797	O16797	145	152	RpL3	60S ribosomal protein L3	yes	yes	2	0.01996	47.067	173990000
SIIDSKQELETLGVMK	16	1	1789.95	Q9VJZ5	Q9VJZ5	197	212	Tap42		yes	yes	3	0.032442	22.154	2943300
SIMDGVVAATK	11	0	1090.57	M9PCE0;Q01604	M9PCE0	352	362	Pgk	Phosphoglycerate kinase	yes	no	2	0.0057276	58.37	24722000
SKDITITAYSPLGSPNRPWAK	21	2	2301.21	Q9VTK9;M9PI17;Q8IQF8;M9PF61	Q9VTK9	201	221			yes	no	3	0.015984	29.126	1708800
SKDPFDALPK	10	1	1116.58	A0A0B4JD11;Q9NJH0	A0A0B4JD11	272	281	Ef1gamma	Elongation factor 1-gamma	yes	no	2	0.009016	87.258	11113000
SLAANEMLSK	10	0	1062.54	Q95RB1	Q95RB1	140	149			yes	yes	2	0.0013621	61.161	156520000
SLDEGDIELLK	11	0	1230.63	Q7KMQ0	Q7KMQ0	24	34	Rpt1		yes	yes	2	0.0069916	67.563	3604200
SLEEEDEESFKR	12	1	1496.66	R9Q794;Q9W5R8	R9Q794	210	221	RpL5	60S ribosomal protein L5	yes	no	2;3	0.00056035	86.624	5495100
SLGNARPLVSVYTEK	15	1	1632.88	P09180	P09180	2	16	RpL4	60S ribosomal protein L4	yes	yes	2	1.9865e-22	155.08	155220000
SLGNARPLVSVYTEKNEPAK	20	2	2172.15	P09180	P09180	2	21	RpL4	60S ribosomal protein L4	yes	yes	3	5.4334e-20	144.88	42965000
SLRPNDNSVSEAFNR	15	1	1704.82	P20240	P20240	378	392	Ote	Otefin	yes	yes	3	0.00035492	68.283	6415200
SLSQGSFGDENDYEAQR	17	0	1901.8	Q9VXN3	Q9VXN3	283	299			yes	yes	2;3	0.0006997	100.19	214750000
SLSQGSFGDENDYEAQRETNK	21	1	2374.03	Q9VXN3	Q9VXN3	283	303			yes	yes	2;3	9.1604e-06	88.396	389440000
SLTYDLQR	8	0	994.508	Q9VVA7	Q9VVA7	35	42	TSG101		yes	yes	2	0.027531	67.032	22803000
SNHLAELQSKEEEVR	15	1	1767.88	A0A0B4KGJ1;P54359	A0A0B4KGJ1	271	285	2019-09-02	Septin-2	yes	no	3	0.00036095	62.646	3327700
SPICLCPK	8	0	973.473	Q9VM43	Q9VM43	290	297	Pvf2		yes	yes	2	0.012806	49.358	0
SPQVVEGVLTK	11	0	1155.65	Q9VJ44;Q9VJ43	Q9VJ44	203	213	ScpX		yes	no	2	0.0039051	77.379	4357600
SQDDVCYVVAK	11	0	1282.59	Q8IPW2;Q9VPU1	Q8IPW2	10	20	dock		yes	no	2	0.031369	46.158	2722300
SQFERDLLAKEEGAEEK	17	2	1977.96	Q59E58;A0A0B4JD57;Q59E59;A0A0B4K7Q4;A0A0B4JD95;Q99323	Q59E58	1572	1588	zip	Myosin heavy chain, non-muscle	yes	no	3	0.00092109	58.246	5401800
SQGGGANNASNLAR	14	0	1315.62	Q9VFF0	Q9VFF0	307	320	UQCR-C1		yes	yes	2	7.3838e-10	90.653	0
SQINFPIGGATER	13	0	1388.7	Q8IRQ5;Q9W3X6	Q8IRQ5	31	43	l(1)G0255		yes	no	2	0.0013021	110.66	11970000
SQSSSFQNSGYQSNSGGGGGGGGR	24	0	2218.92	Q9VK59	Q9VK59	402	425			yes	yes	2	0.010169	52.254	3517900
SQWLPADK	8	0	943.476	E1JHR5;P15007	E1JHR5	269	276	Eno	Enolase	yes	no	2	0.027237	71.379	6984800
SRADASSGFTDGSASSNPSGSLK	23	1	2184.99	Q9VMV5	Q9VMV5	1748	1770	vkg		yes	yes	3	0.0016422	44.632	3210300
SSEDSVEEEGR	11	0	1222.49	Q9VXN3	Q9VXN3	104	114			yes	yes	2	9.6364e-28	166.33	86858000
SSEEMLYAQGAK	12	0	1312.6	A1Z700;A1Z6Z9;A1Z6Z8	A1Z700	2	13	didum		yes	no	2	0.0084463	54.982	605300
SSSSYRPTTSGSGSHSSAHYETGSR	25	1	2572.12	A0A0B4LG88;Q9W255	A0A0B4LG88	339	363	qkr58E-1		yes	no	5	0.029935	9.4587	2708500
STAEAAEKAEAELK	14	1	1446.72	Q9VXN3	Q9VXN3	338	351			yes	yes	2;3	0.0014471	74.944	43407000
STAEAAEKAEAELKLER	17	2	1844.95	Q9VXN3	Q9VXN3	338	354			yes	yes	3;4	1.3628e-18	132.64	268520000
STAGDTHLGGEDFDNR	16	0	1690.72	C7LA75;P11147;O97125;Q9VG58;Q9BIS2;Q9BIR7;Q8INI8;P82910;P02825	C7LA75	221	236	Hsc70-4-RA;Hsc70-4;Hsp68;Hsp70Bbb;Hsp70Bb;Hsp70Bc;Hsp70Ba;Hsp70Aa;Hsp70Ab	Heat shock 70 kDa protein cognate 4;Heat shock protein 68;Major heat shock 70 kDa protein Bbb;Major heat shock 70 kDa protein Bb;Major heat shock 70 kDa protein Bc;Major heat shock 70 kDa protein Ba;Major heat shock 70 kDa protein Aa;Major heat shock 70 kDa protein Ab	no	no	3	0.0065032	37.177	3486200
STTTGHLIYK	10	0	1119.59	P08736;A4V3Q6;P05303	P08736	21	30	Ef1alpha48D;Ef1alpha100E	Elongation factor 1-alpha 1;Elongation factor 1-alpha;Elongation factor 1-alpha 2	yes	no	3	0.0061524	54.416	23278000
STVDKEELVQK	11	1	1274.67	A0A0B4KEH0;P29310	A0A0B4KEH0	2	12	14-3-3zeta	14-3-3 protein zeta	yes	no	2	8.7023e-05	119.68	11915000
STYNEETAMAHYGQSVVR	18	0	2041.92	Q9VM42;Q9VM39;Q9VM40;X2J909	Q9VM42	379	396	Pvf3		yes	no	3	0.0035873	37.083	2426600
SVCTEAGMFAIR	12	0	1340.62	Q7KMQ0	Q7KMQ0	387	398	Rpt1		yes	yes	2	0.032065	45.368	1340000
SVIHDIVLVGGSTR	14	0	1451.81	C7LA75;P11147	C7LA75	329	342	Hsc70-4-RA;Hsc70-4	Heat shock 70 kDa protein cognate 4	yes	no	2	0.016372	48.741	1483700
SVSESDGTAVIAAGGR	16	0	1475.72	A0A0B4K6K9;A0A0B4K7Y7;Q9VAW5	A0A0B4K6K9	1246	1261	larp	La-related protein 1	yes	no	2	0.00054173	79.693	1353700
SVTETGVELSNEER	14	0	1548.73	A0A0B4KEH0;P29310	A0A0B4KEH0	31	44	14-3-3zeta	14-3-3 protein zeta	yes	no	2	8.5586e-05	99.215	4864900
SVVLMSHLGRPDGNK	15	1	1608.84	M9PCE0;Q01604	M9PCE0	56	70	Pgk	Phosphoglycerate kinase	yes	no	2;3;4	0.00021494	78.096	53180000
SYDAFLASESLIK	13	0	1442.73	Q9VTP4	Q9VTP4	106	118	RpL10Ab	60S ribosomal protein L10a-2	yes	yes	2	0.0017456	93.058	2042200
SYDYASNPAPGR	12	0	1296.57	P20240	P20240	274	285	Ote	Otefin	yes	yes	2	0.0042617	101.11	20132000
SYDYDFETGVASNPK	15	0	1691.73	Q9VYR1;Q76NR6	Q9VYR1	183	197	regucalcin		yes	no	2	0.004413	56.783	1215400
SYELPDGQVITIGNER	16	0	1789.88	A0A0B4LH50;P53501;P10981;P83967;M9PFZ6;P02574;P02572;X2JCP8;P10987	X2JCP8	240	255	Act87E;Act57B;Act88F;Act79B;Act42A;Act5C	Actin-57B;Actin-87E;Actin, indirect flight muscle;Actin, larval muscle;Actin-42A;Actin-5C	no	no	2;3	8.4085e-11	122.46	1086200000
SYLMSLGIDDPVTR	14	0	1565.78	Q9VU87	Q9VU87	235	248	Vps36	Vacuolar protein-sorting-associated protein 36	yes	yes	2	0.0011236	69.01	1912600
TAAAAAAQSPVVFK	14	0	1330.72	Q9VZF6	Q9VZF6	348	361			yes	yes	2	0.0046588	57.149	2324200
TAGEAGDEKVVIEEVAGEEDAAK	23	1	2316.1	Q9VYV3	Q9VYV3	278	300	prtp		yes	yes	3	0.012781	25.67	2468000
TAGTAGSIQDSVK	13	0	1233.62	P08120	P08120	28	40	Cg25C	Collagen alpha-1(IV) chain	yes	yes	2	1.4643e-05	127.42	22012000
TAGVSTTDLVGR	12	0	1175.61	Q7KTB3;Q8IP79;Q8IP80;Q9VK25	Q7KTB3	139	150	Pect		yes	no	2	0.003898	98.943	14153000
TAIEKLDDTELNGR	14	1	1573.79	A0A0C4DHG5;P26686	A0A0C4DHG5	171	184	B52	Serine-arginine protein 55	yes	no	2;3	3.0744e-15	133.07	13758000
TAIEKLDDTELNGRR	15	2	1729.9	A0A0C4DHG5;P26686	A0A0C4DHG5	171	185	B52	Serine-arginine protein 55	yes	no	2;3;4	2.9605e-22	155.98	45524000
TALLLAAAIEK	11	0	1112.68	O46231;E1JJ21;Q9VA56;Q9VA58;C7LAH8;A0A0B4KHF2;Q9VA59;A0A0B4K7R6;A0A0B4KHW6;A8JRH3;A0A0B4K6N4	O46231	258	268	tmod;tmod-RC		yes	no	2	0.0033959	88.681	7291800
TAVCDIPPR	9	0	1027.51	Q24560;A1ZBL0;P61857	Q24560	351	359	betaTub56D;betaTub85D	Tubulin beta-1 chain;Tubulin beta-2 chain	yes	no	2	0.027634	63.48	2336000
TCYAQQSQVR	10	0	1239.57	P55830	P55830	156	165	RpS3A	40S ribosomal protein S3a	yes	yes	2	0.011143	67.993	1879000
TDAGVPWVLPVVR	13	0	1407.79	Q7K221;A1ZAA5	Q7K221	40	52	Got1		yes	no	2	0.0043793	68.735	6173000
TDEIVLIGGNDNITNDVTR	19	0	2058.02	A4V4F2;M9PJN2;M9PHT0;F2FB46;M9PHL7;O61492;E1JJL2;C9QP31	A4V4F2	378	396	Flo2;Flo-2	Flotillin-2	yes	no	2;3	4.1582e-08	98.531	99371000
TDPQNTDYEIEAGATR	16	0	1779.79	Q7JVH0	Q7JVH0	91	106			yes	yes	2	2.6259e-05	104.87	6015800
TDSDDFVNELVTR	13	0	1509.69	Q9VT38	Q9VT38	177	189			yes	yes	2	3.0018e-05	124.42	4704500
TEGDLEQISK	10	0	1118.55	Q9VNE2	Q9VNE2	42	51	kra	Protein krasavietz	yes	yes	2	0.0066588	91.087	15032000
TEICQTCAR	9	0	1137.49	Q95RB1	Q95RB1	68	76			yes	yes	2	5.3073e-50	192.6	56057000
TEVLSEEIILR	11	0	1300.72	Q9VNE2	Q9VNE2	370	380	kra	Protein krasavietz	yes	yes	2	0.0067984	82.749	3744800
TFECPEYVVK	10	0	1270.59	Q9V470	Q9V470	59	68	Sucb	Succinyl-CoA ligase subunit beta	yes	yes	2	0.011538	71.223	2153400
TFNKLVIQGR	10	1	1174.68	Q95RB1	Q95RB1	287	296			yes	yes	2	0.018106	61.999	4317100
TFTANCVNGIQANRENIAK	19	1	2120.04	Q8IRQ5;Q9W3X6	Q8IRQ5	386	404	l(1)G0255		yes	no	3	0.0018553	39.657	2837800
TGAIVDVPVGDELLGR	16	0	1609.87	P35381	P35381	133	148	blw	ATP synthase subunit alpha, mitochondrial	yes	yes	2	6.0526e-05	88.441	2929300
TGGIGLSSSR	10	0	933.488	Q59E58;A0A0B4JD57;Q59E59;A0A0B4K7Q4;Q99323	Q59E58	1929	1938	zip	Myosin heavy chain, non-muscle	yes	no	2	0.00025836	120.33	47217000
TIEKFEKEAQEMGK	14	2	1666.82	P08736;A4V3Q6;P05303	P08736	38	51	Ef1alpha48D;Ef1alpha100E	Elongation factor 1-alpha 1;Elongation factor 1-alpha;Elongation factor 1-alpha 2	yes	no	3	0.0067005	43.316	8121500
TIPAESLVALSDPR	14	0	1467.79	Q7JWH6	Q7JWH6	157	170			yes	yes	2	0.030859	43.628	1802300
TITAAEAKEPVR	12	1	1284.7	P20240	P20240	98	109	Ote	Otefin	yes	yes	2;3	0.0052442	95.573	13918000
TITPVLDSQVAK	12	0	1270.71	A0A0B4KGP8;Q24208	A0A0B4KGP8	463	474	eIF-2gamma	Eukaryotic translation initiation factor 2 subunit 3	yes	no	2	0.0011717	84.17	12092000
TITPVLDSQVAKK	13	1	1398.81	A0A0B4KGP8;Q24208	A0A0B4KGP8	463	475	eIF-2gamma	Eukaryotic translation initiation factor 2 subunit 3	yes	no	2;3	0.00047539	73.466	14713000
TKPHCNVGTIGHVDHGK	17	1	1855.91	A1Z9E3	A1Z9E3	79	95	EfTuM	Elongation factor Tu	yes	yes	3	0.0094336	30.974	3227200
TKQAVIFLR	9	1	1074.65	P09180	P09180	167	175	RpL4	60S ribosomal protein L4	yes	yes	2	0.027044	63.48	10270000
TKQELLEGSAK	11	1	1202.65	Q9VVA7	Q9VVA7	280	290	TSG101		yes	yes	2;3	0.00080041	84.17	19109000
TLDDRDLIVSTQPGEVIR	18	1	2026.07	Q9VFV9	Q9VFV9	285	302	Droj2		yes	yes	3	0.022283	25.824	0
TLDLTSQLVK	10	0	1116.64	Q76NQ0	Q76NQ0	41	50		Dolichyl-diphosphooligosaccharide--protein glycosyltransferase subunit 1	yes	yes	2	0.0061386	88.948	8583700
TLEDNDGHDVENIYAR	16	0	1859.83	Q9VM42;Q9VM39	Q9VM42	230	245	Pvf3		yes	no	3	6.8108e-05	81.311	3341000
TLIDALDAILPPARPTDK	18	1	1919.07	P08736	P08736	227	244	Ef1alpha48D	Elongation factor 1-alpha 1	yes	yes	2;3	7.9044e-05	113.24	20605000
TLLNIPATQVTK	12	0	1297.76	Q9VFF0	Q9VFF0	34	45	UQCR-C1		yes	yes	2	0.0020375	96.015	5951200
TMQGGIGIPR	10	0	1028.54	A0A0B4KHX3;O76324	A0A0B4KHX3	58	67	dco	Discs overgrown protein kinase	yes	no	2	0.014667	57.281	2212900
TNNLYIVSTTPR	12	0	1377.73	O62531	O62531	63	74	AP-1mu		yes	yes	2	0.0045059	60.434	1878000
TPFLTSGTTYSK	12	0	1301.65	Q9W1H8	Q9W1H8	52	63	Thiolase		yes	yes	2	0.0067498	57.019	3329100
TPGQILIR	8	0	896.544	Q9VTK9;M9PI17;Q8IQF8;M9PF61	Q9VTK9	243	250			yes	no	2	0.027589	58.981	12728000
TQEIAVQEQEIMR	13	0	1573.78	O61491	O61491	265	277	Flo-1	Flotillin-1	yes	yes	2;3	4.4105e-39	186.74	305640000
TQEIAVQEQEIMRR	14	1	1729.88	O61491	O61491	265	278	Flo-1	Flotillin-1	yes	yes	2;3	1.105e-15	147.18	272800000
TRELFAAPIAR	11	1	1243.7	M9PCE0;Q01604	M9PCE0	318	328	Pgk	Phosphoglycerate kinase	yes	no	3	0.024795	29.544	3397700
TSFFQALSIPTK	12	0	1338.72	M9PG76;P19889	M9PG76	135	146	RpLP0	60S acidic ribosomal protein P0	yes	no	2	0.005815	70.412	4923700
TSGNYATVIAHNQDTKK	17	1	1846.92	Q9V3G1	Q9V3G1	129	145	RpL8	60S ribosomal protein L8	yes	yes	3	0.02397	40.801	2449500
TSSGIEFNTAGHSNQESGK	19	0	1949.87	M9PD75;Q94920	M9PD75	34	52	porin	Voltage-dependent anion-selective channel	yes	no	3	0.0041431	46.663	2743700
TTGIVLDSGDGVSHTVPIYEGYALPHAILR	30	0	3150.64	A0A0B4LH50;P53501;P10981;M9PFZ6;P02574;P02572;X2JCP8;P10987	X2JCP8	149	178	Act87E;Act57B;Act79B;Act42A;Act5C	Actin-57B;Actin-87E;Actin, larval muscle;Actin-42A;Actin-5C	no	no	4	6.2909e-05	52.707	9549400
TTLTAAITK	9	0	918.539	A1Z9E3	A1Z9E3	96	104	EfTuM	Elongation factor Tu	yes	yes	2	0.015784	68.224	20257000
TTPSYVAFTDTER	13	0	1486.69	C7LA75;P11147	C7LA75	37	49	Hsc70-4-RA;Hsc70-4	Heat shock 70 kDa protein cognate 4	yes	no	2	0.0083759	55.401	6728200
TTTLTTPAK	9	0	932.518	O46231;E1JJ21;Q9VA56;Q9VA58;C7LAH8;A0A0B4KHF2;Q9VA59;A0A0B4K7R6;A0A0B4KHW6;A8JRH3;A0A0B4K6N4	O46231	9	17	tmod;tmod-RC		yes	no	2	0.0088505	84.568	12003000
TVEAEAAHGTVTR	13	0	1340.67	Q7KUB0;Q8IQA7;Q9VSI6;Q7KUB1;B7Z0E0	Q7KUB0	300	312	Idh	Isocitrate dehydrogenase [NADP]	yes	no	2;3	0.0017618	107.83	14016000
TVEVLSLQK	9	0	1015.59	Q9VR99	Q9VR99	201	209	cactin	Cactin	yes	yes	2	0.0097515	79.906	17601000
TVLLLADQMISR	12	0	1358.76	A0A0B4KHX3;O76324	A0A0B4KHX3	104	115	dco	Discs overgrown protein kinase	yes	no	2	0.004779	74.162	3069400
TVVNQLNAVSTEER	14	0	1558.8	Q9VV75	Q9VV75	150	163	UQCR-C2		yes	yes	2	0.0031535	76.655	1775700
TWTYGNVQYK	10	0	1258.6	O76268;Q9VQI8;M9PBV2;Q8IPZ6	O76268	306	315	NTPase		yes	no	2	0.011456	63.486	1337400
TYDLHISYDKYYQTPR	16	1	2061.98	Q9VVS6	Q9VVS6	214	229	Atg3	Autophagy-related protein 3	yes	yes	3	0.021408	26.148	1969800
VAAEVAAPLSQAK	13	0	1253.7	O61491	O61491	367	379	Flo-1	Flotillin-1	yes	yes	2;3	0.00082408	108.47	1234800000
VAAEVAAPLSQAKK	14	1	1381.79	O61491	O61491	367	380	Flo-1	Flotillin-1	yes	yes	2;3	0.0041187	77.379	39742000
VACIGAWHPSR	11	0	1252.61	O16797	O16797	251	261	RpL3	60S ribosomal protein L3	yes	yes	2;3	1.0407e-07	130.66	91400000
VADEEKQSYDAVATVISTAR	20	1	2152.06	Q7K2D2	Q7K2D2	126	145	Dmn	Probable dynactin subunit 2	yes	yes	3	0.0028165	50.425	4380100
VADNFKFGETNK	12	1	1368.67	A0A0B4JD11;Q9NJH0	A0A0B4JD11	31	42	Ef1gamma	Elongation factor 1-gamma	yes	no	2	0.020718	47.302	3830200
VAPEEHPVLLTEAPLNPK	18	0	1953.06	A0A0B4LH50;P53501;P10981;P83967;M9PFZ6;P02574;P02572;X2JCP8;P10987	X2JCP8	97	114	Act87E;Act57B;Act88F;Act79B;Act42A;Act5C	Actin-57B;Actin-87E;Actin, indirect flight muscle;Actin, larval muscle;Actin-42A;Actin-5C	no	no	2;3;4	8.9577e-36	178.15	285740000
VASMDVELTVEER	13	0	1476.71	P92177	P92177	30	42	14-3-3epsilon	14-3-3 protein epsilon	yes	yes	2	0.00057825	57.492	2297100
VCCVAGYGDVGK	12	0	1283.56	M9PHN8;X2JF40;Q27580	M9PHN8	106	117	Ahcy13	Adenosylhomocysteinase	yes	no	2	0.01274	53.683	2421200
VCRDESVEGLR	11	1	1318.63	Q9VU87	Q9VU87	379	389	Vps36	Vacuolar protein-sorting-associated protein 36	yes	yes	3	0.0034242	39.917	1083100
VEDQGFLIAVDNAER	15	0	1674.82	Q24169	Q24169	116	130	Orc5	Origin recognition complex subunit 5	yes	yes	2	0.00040199	81.475	2046500
VEGTPSDPDPNKPFAK	16	1	1697.83	Q8SXU3	Q8SXU3	370	385			yes	yes	2;3	0.0019929	50.284	9962600
VEIIANDQGNR	11	0	1227.62	C7LA75;P11147;F3YDH0;P29843;P29844;O97125;Q9VG58;Q9BIS2;Q9BIR7;Q8INI8;P82910;P02825;P11146	C7LA75	26	36	Hsc70-4-RA;Hsc70-4;Hsc70-3;Hsc70-1;Hsp68;Hsp70Bbb;Hsp70Bb;Hsp70Bc;Hsp70Ba;Hsp70Aa;Hsp70Ab;Hsc70-2	Heat shock 70 kDa protein cognate 4;Heat shock 70 kDa protein cognate 1;Heat shock 70 kDa protein cognate 3;Heat shock protein 68;Major heat shock 70 kDa protein Bbb;Major heat shock 70 kDa protein Bb;Major heat shock 70 kDa protein Bc;Major heat shock 70 kDa protein Ba;Major heat shock 70 kDa protein Aa;Major heat shock 70 kDa protein Ab;Heat shock 70 kDa protein cognate 2	no	no	2	0.0049098	75.378	4877300
VFDMQNSTAVGSETLSAHPVR	21	0	2245.08	Q9VXN3	Q9VXN3	66	86			yes	yes	2;3	1.0953e-15	123.41	151440000
VFEVSLADLQK	11	0	1247.68	P55830	P55830	66	76	RpS3A	40S ribosomal protein S3a	yes	yes	2	0.0023503	85.377	6379700
VFLGGLPSNVTETDLR	16	0	1716.9	E1JHA4;P48809	E1JHA4	98	113	Hrb27C	Heterogeneous nuclear ribonucleoprotein 27C	yes	no	2	0.012446	44.765	5138500
VGQEIEVRPGVVTK	14	1	1509.85	A0A0B4KGP8;Q24208	A0A0B4KGP8	289	302	eIF-2gamma	Eukaryotic translation initiation factor 2 subunit 3	yes	no	2;3	4.1332e-05	121.08	60203000
VHSHACIGGTNVR	13	0	1406.68	C9QP42;Q02748	C9QP42	127	139	eIF-4a	Eukaryotic initiation factor 4A	yes	no	2;3	0.0017609	74.944	20651000
VHSHACIGGTNVREDAR	17	1	1877.89	C9QP42;Q02748	C9QP42	127	143	eIF-4a	Eukaryotic initiation factor 4A	yes	no	3	0.00076101	51.265	6376300
VIAHSQIR	8	0	922.535	O16797	O16797	162	169	RpL3	60S ribosomal protein L3	yes	yes	2	0.027589	58.917	21030000
VIQLEPGNK	9	0	996.56	X2J5E8;Q9VL78	X2J5E8	357	365	FKBP59	FK506-binding protein 59	yes	no	2	0.022223	57.281	5919800
VISSIEQKTEASAR	14	1	1517.8	A0A0B4KEH0;P29310	A0A0B4KEH0	64	77	14-3-3zeta	14-3-3 protein zeta	yes	no	3	0.0028445	45.79	1839900
VLADKQLAESK	11	1	1200.67	A1Z9E3	A1Z9E3	105	115	EfTuM	Elongation factor Tu	yes	yes	2;3	1.6379e-08	98.048	10627000
VLEVATIPPVTNQIECHPYLTQK	23	0	2649.38	Q9VTK9;M9PI17;Q8IQF8;M9PF61	Q9VTK9	171	193			yes	no	3	0.02018	27.32	3705600
VLGAQPDKLSR	11	1	1182.67	Q7K2D2	Q7K2D2	213	223	Dmn	Probable dynactin subunit 2	yes	yes	2	0.0099561	63.076	4837000
VLITTDLLAR	10	0	1113.68	C9QP42;Q02748	C9QP42	322	331	eIF-4a	Eukaryotic initiation factor 4A	yes	no	2	0.0092093	112.84	234010000
VLITTDVWAR	10	0	1172.66	Q9VHS8	Q9VHS8	318	327	eIF4AIII	Eukaryotic initiation factor 4A-III	yes	yes	2	0.011044	69.423	7422800
VLNPMIHCCDQCDKPILVYGR	21	1	2587.22	M9PBE2	M9PBE2	172	192	Hakai		yes	yes	4	0.0063319	39.203	3827800
VLNVETNFISPPVIVK	16	0	1768.01	O46231;E1JJ21;Q9VA56;Q9VA58;C7LAH8;A0A0B4KHF2;Q9VA59;A0A0B4K7R6;A0A0B4KHW6;A8JRH3;A0A0B4K6N4	O46231	274	289	tmod;tmod-RC		yes	no	2	1.5467e-07	156.36	44242000
VMQSTGGTTSNLR	13	0	1350.66	Q9VTT4;A0A0S0WNE9	Q9VTT4	75	87			yes	no	2	0.0013064	95.573	2541200
VNATNMGDDIPLHLAAAHGHR	21	0	2209.08	Q9V400	Q9V400	60	80	Ilk		yes	yes	4	0.010557	23.726	2432300
VNNASQVGLGYQQK	14	0	1504.76	M9PD75;Q94920	M9PD75	236	249	porin	Voltage-dependent anion-selective channel	yes	no	2	0.006124	73.067	3446500
VNNLGNNVTFER	12	0	1375.68	P50887	P50887	225	236	RpL22	60S ribosomal protein L22	yes	yes	2	0.002283	103.22	9869600
VNQIGTVTESIAAHLLAK	18	0	1864.04	E1JHR5;P15007	E1JHR5	345	362	Eno	Enolase	yes	no	2;3	1.1695e-08	107.09	28910000
VNQYQAEIETLNR	13	0	1576.78	Q9VVA7	Q9VVA7	267	279	TSG101		yes	yes	2;3	0.0010372	99.283	24729000
VNRDFFAYSGGVYR	14	1	1649.8	Q7JWQ7	Q7JWQ7	341	354	Swim		yes	yes	2;3	3.4109e-05	89.403	373390000
VNRDFFAYSGGVYRETAANR	20	2	2292.1	Q7JWQ7	Q7JWQ7	341	360	Swim		yes	yes	4	0.0013977	64.723	4219900
VNVLIRPDGQK	11	1	1237.71	Q9W0A8	Q9W0A8	245	255	RpL23A		yes	yes	2	0.008927	58.676	1407500
VPRPEVVHITR	11	1	1301.76	Q9VM43	Q9VM43	206	216	Pvf2		yes	yes	3	0.0015272	55.261	11567000
VPTPNVSVVDLTVR	14	0	1494.84	M9PJN8;P07487;P07486	M9PJN8	232	245	Gapdh2;Gapdh1	Glyceraldehyde-3-phosphate dehydrogenase;Glyceraldehyde-3-phosphate dehydrogenase 2;Glyceraldehyde-3-phosphate dehydrogenase 1	yes	no	2	8.7407e-05	108.37	5678500
VQEKVNQYQAEIETLNR	17	1	2061.05	Q9VVA7	Q9VVA7	263	279	TSG101		yes	yes	3	0.0030735	34.094	3850800
VQGQNEDMLLTACEQFLGK	19	0	2180.02	O61491	O61491	76	94	Flo-1	Flotillin-1	yes	yes	2;3	6.7515e-19	151.54	77908000
VQYAAIIDAGSTGSR	15	0	1507.76	O76268;Q9VQI8;M9PBV2	O76268	77	91	NTPase		yes	no	2	0.014151	46.592	1820700
VRLEPIQSGGGQER	14	1	1524.8	Q9VKD3	Q9VKD3	281	294	CG12264	Probable cysteine desulfurase, mitochondrial	yes	yes	3	0.0015452	40.801	5718200
VSGSELVQK	9	0	945.513	O18413;Q9VA54	O18413	213	221	Rpt6;Rpt6R	26S protease regulatory subunit 8	yes	no	2	0.01396	72.485	4235300
VTGDMQTHKNPSLR	14	1	1582.79	Q9VPX7;Q9VPX6	Q9VPX7	227	240	capt	Adenylyl cyclase-associated protein	yes	no	3	0.0005955	57.159	2855000
VVANEKDSYELR	12	1	1421.72	P50887	P50887	273	284	RpL22	60S ribosomal protein L22	yes	yes	2;3	0.00037287	85.377	8067500
VVDLTEDTFAK	11	0	1236.62	Q9VYV3	Q9VYV3	168	178	prtp		yes	yes	2	0.0072626	57.598	3913500
VVDMLASDVDIVCR	14	0	1590.77	Q9Y0Y2	Q9Y0Y2	42	55	AdSS	Adenylosuccinate synthetase	yes	yes	2	9.3013e-05	101.95	2813600
VVMALGEYMK	10	0	1139.57	C9QP42;Q02748	C9QP42	117	126	eIF-4a	Eukaryotic initiation factor 4A	yes	no	1;2	0.00076846	112.84	71529000
VVMEAEAEAESIR	13	0	1432.69	O61491	O61491	308	320	Flo-1	Flotillin-1	yes	yes	2;3	2.8352e-09	130.94	461870000
VVMEAEAEAESIRIR	15	1	1701.87	O61491	O61491	308	322	Flo-1	Flotillin-1	yes	yes	3	0.0040157	40.552	2249800
VVSNASCTTNCLAPLAK	17	0	1804.88	M9PJN8;P07487;P07486	M9PJN8	143	159	Gapdh2;Gapdh1	Glyceraldehyde-3-phosphate dehydrogenase;Glyceraldehyde-3-phosphate dehydrogenase 2;Glyceraldehyde-3-phosphate dehydrogenase 1	yes	no	2	0.013633	39.266	4367300
VVYDPQTAEELSSK	14	0	1564.76	A0A0B4JCW4;A0A126GUR6;Q9VHJ8;Q95U38	A0A0B4JCW4	106	119	skap	Succinyl-CoA ligase subunit beta	yes	no	2	0.019243	62.694	15266000
VWMAEQQAEAYKK	13	1	1580.77	Q9VVU4	Q9VVU4	25	37			yes	yes	3	0.0093347	34.386	4024000
VWSAELDDAVEGSSK	15	0	1591.74	M9PB96;Q9VKQ3	M9PB96	220	234	CG6724	Ribosome biogenesis protein WDR12 homolog	yes	no	2	5.1432e-05	98.353	4477200
VWSAELDDAVEGSSKR	16	1	1747.84	M9PB96;Q9VKQ3	M9PB96	220	235	CG6724	Ribosome biogenesis protein WDR12 homolog	yes	no	2;3	0.00022982	95.018	19536000
VYDMINR	7	0	909.438	C9QP42;Q02748	C9QP42	159	165	eIF-4a	Eukaryotic initiation factor 4A	yes	no	2	0.0013312	89.673	63700000
VYDMINRK	8	1	1037.53	C9QP42;Q02748	C9QP42	159	166	eIF-4a	Eukaryotic initiation factor 4A	yes	no	2;3	0.013712	63.48	25549000
VYELALGGTAVGTGLNTR	18	0	1790.95	Q8IRQ5;Q9W3X6;Q9W3X5	Q8IRQ5	226	243	l(1)G0255;CG4095-RA		yes	no	2	6.3543e-10	124.3	11337000
VYELALGGTAVGTGLNTRK	19	1	1919.05	Q8IRQ5;Q9W3X6;Q9W3X5	Q8IRQ5	226	244	l(1)G0255;CG4095-RA		yes	no	3	0.029148	19.819	1369800
VYVGGLPYGVR	11	0	1178.64	A0A0C4DHG5;P26686	A0A0C4DHG5	6	16	B52	Serine-arginine protein 55	yes	no	2	0.0075981	107.66	156380000
WTDDLGKK	8	1	961.487	O16797	O16797	137	144	RpL3	60S ribosomal protein L3	yes	yes	3	0.019858	30.254	15856000
YALVSAIAASGVPALVQSK	19	0	1844.04	P09180	P09180	125	143	RpL4	60S ribosomal protein L4	yes	yes	2;3	4.239e-10	123.64	163920000
YDDRYGGR	8	1	1000.44	A0A0C4DHG5;P26686	A0A0C4DHG5	84	91	B52	Serine-arginine protein 55	yes	no	3	0.012586	40.002	1577500
YFAAVGGSESETQVER	16	0	1728.8	A1Z700;A1Z6Z9;A1Z6Z8	A1Z700	180	195	didum		yes	no	2	0.018867	41.283	2330500
YGPQFAEQSR	10	0	1181.55	M9PEC1;Q9VRY6;M9PEJ2;M9PHL4;M9PES8;M9PBS9	M9PEC1	128	137			yes	no	2	0.0072817	93.649	10470000
YGVAIQQFK	9	0	1052.57	Q9V470	Q9V470	37	45	Sucb	Succinyl-CoA ligase subunit beta	yes	yes	2	0.0090079	85.265	6897500
YIAAVTNAQGQNEIER	16	0	1775.88	Q23978	Q23978	116	131	Myo31DF	Myosin-IA	yes	yes	2	2.2493e-05	99.522	4942300
YIPDITEYDIQR	12	0	1524.75	Q9VJ28	Q9VJ28	376	387	CG10639-RA		yes	yes	2	0.0047475	62.262	1423100
YIQATDLSEASR	12	0	1352.66	P45594	P45594	124	135	tsr	Cofilin/actin-depolymerizing factor homolog	yes	yes	2	0.0013991	85.355	3575700
YIVSGGVDNTVR	12	0	1278.66	M9PB96;Q9VKQ3	M9PB96	392	403	CG6724	Ribosome biogenesis protein WDR12 homolog	yes	no	2	0.0016428	86.624	55631000
YKPQDEVSVSLQR	13	1	1547.79	Q7JZ37	Q7JZ37	44	56			yes	yes	3	0.007446	39.424	1481700
YLAEFATGSDRK	12	1	1356.67	P92177	P92177	131	142	14-3-3epsilon	14-3-3 protein epsilon	yes	yes	2;3	0.008752	76.465	4482700
YLAEVATGDAR	11	0	1164.58	A0A0B4KEH0;P29310	A0A0B4KEH0	131	141	14-3-3zeta	14-3-3 protein zeta	yes	no	2	0.0062256	73.985	6515400
YLDSAGNKLDYRR	13	2	1569.79	Q9VNE2	Q9VNE2	52	64	kra	Protein krasavietz	yes	yes	3	0.00079539	58.172	8235200
YLTVAAIFR	9	0	1052.6	Q24560;A1ZBL0;P61857	Q24560	310	318	betaTub56D;betaTub85D	Tubulin beta-1 chain;Tubulin beta-2 chain	yes	no	2	0.010312	91.041	13594000
YLVSASDDKTIR	12	1	1366.71	A0A0B4K812;Q7KNS3	A0A0B4K812	353	364	Lis-1	Lissencephaly-1 homolog	yes	no	3	0.0045842	51.211	2392800
YNEIDNAPEEK	11	0	1320.58	A1Z9E3	A1Z9E3	117	127	EfTuM	Elongation factor Tu	yes	yes	2	0.0026022	79.974	3252000
YPIEHGIITNWDDMEK	16	0	1959.9	A0A0B4LH50;P53501;P10981;P83967;M9PFZ6;P02574	A0A0B4LH50	70	85	Act87E;Act57B;Act88F;Act79B	Actin-57B;Actin-87E;Actin, indirect flight muscle;Actin, larval muscle	yes	no	2;3	0.00066432	60.209	21356000
YQLDDDASVR	10	0	1180.54	M9PD75;Q94920	M9PD75	224	233	porin	Voltage-dependent anion-selective channel	yes	no	2	0.0036047	64.711	0
YRPGYNADMGDEGLLTK	17	1	1898.88	A4V383;P91929	A4V383	382	398	ND-42;ND42	NADH dehydrogenase [ubiquinone] 1 alpha subcomplex subunit 10, mitochondrial	yes	no	3	0.00067923	49.463	7881100
YSEGLK	6	0	695.349	Q7JWQ7	Q7JWQ7	157	162	Swim		yes	yes	1	2.0861e-05	126.68	5757100
YSTDTKIEDNTR	12	1	1441.67	A4V4F2;M9PJN2;M9PHT0;F2FB46;M9PHL7;O61492;E1JJL2;C9QP31	A4V4F2	206	217	Flo2;Flo-2	Flotillin-2	yes	no	2;3	0.00019104	121.08	130460000
YSVFNAIFDK	10	0	1202.6	A4V383;P91929	A4V383	64	73	ND-42;ND42	NADH dehydrogenase [ubiquinone] 1 alpha subcomplex subunit 10, mitochondrial	yes	no	2	0.018977	55.567	2349400
YSVSGYPTLK	10	0	1113.57	Q3YMU0	Q3YMU0	93	102	ERp60	Protein disulfide-isomerase	yes	yes	2	0.029594	51.346	2540500
YTGNLHLYSK	10	0	1194.6	Q76NQ0	Q76NQ0	144	153		Dolichyl-diphosphooligosaccharide--protein glycosyltransferase subunit 1	yes	yes	3	0.011193	45.879	4841900
YTLAPVAAELK	11	0	1174.66	M9PCE0;Q01604	M9PCE0	74	84	Pgk	Phosphoglycerate kinase	yes	no	2	0.0023431	85.355	38579000
YTSINPVNLQNANKPKPQPR	20	2	2278.22	M9PEC1;Q9VRY6	M9PEC1	319	338			yes	no	3	0.0044647	46.543	6663200
YVMDDPNYGIVK	12	0	1412.66	A0A0B4LG88;Q9W255;A0A0B4LGB9	A0A0B4LG88	274	285	qkr58E-1		yes	no	2	0.00067138	57.59	2974500
YYPPDFDPSKIPR	13	1	1593.78	Q7JVH0	Q7JVH0	10	22			yes	yes	3	0.029682	30.438	887060
YYVTIIDAPGHR	12	0	1403.72	P08736;A4V3Q6;P05303	P08736	85	96	Ef1alpha48D;Ef1alpha100E	Elongation factor 1-alpha 1;Elongation factor 1-alpha;Elongation factor 1-alpha 2	yes	no	2;3	0.0014044	68.735	12697000

## Sheet: Evidence
Sequence	Length	Modifications	Modified sequence	Oxidation (M) Probabilities	Oxidation (M) Score Diffs	Acetyl (Protein N-term)	Oxidation (M)	Missed cleavages	Proteins	Leading proteins	Leading razor protein	Gene names	Protein names	Type	Raw file	MS/MS m/z	Charge	m/z	Mass	Resolution	Uncalibrated - Calibrated m/z [ppm]	Uncalibrated - Calibrated m/z [Da]	Mass error [ppm]	Mass error [Da]	Uncalibrated mass error [ppm]	Uncalibrated mass error [Da]	Max intensity m/z 0	Retention time	Retention length	Calibrated retention time	Calibrated retention time start	Calibrated retention time finish	Retention time calibration	Match time difference	Match m/z difference	Match q-value	Match score	Number of data points	Number of scans	Number of isotopic peaks	PIF	Fraction of total spectrum	Base peak fraction	PEP	MS/MS count	MS/MS scan number	Score	Delta score	Combinatorics
AAAEVNKEFGLDSK	14	Unmodified	_AAAEVNKEFGLDSK_			0	0	1	Q8IRQ5;Q9W3X6	Q8IRQ5	Q8IRQ5	l(1)G0255		MULTI-MSMS	Cactin_IP	493.588	3	493.588	1477.74	50274.3	1.6781	0.0008283	0.13448	6.6379e-05	1.8126	0.00089468	493.922	29.564	0.39456	29.564	29.38	29.775	-3.5527e-15					26	9	4	0	0	0	0.00040237	1	12868	58.831	44.04	1
AAAEVNKEFGLDSK	14	Unmodified	_AAAEVNKEFGLDSK_			0	0	1	Q8IRQ5;Q9W3X6	Q8IRQ5	Q8IRQ5	l(1)G0255		MULTI-MSMS	Cactin_IP	739.881	2	739.878	1477.74	42030.2	1.8163	0.0013438	0.069639	5.1525e-05	1.8859	0.0013953	739.878	29.57	0.3934	29.57	29.342	29.735	3.5527e-15					24	9	4	0	0	0	0.005021	1	12871	64.439	45.196	1
AAANQVIICK	10	Unmodified	_AAANQVIICK_			0	0	0	X2J5E8;Q9VL78	X2J5E8	X2J5E8	FKBP59	FK506-binding protein 59	MULTI-MSMS	Cactin_IP	544.302	2	544.3	1086.59	46778	2.8799	0.0015675	0.079041	4.3022e-05	2.9589	0.0016105	544.3	24.342	0.32703	24.342	24.117	24.444	0					23	7	5	0	0	0	0.0089632	1	10177	98.299	88.312	1
AAAPAAAAPAPAAAAPAVAKPAPKPK	26	Unmodified	_AAAPAAAAPAPAAAAPAVAKPAPKPK_			0	0	2	P50887	P50887	P50887	RpL22	60S ribosomal protein L22	MULTI-MSMS	Cactin_IP	562.832	4	562.58	2246.29	46102	1.5258	0.00085839	0.59051	0.00033221	2.1163	0.0011906	562.831	22.391	0.33036	22.391	22.202	22.532	0					28	7	6	0	0	0	0.00010192	1	9171	77.221	76.485	1
AAAPAAAAPAPAAAAPAVAKPAPKPK	26	Unmodified	_AAAPAAAAPAPAAAAPAVAKPAPKPK_			0	0	2	P50887	P50887	P50887	RpL22	60S ribosomal protein L22	MULTI-MSMS	Cactin_IP	750.107	3	749.771	2246.29	39747.2	1.2476	0.00093542	1.7225	0.0012915	2.9701	0.0022269	750.106	22.392	0.25079	22.392	22.243	22.493	0					21	5	5	0	0	0	0.00075337	1	9174	60.278	59.653	1
AAAPAAAPAPAAPK	14	Unmodified	_AAAPAAAPAPAAPK_			0	0	0	Q9VGQ1	Q9VGQ1	Q9VGQ1			MULTI-MSMS	Cactin_IP	587.833	2	587.833	1173.65	46127.4	1.0492	0.00061676	-0.00088986	-5.2309e-07	1.0483	0.00061624	587.833	18.927	0.28515	18.927	18.781	19.067	0					19	6	4	0	0	0	0.00025658	1	7429	85.731	35.69	1
AAAVAAAAIAATVQGR	16	Unmodified	_AAAVAAAAIAATVQGR_			0	0	0	Q9VN39;Q8T0Q2	Q9VN39	Q9VN39			MULTI-MSMS	Cactin_IP	706.405	2	706.404	1410.79	41855.5	2.4871	0.0017569	-0.77828	-0.00054978	1.7088	0.0012071	706.404	46.051	1.2029	46.051	45.779	46.982	7.1054e-15					91	28	5	0	0	0	2.3149e-05	4	21325	123.8	109.16	1
AADLAVHLAQIVK	13	Unmodified	_AADLAVHLAQIVK_			0	0	0	A0A0B4JCW4;A0A126GUR6;Q9VHJ8;Q95U38	A0A0B4JCW4	A0A0B4JCW4	skap	Succinyl-CoA ligase subunit beta	MULTI-MSMS	Cactin_IP	674.902	2	674.901	1347.79	42759.1	2.5192	0.0017002	-0.0025223	-1.7023e-06	2.5167	0.0016985	674.901	49.603	0.24044	49.603	49.489	49.729	0					13	5	3	0	0	0	3.4103e-05	1	23096	123.63	104.31	1
AAEPAEELDAADEALAAEPK	20	Unmodified	_AAEPAEELDAADEALAAEPK_			0	0	0	A0A0B4JD11;Q9NJH0	A0A0B4JD11	A0A0B4JD11	Ef1gamma	Elongation factor 1-gamma	MULTI-MSMS	Cactin_IP	1006.48	2	1005.98	2009.94	34453.3	1.9738	0.0019857	0.10841	0.00010906	2.0823	0.0020947	1005.98	47.266	0.68849	47.266	46.9	47.589	0					43	16	3	0	0	0	0.0069943	1	21935	75.669	69.824	1
AAETERDELAEEIANNANK	19	Unmodified	_AAETERDELAEEIANNANK_			0	0	1	Q59E58;A0A0B4JD57;Q59E59;A0A0B4K7Q4;A0A0B4JD95;Q99323	Q59E58	Q59E58	zip	Myosin heavy chain, non-muscle	MULTI-MSMS	Cactin_IP	696.668	3	696.666	2086.98	42148.5	2.5668	0.0017882	-0.92472	-0.00064422	1.642	0.001144	697	37.781	0.45801	37.781	37.552	38.01	0					41	10	5	0	0	0	0.00119	1	17023	70.335	66.556	1
AAETERDELAEEIANNANK	19	Unmodified	_AAETERDELAEEIANNANK_			0	0	1	Q59E58;A0A0B4JD57;Q59E59;A0A0B4K7Q4;A0A0B4JD95;Q99323	Q59E58	Q59E58	zip	Myosin heavy chain, non-muscle	MULTI-MSMS	Cactin_IP	1044.5	2	1044.5	2086.98	33912.3	2.7589	0.0028817	0.14775	0.00015433	2.9067	0.003036	1045	37.784	0.45931	37.784	37.509	37.969	0					29	10	4	0	0	0	0.026351	1	17067	51.211	45.366	1
AAEVDNKVILPFPETDR	17	Unmodified	_AAEVDNKVILPFPETDR_			0	0	1	Q9VG81	Q9VG81	Q9VG81			MULTI-MSMS	Cactin_IP	638.672	3	638.67	1912.99	42488.3	1.993	0.0012729	0.85987	0.00054918	2.8529	0.0018221	639.005	47.168	0.28862	47.168	46.982	47.271	7.1054e-15					14	6	4	0	0	0	0.0020069	1	21821	37.083	25.392	1
AAGLLLNK	8	Unmodified	_AAGLLLNK_			0	0	0	M9PCE0;Q01604	M9PCE0	M9PCE0	Pgk	Phosphoglycerate kinase	MULTI-MSMS	Cactin_IP	400.256	2	400.255	798.496	55520.4	1.4204	0.00056854	0.55061	0.00022038	1.9711	0.00078893	400.256	31.181	0.5606	31.181	30.957	31.518	-3.5527e-15					29	13	3	0	0	0	0.027521	1	13705	68.398	38.557	1
AAKEELQALSK	11	Unmodified	_AAKEELQALSK_			0	0	1	Q59E58;A0A0B4JD57;Q59E59;A0A0B4K7Q4;A0A0B4JD95;Q99323	Q59E58	Q59E58	zip	Myosin heavy chain, non-muscle	MULTI-MSMS	Cactin_IP	594.337	2	594.335	1186.66	45257.9	2.6999	0.0016046	1.1354	0.00067479	3.8353	0.0022794	594.336	25.02	0.99774	25.02	24.797	25.795	0					60	23	6	0	0	0	0.0080568	1	10534	108.7	86.167	1
AAKEELQALSK	11	Unmodified	_AAKEELQALSK_			0	0	1	Q59E58;A0A0B4JD57;Q59E59;A0A0B4K7Q4;A0A0B4JD95;Q99323	Q59E58	Q59E58	zip	Myosin heavy chain, non-muscle	MULTI-MSMS	Cactin_IP	396.56	3	396.559	1186.66	55365.2	2.5929	0.0010282	1.099	0.00043582	3.6919	0.0014641	396.56	25.055	0.49481	25.055	24.837	25.332	-3.5527e-15					48	11	6	0	0	0	0.023412	1	10536	30.182	21.775	1
AALAAEKR	8	Unmodified	_AALAAEKR_			0	0	1	P09180	P09180	P09180	RpL4	60S ribosomal protein L4	MULTI-SECPEP	Cactin_IP	414.247	2	415.248	828.482	53567	1.7148	0.00071207	0.21111	8.7663e-05	1.9259	0.00079974	415.248	16.508	0.31813	16.508	16.425	16.743	0					16	8	3	0	0	0	0.022448	1	6209	40.103	8.1676	1
AALIQPDKLDTIEQR	15	Unmodified	_AALIQPDKLDTIEQR_			0	0	1	Q7K2D2	Q7K2D2	Q7K2D2	Dmn	Probable dynactin subunit 2	MULTI-MSMS	Cactin_IP	570.986	3	570.984	1709.93	46314.1	2.5829	0.0014748	-0.28157	-0.00016077	2.3013	0.001314	570.985	40.482	0.79382	40.482	39.886	40.68	0					55	18	5	0	0	0	0.00035414	2	18492	65.092	60.912	1
AASLPTLEPPEDR	13	Unmodified	_AASLPTLEPPEDR_			0	0	0	Q95RB1	Q95RB1	Q95RB1			MULTI-MSMS	Cactin_IP	698.362	2	698.359	1394.7	41586.1	2.7144	0.0018956	-1.2043	-0.00084101	1.5101	0.0010546	698.358	38.72	1.8705	38.72	37.467	39.337	7.1054e-15					116	44	3	0	0	0	0.00015922	5	17461	117.7	98.72	1
AAVPSGASTGVHEALELRDNDK	22	Unmodified	_AAVPSGASTGVHEALELRDNDK_			0	0	1	E1JHR5;P15007	E1JHR5	E1JHR5	Eno	Enolase	MULTI-MSMS	Cactin_IP	560.288	4	560.034	2236.11	46469.2	3.1199	0.0017473	0.65882	0.00036896	3.7788	0.0021162	560.285	35.274	0.5596	35.274	34.939	35.498	0					50	12	5	0	0	0	0.0034803	1	15805	35.174	31.625	1
AAVPSGASTGVHEALELRDNDKANYHGK	28	Unmodified	_AAVPSGASTGVHEALELRDNDKANYHGK_			0	0	2	E1JHR5;P15007	E1JHR5	E1JHR5	Eno	Enolase	MULTI-MSMS	Cactin_IP	582.295	5	582.293	2906.43	45792.2	2.9675	0.001728	0.71308	0.00041522	3.6806	0.0021432	582.494	31.928	0.99807	31.928	31.668	32.666	-3.5527e-15					107	23	7	0	0	0	0.00017654	2	14078	53.865	53.865	1
AAVPSGASTGVHEALELRDNDKANYHGK	28	Unmodified	_AAVPSGASTGVHEALELRDNDKANYHGK_			0	0	2	E1JHR5;P15007	E1JHR5	E1JHR5	Eno	Enolase	MULTI-MSMS	Cactin_IP	727.867	4	727.614	2906.43	40438.2	3.5261	0.0025656	0.19051	0.00013862	3.7166	0.0027042	727.865	31.933	0.78308	31.933	31.668	32.451	-3.5527e-15					83	18	7	0	0	0	0.00021708	1	14084	47.018	44.511	1
AAVPSGASTGVHEALELRDNDKANYHGK	28	Unmodified	_AAVPSGASTGVHEALELRDNDKANYHGK_			0	0	2	E1JHR5;P15007	E1JHR5	E1JHR5	Eno	Enolase	MULTI-MSMS	Cactin_IP	970.156	3	969.816	2906.43	35198.1	3.0875	0.0029943	0.75796	0.00073508	3.8455	0.0037294	970.152	31.908	0.69709	31.908	31.668	32.365	0					63	16	6	0	0	0	0.00055998	1	14126	47.745	44.409	1
AAYDVEVQTK	10	Unmodified	_AAYDVEVQTK_			0	0	0	O61491	O61491	O61491	Flo-1	Flotillin-1	MULTI-MSMS	Cactin_IP	562.286	2	562.285	1122.56	46735.4	3.2002	0.0017994	-1.0958	-0.00061614	2.1044	0.0011833	562.286	24.504	1.7215	24.504	24.2	25.922	0					119	41	6	0	0	0	0.00015715	3	10240	124.23	100.8	1
AAYDVEVQTKK	11	Unmodified	_AAYDVEVQTKK_			0	0	1	O61491	O61491	O61491	Flo-1	Flotillin-1	MULTI-MSMS	Cactin_IP	626.335	2	626.333	1250.65	44989	1.1752	0.00073605	0.26958	0.00016885	1.4448	0.0009049	626.333	21.313	0.33584	21.313	21.166	21.502	3.5527e-15					22	7	4	0	0	0	0.028318	1	8607	55.567	50.602	1
AAYDVEVQTKK	11	Unmodified	_AAYDVEVQTKK_			0	0	1	O61491	O61491	O61491	Flo-1	Flotillin-1	MULTI-MSMS	Cactin_IP	417.892	3	417.891	1250.65	54285.2	0.75459	0.00031534	0.68226	0.00028511	1.4369	0.00060045	417.891	21.317	0.33584	21.317	21.166	21.502	0					19	7	4	0	0	0	0.00027321	1	8622	106.29	100.65	1
AAYEEYGPSICR	12	Unmodified	_AAYEEYGPSICR_			0	0	0	P32392	P32392	P32392	Arp3	Actin-related protein 3	MULTI-MSMS	Cactin_IP	708.318	2	708.317	1414.62	42162.8	1.5895	0.0011259	-0.71352	-0.0005054	0.87599	0.00062048	708.316	31.06	0.28498	31.06	30.916	31.201	-3.5527e-15					20	6	4	0	0	0	0.0034589	1	13657	96.331	87.468	1
ACNCLLLK	8	Unmodified	_ACNCLLLK_			0	0	0	E1JHR5;P15007	E1JHR5	E1JHR5	Eno	Enolase	MULTI-MSMS	Cactin_IP	496.259	2	496.257	990.499	48087.5	3.767	0.0018694	-0.51633	-0.00025623	3.2506	0.0016132	496.257	32.258	0.55147	32.258	32.073	32.624	0					39	12	5	0	0	0	0.027531	1	14272	67.035	53.363	1
ADELLGTASEQFLGK	15	Unmodified	_ADELLGTASEQFLGK_			0	0	0	A4V4F2;M9PJN2	A4V4F2	A4V4F2	Flo2		MULTI-MSMS	Cactin_IP	789.905	2	789.904	1577.79	39357.7	2.8992	0.0022901	-0.25967	-0.00020512	2.6395	0.002085	789.904	50.018	0.36067	50.018	49.884	50.244	0					28	8	5	0	0	0	6.5867e-10	1	23281	132.76	122.39	1
ADELLGTASEQFLGK	15	Unmodified	_ADELLGTASEQFLGK_			0	0	0	A4V4F2;M9PJN2	A4V4F2	A4V4F2	Flo2		MULTI-MSMS	Cactin_IP	527.273	3	526.939	1577.79	50052.4	2.9997	0.0015806	-0.72951	-0.00038441	2.2702	0.0011962	526.938	50.018	0.32148	50.018	49.923	50.244	0					26	7	5	0	0	0	1.9569e-05	1	23303	74.678	65.628	1
ADLVASGNAAR	11	Unmodified	_ADLVASGNAAR_			0	0	0	Q9VN39;Q8T0Q2	Q9VN39	Q9VN39			MULTI-MSMS	Cactin_IP	522.279	2	522.775	1043.54	47002.2	1.9757	0.0010329	-0.19586	-0.00010239	1.7799	0.00093047	522.776	20.141	1.3428	20.141	19.906	21.249	0					55	31	6	0	0	0	0.0049098	2	8097	103.55	69.75	1
ADVDDFDSLSNAELR	15	Acetyl (Protein N-term)	_(ac)ADVDDFDSLSNAELR_			1	0	0	P20240	P20240	P20240	Ote	Otefin	MULTI-MSMS	Cactin_IP	854.891	2	854.887	1707.76	37745	2.8943	0.0024743	1.1285	0.00096472	4.0228	0.003439	854.888	51.251	0.28945	51.251	51.104	51.393	-7.1054e-15					29	6	6	0	0	0	1.1309e-05	1	23915	85.845	78.465	1
AEAELKLER	9	Unmodified	_AEAELKLER_			0	0	1	Q9VXN3	Q9VXN3	Q9VXN3			MULTI-MSMS	Cactin_IP	353.534	3	353.533	1057.58	58067	2.77	0.00097928	0.1951	6.8974e-05	2.9651	0.0010483	353.533	24.976	0.69805	24.976	24.758	25.456	0					55	16	5	0	0	0	0.018128	1	10519	28.727	14.06	1
AEAELKLER	9	Unmodified	_AEAELKLER_			0	0	1	Q9VXN3	Q9VXN3	Q9VXN3			MULTI-MSMS	Cactin_IP	529.797	2	529.796	1057.58	48289.1	3.0354	0.0016081	0.15973	8.4623e-05	3.1951	0.0016928	529.796	25.015	0.95185	25.015	24.758	25.71	0					55	22	6	0	0	0	0.00029016	1	10552	124.23	76.382	1
AEAEMAYELQAAK	13	Oxidation (M)	_AEAEM(ox)AYELQAAK_	AEAEM(1)AYELQAAK	AEAEM(93.06)AYELQAAK	0	1	0	O61491	O61491	O61491	Flo-1	Flotillin-1	MULTI-MSMS	Cactin_IP	720.838	2	720.837	1439.66	41629.6	2.0226	0.001458	-0.6471	-0.00046645	1.3755	0.00099151	720.837	26.967	0.49234	26.967	26.617	27.109	0					39	11	4	0	0	0	0.00013517	2	11582	93.058	77.797	1
AEAEMAYELQAAK	13	Unmodified	_AEAEMAYELQAAK_			0	0	0	O61491	O61491	O61491	Flo-1	Flotillin-1	MULTI-MSMS	Cactin_IP	712.844	2	712.84	1423.67	41030.8	2.4634	0.001756	0.2517	0.00017943	2.7151	0.0019354	712.84	36.176	0.54578	36.176	35.915	36.46	0					47	12	6	0	0	0	0.0006455	2	16348	84.17	79.719	1
AEAEQMAMK	9	Unmodified	_AEAEQMAMK_			0	0	0	O61491	O61491	O61491	Flo-1	Flotillin-1	MULTI-MSMS	Cactin_IP	504.729	2	504.728	1007.44	47076.4	1.7138	0.00086502	-1.2389	-0.00062532	0.47491	0.0002397	504.728	20.429	0.54642	20.429	20.117	20.664	0					35	12	5	0	0	0	0.0093532	1	8161	86.794	78.021	1
AEAHIKEAIAEEQR	14	Unmodified	_AEAHIKEAIAEEQR_			0	0	1	O61491	O61491	O61491	Flo-1	Flotillin-1	MULTI-MSMS	Cactin_IP	532.279	3	532.278	1593.81	47661.7	1.305	0.00069463	0.51736	0.00027538	1.8224	0.00097001	532.279	22.06	0.62804	22.06	21.826	22.454	0					63	14	6	0	0	0	2.9187e-05	2	9104	87.083	77.801	1
AEAHIKEAIAEEQR	14	Unmodified	_AEAHIKEAIAEEQR_			0	0	1	O61491	O61491	O61491	Flo-1	Flotillin-1	MULTI-MSMS	Cactin_IP	798.417	2	797.913	1593.81	39209.3	1.1534	0.00092032	0.71009	0.00056659	1.8635	0.0014869	797.914	22.062	0.58674	22.062	21.826	22.413	0					58	13	6	0	0	0	0.0005116	2	8980	93.623	75.183	1
AEAHIKEAIAEEQR	14	Unmodified	_AEAHIKEAIAEEQR_			0	0	1	O61491	O61491	O61491	Flo-1	Flotillin-1	MULTI-MSMS	Cactin_IP	399.712	4	399.46	1593.81	54945.4	0.93853	0.0003749	0.46094	0.00018413	1.3995	0.00055903	399.46	22.06	0.5016	22.06	21.869	22.37	0					49	11	6	0	0	0	0.00050258	1	8982	79.466	64.905	1
AEAYREYR	8	Unmodified	_AEAYREYR_			0	0	1	O61491	O61491	O61491	Flo-1	Flotillin-1	MULTI-MSMS	Cactin_IP	353.508	3	353.174	1056.5	57554.9	0.49286	0.00017406	0.77476	0.00027362	1.2676	0.00044769	353.174	18.146	0.29526	18.146	17.957	18.252	0					21	6	5	0	0	0	0.032901	1	7046	35.295	26.081	1
AEGNTAGGEDQKLTDIFLK	19	Acetyl (Protein N-term)	_(ac)AEGNTAGGEDQKLTDIFLK_			1	0	1	Q9VJZ5	Q9VJZ5	Q9VJZ5	Tap42		MULTI-MSMS	Cactin_IP	1025.52	2	1025.01	2048.01	34828.3	3.4058	0.003491	-0.12543	-0.00012857	3.2804	0.0033624	1025.01	52.029	0.32797	52.029	51.83	52.158	7.1054e-15					20	7	4	0	0	0	0.0062815	1	24339	45.257	36.952	1
AEISNTTNGQVFR	13	Unmodified	_AEISNTTNGQVFR_			0	0	0	F0JAN1;Q9I7S8	F0JAN1	F0JAN1	ade5	Multifunctional protein ADE2;Phosphoribosylaminoimidazole-succinocarboxamide synthase;Phosphoribosylaminoimidazole carboxylase	MSMS	Cactin_IP	718.863	2	718.86	1435.71	非数字	非数字	非数字	非数字	非数字	非数字	非数字	非数字	28.065	1	28.065	27.565	28.565	0								0	0	0	1.2256e-30	1	12111	120.68	95.828	1
AEQEIANLQSSLAR	14	Unmodified	_AEQEIANLQSSLAR_			0	0	0	Q9VXN3	Q9VXN3	Q9VXN3			MULTI-MSMS	Cactin_IP	765.403	2	765.4	1528.78	39816.8	2.8519	0.0021828	-1.2523	-0.00095848	1.5996	0.0012243	765.399	40.074	0.83319	40.074	39.805	40.638	0					78	19	7	0	0	0	9.5097e-40	2	18157	178.71	139.09	1
AEQEIANLQSSLAR	14	Unmodified	_AEQEIANLQSSLAR_			0	0	0	Q9VXN3	Q9VXN3	Q9VXN3			MULTI-MSMS	Cactin_IP	510.604	3	510.602	1528.78	48767.2	2.8408	0.0014505	-0.34048	-0.00017385	2.5003	0.0012767	510.602	40.076	0.49474	40.076	39.845	40.34	0					43	11	5	0	0	0	2.2502e-05	2	18178	79.614	72.456	1
AESQLAYELQAAK	13	Unmodified	_AESQLAYELQAAK_			0	0	0	A4V4F2;M9PJN2;M9PHT0;F2FB46;M9PHL7;O61492;E1JJL2;C9QP31	A4V4F2	A4V4F2	Flo2;Flo-2	Flotillin-2	MULTI-MSMS	Cactin_IP	711.369	2	711.367	1420.72	41709.3	2.8733	0.002044	0.45998	0.00032722	3.3333	0.0023712	711.368	39.575	0.71539	39.575	39.337	40.053	0					65	16	6	0	0	0	0.00031064	2	18072	116.77	98.454	1
AFEILTADPK	10	Unmodified	_AFEILTADPK_			0	0	0	Q9V470	Q9V470	Q9V470	Sucb	Succinyl-CoA ligase subunit beta	MULTI-MSMS	Cactin_IP	552.803	2	552.8	1103.59	45414.1	3.5142	0.0019427	0.15947	8.8156e-05	3.6737	0.0020308	552.8	43.798	0.50784	43.798	43.491	43.999	0					43	11	5	0	0	0	0.011768	1	20171	58.981	51.041	1
AFGVQTISGTGALR	14	Unmodified	_AFGVQTISGTGALR_			0	0	0	Q7K221;A1ZAA5	Q7K221	Q7K221	Got1		MULTI-MSMS	Cactin_IP	689.381	2	689.378	1376.74	43208.7	3.1087	0.0021431	0.83452	0.0005753	3.9432	0.0027184	689.379	42.871	0.24971	42.871	42.779	43.029	0					9	5	2	0	0	0	0.013097	1	19676	51.092	38.055	1
AFNGPVLIASK	11	Unmodified	_AFNGPVLIASK_			0	0	0	A0A0B4JCW4;A0A126GUR6;Q9VHJ8;Q95U38	A0A0B4JCW4	A0A0B4JCW4	skap	Succinyl-CoA ligase subunit beta	MULTI-MSMS	Cactin_IP	558.826	2	558.824	1115.63	45981.2	2.9601	0.0016542	0.44706	0.00024983	3.4072	0.001904	558.824	40.489	0.4212	40.489	40.258	40.68	0					24	9	3	0	0	0	0.006113	1	18403	61.65	59.25	1
AFPKDDASKPVHLTCFIGYK	20	Unmodified	_AFPKDDASKPVHLTCFIGYK_			0	0	2	O16797	O16797	O16797	RpL3	60S ribosomal protein L3	MULTI-MSMS	Cactin_IP	574.547	4	574.296	2293.16	45793.9	3.215	0.0018464	-0.84739	-0.00048665	2.3676	0.0013597	574.547	44.545	2.1224	44.545	43.7	45.822	0					216	50	7	0	0	0	8.2205e-06	6	20488	85.146	77.249	1
AFPKDDASKPVHLTCFIGYK	20	Unmodified	_AFPKDDASKPVHLTCFIGYK_			0	0	2	O16797	O16797	O16797	RpL3	60S ribosomal protein L3	MULTI-MSMS	Cactin_IP	765.73	3	765.393	2293.16	39673.5	3.4079	0.0026084	-1.6173	-0.0012378	1.7906	0.0013705	765.392	44.501	1.7376	44.501	43.87	45.608	-7.1054e-15					116	41	5	0	0	0	0.0028055	2	20655	39.523	30.24	1
AFVWPVGQQVQR	12	Unmodified	_AFVWPVGQQVQR_			0	0	0	O61491	O61491	O61491	Flo-1	Flotillin-1	MULTI-MSMS	Cactin_IP	707.885	2	707.883	1413.75	41696.1	2.4754	0.0017523	-0.69406	-0.00049132	1.7813	0.001261	707.883	48.973	0.62721	48.973	48.737	49.364	0					63	15	6	0	0	0	8.555e-05	2	22703	152.63	141.27	1
AFVWPVGQQVQR	12	Unmodified	_AFVWPVGQQVQR_			0	0	0	O61491	O61491	O61491	Flo-1	Flotillin-1	MULTI-MSMS	Cactin_IP	472.594	3	472.258	1413.75	50631.9	2.4151	0.0011405	-0.74653	-0.00035255	1.6685	0.00078797	472.257	48.968	0.31173	48.968	48.845	49.156	0					22	7	4	0	0	0	8.1608e-06	1	22770	127.76	112.89	1
AGATGKPGLLGPPGPPGGGR	20	Unmodified	_AGATGKPGLLGPPGPPGGGR_			0	0	1	P08120	P08120	P08120	Cg25C	Collagen alpha-1(IV) chain	MULTI-MSMS	Cactin_IP	572.322	3	571.985	1712.93	46429.3	1.7204	0.00098406	1.366	0.00078132	3.0864	0.0017654	571.985	29.835	0.56319	29.835	29.537	30.101	3.5527e-15					42	13	5	0	0	0	0.016329	1	13027	25.888	16.1	1
AGDPVILEEAK	11	Unmodified	_AGDPVILEEAK_			0	0	0	Q9VTK9;M9PI17;Q8IQF8;M9PF61	Q9VTK9	Q9VTK9			MULTI-SECPEP	Cactin_IP	571.249	2	571.309	1140.6	45740.5	3.7582	0.0021471	0.78274	0.00044719	4.5409	0.0025943	571.309	32.686	0.92763	32.686	32.033	32.961	0					64	21	5	0	0	0	0.020822	1	14530	66.19	54.968	1
AGEGAADNAEWKK	13	Unmodified	_AGEGAADNAEWKK_			0	0	1	Q960D3;Q9VBX3;A0A0S0X2W5;D2A6L8	Q960D3	Q960D3	vig2;FDY		MULTI-MSMS	Cactin_IP	449.55	3	449.549	1345.63	52925.9	0.64823	0.00029141	0.47047	0.0002115	1.1187	0.00050291	449.55	18.845	0.33334	18.845	18.653	18.986	0					22	7	5	0	0	0	0.00047539	1	7365	105.17	102.65	1
AGEGAADNAEWKK	13	Unmodified	_AGEGAADNAEWKK_			0	0	1	Q960D3;Q9VBX3;A0A0S0X2W5;D2A6L8	Q960D3	Q960D3	vig2;FDY		MULTI-MSMS	Cactin_IP	673.821	2	673.82	1345.63	42488.1	0.89577	0.00060359	-0.063142	-4.2547e-05	0.83262	0.00056104	673.82	18.845	0.29373	18.845	18.653	18.947	-3.5527e-15					21	6	5	0	0	0	0.0050215	1	7368	106.29	100.37	1
AGFAGDDAPR	10	Unmodified	_AGFAGDDAPR_			0	0	0	A0A0B4LH50;P53501;P10981;P83967;M9PFZ6;P02574;P02572;X2JCP8;P10987	A0A0B4LH50;P02572;X2JCP8	X2JCP8	Act87E;Act57B;Act88F;Act79B;Act42A;Act5C	Actin-57B;Actin-87E;Actin, indirect flight muscle;Actin, larval muscle;Actin-42A;Actin-5C	MULTI-MSMS	Cactin_IP	488.728	2	488.728	975.441	49680.5	1.1733	0.00057342	0.17267	8.4388e-05	1.346	0.00065781	488.728	21.188	0.50473	21.188	20.785	21.29	0					33	11	4	0	0	0	0.029979	1	8620	51.193	42.37	1
AGFAGDDAPR	10	Unmodified	_AGFAGDDAPR_			0	0	0	A0A0B4LH50;P53501;P10981;P83967;M9PFZ6;P02574;P02572;X2JCP8;P10987	A0A0B4LH50;P02572;X2JCP8	X2JCP8	Act87E;Act57B;Act88F;Act79B;Act42A;Act5C	Actin-57B;Actin-87E;Actin, indirect flight muscle;Actin, larval muscle;Actin-42A;Actin-5C	MULTI-MSMS	Cactin_IP	488.73	2	488.728	975.441	49833.6	1.0855	0.00053051	-0.50901	-0.00024877	0.57648	0.00028174	488.729	21.565	1.481	21.565	21.29	22.771	0					118	35	8	0	0	0	0.011016	2	8767	69.825	58.951	1
AGGAIEYGQALLR	13	Unmodified	_AGGAIEYGQALLR_			0	0	0	M9PFH0;M9PF27;Q95SE8;F0JAQ9;Q9VU19	M9PFH0	M9PFH0	Wbp2		MULTI-MSMS	Cactin_IP	659.861	2	659.859	1317.7	42065.6	2.6054	0.0017192	3.3723	0.0022252	5.9777	0.0039445	659.861	46.476	0.59653	46.476	46.304	46.9	0					42	13	4	0	0	0	0.00073146	1	21455	85.676	70.525	1
AGMTHIVR	8	Unmodified	_AGMTHIVR_			0	0	0	O16797	O16797	O16797	RpL3	60S ribosomal protein L3	MULTI-MSMS	Cactin_IP	442.743	2	442.742	883.47	53083.4	1.2731	0.00056366	-0.24682	-0.00010928	1.0263	0.00045439	442.742	20.472	0.46002	20.472	20.286	20.746	0					29	10	5	0	0	0	0.027589	1	8185	58.981	49.231	1
AGPVVDVLGDEMTR	14	Unmodified	_AGPVVDVLGDEMTR_			0	0	0	Q7KUB0;Q8IQA7;Q9VSI6;Q7KUB1;B7Z0E0	Q7KUB0	Q7KUB0	Idh	Isocitrate dehydrogenase [NADP]	MULTI-MSMS	Cactin_IP	729.871	2	729.866	1457.72	40547.7	2.9686	0.0021667	-1.1709	-0.00085458	1.7977	0.0013121	729.867	48.258	0.45538	48.258	47.994	48.449	0					31	10	4	0	0	0	0.0070942	1	22339	55.401	33.315	1
AHISGSFEGR	10	Unmodified	_AHISGSFEGR_			0	0	0	X2J5E8;Q9VL78	X2J5E8	X2J5E8	FKBP59	FK506-binding protein 59	MULTI-MSMS	Cactin_IP	530.763	2	530.762	1059.51	48109.8	1.5912	0.00084452	0.38554	0.00020463	1.9767	0.0010492	530.762	20.804	0.66786	20.804	20.37	21.038	0					39	15	6	0	0	0	0.026148	1	8386	52.716	29.697	1
AHSSMMGDGFEQR	13	2 Oxidation (M)	_AHSSM(ox)M(ox)GDGFEQR_	AHSSM(1)M(1)GDGFEQR	AHSSM(71.24)M(71.24)GDGFEQR	0	2	0	M9PCE0;Q01604	M9PCE0	M9PCE0	Pgk	Phosphoglycerate kinase	MULTI-MSMS	Cactin_IP	495.535	3	495.535	1483.58	50242.4	1.0491	0.00051988	-0.25289	-0.00012532	0.79624	0.00039457	495.534	17.572	0.2047	17.572	17.464	17.669	3.5527e-15					9	4	3	0	0	0	0.00033868	1	6756	71.241	62.512	1
AHSSMMGDGFEQR	13	Oxidation (M)	_AHSSMM(ox)GDGFEQR_	AHSSM(0.019)M(0.981)GDGFEQR	AHSSM(-17.21)M(17.21)GDGFEQR	0	1	0	M9PCE0;Q01604	M9PCE0	M9PCE0	Pgk	Phosphoglycerate kinase	MULTI-MSMS	Cactin_IP	490.204	3	490.203	1467.59	50292.9	1.6444	0.00080609	-0.46549	-0.00022818	1.1789	0.0005779	490.203	20.47	0.37705	20.47	20.244	20.621	0					25	8	4	0	0	0	0.0001785	1	8205	78.324	72.291	2
AHSSMMGDGFEQR	13	Oxidation (M)	_AHSSM(ox)MGDGFEQR_	AHSSM(0.985)M(0.015)GDGFEQR	AHSSM(18.15)M(-18.15)GDGFEQR	0	1	0	M9PCE0;Q01604	M9PCE0	M9PCE0	Pgk	Phosphoglycerate kinase	MULTI-MSMS	Cactin_IP	490.204	3	490.203	1467.59	50511.6	1.0731	0.00052603	-0.76945	-0.00037718	0.30363	0.00014884	490.203	21.388	0.33532	21.388	21.249	21.584	0					18	7	4	0	0	0	0.00033129	1	8667	73.466	63.278	2
AHSSMMGDGFEQR	13	Unmodified	_AHSSMMGDGFEQR_			0	0	0	M9PCE0;Q01604	M9PCE0	M9PCE0	Pgk	Phosphoglycerate kinase	MULTI-MSMS	Cactin_IP	484.872	3	484.871	1451.59	49265.3	1.6504	0.00080025	-0.236	-0.00011443	1.4144	0.00068582	484.872	27.203	0.95276	27.203	26.447	27.4	0					45	22	5	0	0	0	0.000463	1	11648	107.09	104.95	1
AHSSMMGDGFEQR	13	Unmodified	_AHSSMMGDGFEQR_			0	0	0	M9PCE0;Q01604	M9PCE0	M9PCE0	Pgk	Phosphoglycerate kinase	MULTI-MSMS	Cactin_IP	726.806	2	726.803	1451.59	40101.3	2.1843	0.0015876	-0.068725	-4.995e-05	2.1156	0.0015376	726.804	27.203	0.3723	27.203	27.028	27.4	0					28	8	4	0	0	0	0.0098187	1	11649	67.726	66.343	1
AHTYELQESNVR	12	Unmodified	_AHTYELQESNVR_			0	0	0	A0A0B4KGJ1;P54359	A0A0B4KGJ1	A0A0B4KGJ1	2019-09-02	Septin-2	MULTI-MSMS	Cactin_IP	723.853	2	723.852	1445.69	41523	2.7495	0.0019902	-0.19511	-0.00014123	2.5544	0.001849	723.852	23.456	0.23956	23.456	23.31	23.549	0					13	5	3	0	0	0	0.033428	1	9763	45.137	45.137	1
AHVMEIQLNGGSIEDK	16	Oxidation (M)	_AHVM(ox)EIQLNGGSIEDK_	AHVM(1)EIQLNGGSIEDK	AHVM(44.93)EIQLNGGSIEDK	0	1	0	O16797	O16797	O16797	RpL3	60S ribosomal protein L3	MULTI-MSMS	Cactin_IP	586.29	3	586.289	1755.85	46333.6	1.714	0.0010049	0.52834	0.00030976	2.2423	0.0013147	586.289	31.3	0.24216	31.3	31.161	31.403	-3.5527e-15					10	5	2	0	0	0	0.0011463	1	13814	44.925	40.377	1
AHVMEIQLNGGSIEDK	16	Unmodified	_AHVMEIQLNGGSIEDK_			0	0	0	O16797	O16797	O16797	RpL3	60S ribosomal protein L3	MULTI-MSMS	Cactin_IP	870.937	2	870.933	1739.85	36630.4	2.6056	0.0022693	1.6968	0.0014778	4.3024	0.0037471	871.435	39.539	0.38645	39.539	39.294	39.68	7.1054e-15					26	8	5	0	0	0	0.030664	1	17951	34.887	28.784	1
AHVMEIQLNGGSIEDKVK	18	Oxidation (M)	_AHVM(ox)EIQLNGGSIEDKVK_	AHVM(1)EIQLNGGSIEDKVK	AHVM(58.09)EIQLNGGSIEDKVK	0	1	1	O16797	O16797	O16797	RpL3	60S ribosomal protein L3	MULTI-MSMS	Cactin_IP	662.013	3	662.01	1983.01	42067.8	3.7981	0.0025144	-1.0937	-0.00072407	2.7043	0.0017903	662.344	33.367	0.66888	33.367	33.087	33.756	0					67	15	6	0	0	0	0.0011815	1	14776	58.09	54.056	1
AHVMEIQLNGGSIEDKVK	18	Unmodified	_AHVMEIQLNGGSIEDKVK_			0	0	1	O16797	O16797	O16797	RpL3	60S ribosomal protein L3	MULTI-MSMS	Cactin_IP	657.014	3	656.679	1967.01	42388	2.9232	0.0019196	0.16224	0.00010654	3.0855	0.0020262	657.013	40.451	0.5433	40.451	40.136	40.68	0					62	12	7	0	0	0	6.4835e-11	2	18367	125.52	121.49	1
AHVMEIQLNGGSIEDKVK	18	Unmodified	_AHVMEIQLNGGSIEDKVK_			0	0	1	O16797	O16797	O16797	RpL3	60S ribosomal protein L3	MULTI-MSMS	Cactin_IP	492.762	4	492.761	1967.01	49188.3	2.628	0.001295	0.23401	0.00011531	2.862	0.0014103	493.012	40.458	0.46104	40.458	40.219	40.68	0					47	10	6	0	0	0	0.005082	1	18388	57.499	57.499	1
AIELLGGK	8	Unmodified	_AIELLGGK_			0	0	0	Q8IRQ5;Q9W3X6	Q8IRQ5	Q8IRQ5	l(1)G0255		MULTI-MSMS	Cactin_IP	800.49	1	800.488	799.48	39380.8	2.3221	0.0018588	0.62984	0.00050418	2.9519	0.002363	800.488	37.318	0.34155	37.318	37.125	37.467	0					17	7	3	0	0	0	0.020147	1	16886	58.981	33.983	1
AIGTDEDLAHSSIR	14	Unmodified	_AIGTDEDLAHSSIR_			0	0	0	Q9VKD3	Q9VKD3	Q9VKD3	CG12264	Probable cysteine desulfurase, mitochondrial	MULTI-MSMS	Cactin_IP	495.584	3	495.583	1483.73	49685.8	2.1105	0.0010459	1.0761	0.00053329	3.1866	0.0015792	495.583	27.882	0.37876	27.882	27.694	28.073	-3.5527e-15					28	8	5	0	0	0	6.4738e-05	1	12004	85.42	80.706	1
AILGTLTVEEVYK	13	Unmodified	_AILGTLTVEEVYK_			0	0	0	A4V4F2;M9PJN2;M9PHT0;F2FB46;M9PHL7;O61492	A4V4F2	A4V4F2	Flo2;Flo-2	Flotillin-2	MULTI-MSMS	Cactin_IP	718.409	2	718.406	1434.8	41503.4	3.4851	0.0025037	0.21515	0.00015456	3.7003	0.0026583	718.406	51.243	0.37708	51.243	50.976	51.353	0					19	8	4	0	0	0	0.0096814	1	23917	54.608	44.921	1
AILGTLTVEEVYKDR	15	Unmodified	_AILGTLTVEEVYKDR_			0	0	1	A4V4F2;M9PJN2;M9PHT0;F2FB46;M9PHL7;O61492	A4V4F2	A4V4F2	Flo2;Flo-2	Flotillin-2	MULTI-MSMS	Cactin_IP	853.973	2	853.97	1705.93	38980.6	2.4222	0.0020685	0.91096	0.00077793	3.3331	0.0028464	853.971	50.143	0.20501	50.143	50.039	50.244	0					11	4	3	0	0	0	0.016722	1	23391	50.284	39.454	1
AILLDLEPGTMESVR	15	Unmodified	_AILLDLEPGTMESVR_			0	0	0	A0A0B4LGH1;P08841	A0A0B4LGH1	A0A0B4LGH1	betaTub60D	Tubulin beta-3 chain	MULTI-MSMS	Cactin_IP	822.942	2	822.437	1642.86	37023.5	2.5378	0.0020872	1.1918	0.0009802	3.7297	0.0030674	822.438	53.822	0.24767	53.822	53.646	53.894	7.1054e-15					17	5	4	0	0	0	0.0028263	1	25263	61.353	52.165	1
AIMGSMTVEEIYK	13	Oxidation (M)	_AIMGSM(ox)TVEEIYK_	AIM(0.19)GSM(0.81)TVEEIYK	AIM(-6.3)GSM(6.3)TVEEIYK	0	1	0	O61491	O61491	O61491	Flo-1	Flotillin-1	MULTI-MSMS	Cactin_IP	744.363	2	744.36	1486.7	40512.4	2.9504	0.0021961	0.49366	0.00036746	3.444	0.0025636	744.36	42.351	0.55396	42.351	42.025	42.579	0					41	12	4	0	0	0	0.0036334	1	19416	44.863	27.39	2
AIMGSMTVEEIYKDR	15	2 Oxidation (M)	_AIM(ox)GSM(ox)TVEEIYKDR_	AIM(1)GSM(1)TVEEIYKDR	AIM(128.96)GSM(128.96)TVEEIYKDR	0	2	1	O61491	O61491	O61491	Flo-1	Flotillin-1	MULTI-MSMS	Cactin_IP	592.286	3	592.283	1773.83	44935.8	2.1688	0.0012846	0.35818	0.00021214	2.527	0.0014967	592.284	36.812	0.83892	36.812	36.5	37.339	0					78	19	7	0	0	0	1.4038e-08	2	16621	128.96	107.66	1
AIMGSMTVEEIYKDR	15	2 Oxidation (M)	_AIM(ox)GSM(ox)TVEEIYKDR_	AIM(1)GSM(1)TVEEIYKDR	AIM(90.65)GSM(90.65)TVEEIYKDR	0	2	1	O61491	O61491	O61491	Flo-1	Flotillin-1	MULTI-MSMS	Cactin_IP	887.924	2	887.921	1773.83	36217.9	2.0549	0.0018246	0.82355	0.00073125	2.8784	0.0025558	887.922	36.813	0.50274	36.813	36.581	37.084	0					43	11	5	0	0	0	5.9793e-06	1	16622	90.653	75.963	1
AIMGSMTVEEIYKDR	15	Oxidation (M)	_AIM(ox)GSMTVEEIYKDR_	AIM(0.985)GSM(0.015)TVEEIYKDR	AIM(18.26)GSM(-18.26)TVEEIYKDR	0	1	1	O61491	O61491	O61491	Flo-1	Flotillin-1	MULTI-MSMS	Cactin_IP	879.923	2	879.924	1757.83	36814.6	2.1548	0.001896	0.37541	0.00033033	2.5302	0.0022264	879.924	41.22	0.53491	41.22	41.03	41.565	0					45	12	5	0	0	0	0.00042201	2	18772	66.262	51.843	2
AIMGSMTVEEIYKDR	15	Oxidation (M)	_AIM(ox)GSMTVEEIYKDR_	AIM(0.999)GSM(0.001)TVEEIYKDR	AIM(30.48)GSM(-30.48)TVEEIYKDR	0	1	1	O61491	O61491	O61491	Flo-1	Flotillin-1	MULTI-MSMS	Cactin_IP	586.953	3	586.952	1757.83	45080.4	2.399	0.0014081	-0.12259	-7.1955e-05	2.2764	0.0013362	586.952	41.224	0.86286	41.224	40.99	41.853	0					72	20	6	0	0	0	1.3479e-05	2	18787	88.561	84.39	2
AIMGSMTVEEIYKDR	15	Oxidation (M)	_AIMGSM(ox)TVEEIYKDR_	AIM(0.01)GSM(0.99)TVEEIYKDR	AIM(-19.81)GSM(19.81)TVEEIYKDR	0	1	1	O61491	O61491	O61491	Flo-1	Flotillin-1	MULTI-MSMS	Cactin_IP	880.427	2	879.924	1757.83	37949.7	3.0713	0.0027025	-1.5244	-0.0013413	1.5469	0.0013612	880.424	44.207	0.60888	44.207	43.827	44.436	0					47	14	5	0	0	0	9.1356e-06	2	20342	107.18	99.31	2
AIMGSMTVEEIYKDR	15	Unmodified	_AIMGSMTVEEIYKDR_			0	0	1	O61491	O61491	O61491	Flo-1	Flotillin-1	MULTI-MSMS	Cactin_IP	581.955	3	581.62	1741.84	45314.6	2.1748	0.0012649	0.77278	0.00044946	2.9476	0.0017144	581.621	47.845	0.53959	47.845	47.667	48.207	0					58	12	7	0	0	0	9.6394e-24	2	22133	137.46	133.06	1
AIMGSMTVEEIYKDR	15	Unmodified	_AIMGSMTVEEIYKDR_			0	0	1	O61491	O61491	O61491	Flo-1	Flotillin-1	MULTI-MSMS	Cactin_IP	872.429	2	871.926	1741.84	36543.8	2.0409	0.0017795	0.61511	0.00053633	2.656	0.0023158	871.927	47.846	0.45511	47.846	47.667	48.122	0					48	10	6	0	0	0	1.3222e-21	1	22148	160.15	153.49	1
AIMGSMTVEEIYKDRK	16	Unmodified	_AIMGSMTVEEIYKDRK_			0	0	2	O61491	O61491	O61491	Flo-1	Flotillin-1	MULTI-MSMS	Cactin_IP	624.319	3	624.318	1869.93	43492.6	3.3415	0.0020862	0.39568	0.00024703	3.7372	0.0023332	624.319	43.767	0.46618	43.767	43.533	43.999	0					46	10	6	0	0	0	0.01325	2	20028	35.303	31.642	1
AIMGSMTVEEIYKDRK	16	Unmodified	_AIMGSMTVEEIYKDRK_			0	0	2	O61491	O61491	O61491	Flo-1	Flotillin-1	MULTI-MSMS	Cactin_IP	468.743	4	468.49	1869.93	50884.3	3.0128	0.0014115	0.97418	0.00045639	3.9869	0.0018678	468.742	43.756	0.46523	43.756	43.491	43.956	0					27	10	3	0	0	0	6.4191e-05	1	20068	82.102	77.859	1
AISGVQTVR	9	Unmodified	_AISGVQTVR_			0	0	0	A0A0B4KGP8;Q24208;P45975	A0A0B4KGP8	A0A0B4KGP8	eIF-2gamma;Su(var)3-9	Eukaryotic translation initiation factor 2 subunit 3;Histone-lysine N-methyltransferase Su(var)3-9	MULTI-MSMS	Cactin_IP	465.772	2	465.772	929.529	51530.6	0.86708	0.00040386	0.7648	0.00035622	1.6319	0.00076008	465.772	21.761	0.49597	21.761	21.584	22.08	0					30	11	5	0	0	0	0.01352	1	8834	73.26	46.006	1
AISQAYEVLSDADKR	15	Unmodified	_AISQAYEVLSDADKR_			0	0	1	Q9VFV9	Q9VFV9	Q9VFV9	Droj2		MULTI-MSMS	Cactin_IP	555.953	3	555.953	1664.84	48979.8	2.6832	0.0014917	-0.76282	-0.00042409	1.9204	0.0010676	555.952	40.974	0.27063	40.974	40.836	41.107	7.1054e-15					16	6	4	0	0	0	0.033869	1	18691	20.354	13.152	1
AITNSKSTAEDDVK	14	Unmodified	_AITNSKSTAEDDVK_			0	0	1	Q9VK59	Q9VK59	Q9VK59			MULTI-SECPEP	Cactin_IP	494.278	3	493.583	1477.73	65719.8	2.9436	0.0014529	0.28546	0.0001409	3.2291	0.0015938	493.582	24.733	0.23297	24.733	24.564	24.797	-3.5527e-15					8	5	2	0	0	0	0.019763	1	10366	30.059	22.857	1
AIVGASLAEILAK	13	Unmodified	_AIVGASLAEILAK_			0	0	0	X2JE06;Q9VJY6	X2JE06	X2JE06	RpL24	60S ribosomal protein L24	MULTI-MSMS	Cactin_IP	628.386	2	628.385	1254.75	43839.9	2.3975	0.0015065	-2.3658	-0.0014866	0.031702	1.9921e-05	628.384	55.901	0.57239	55.901	55.445	56.017	7.1054e-15					31	14	3	0	0	0	0.0011529	1	26392	93.058	68.903	1
AKAEAEQMAMK	11	Oxidation (M)	_AKAEAEQMAM(ox)K_	AKAEAEQM(0.032)AM(0.968)K	AKAEAEQM(-14.87)AM(14.87)K	0	1	1	O61491	O61491	O61491	Flo-1	Flotillin-1	MULTI-MSMS	Cactin_IP	408.531	3	408.53	1222.57	52602.7	1.7245	0.00070452	0.78566	0.00032097	2.5102	0.0010255	408.531	16.549	0.30002	16.549	16.443	16.743	0					13	7	3	0	0	0	0.0021272	1	6253	51.286	43.921	2
AKAEAEQMAMK	11	Unmodified	_AKAEAEQMAMK_			0	0	1	O61491	O61491	O61491	Flo-1	Flotillin-1	MULTI-MSMS	Cactin_IP	604.295	2	604.294	1206.57	43773.6	0.82978	0.00050143	-0.67855	-0.00041005	0.15123	9.1386e-05	604.294	18.887	0.6229	18.887	18.653	19.276	0					43	14	6	0	0	0	0.010182	1	7385	64.04	49.833	1
AKAEAEQMAMK	11	Unmodified	_AKAEAEQMAMK_			0	0	1	O61491	O61491	O61491	Flo-1	Flotillin-1	MULTI-MSMS	Cactin_IP	403.199	3	403.199	1206.57	53749	0.7384	0.00029772	-0.64262	-0.0002591	0.095783	3.862e-05	403.199	18.886	0.4135	18.886	18.653	19.067	0					29	9	5	0	0	0	0.0029417	1	7421	38.875	31.901	1
AKAEAEQMAMKAEAYR	16	Oxidation (M)	_AKAEAEQM(ox)AMKAEAYR_	AKAEAEQM(0.963)AM(0.037)KAEAYR	AKAEAEQM(14.11)AM(-14.11)KAEAYR	0	1	2	O61491	O61491	O61491	Flo-1	Flotillin-1	MULTI-MSMS	Cactin_IP	605.291	3	605.291	1812.85	45052.8	1.7753	0.0010746	-0.83918	-0.00050795	0.93613	0.00056663	605.29	28.311	0.28807	28.311	28.115	28.403	0					16	6	3	0	0	0	0.00083956	1	12217	46.926	41.022	2
AKAEAEQMAMKAEAYR	16	Unmodified	_AKAEAEQMAMKAEAYR_			0	0	2	O61491	O61491	O61491	Flo-1	Flotillin-1	MULTI-MSMS	Cactin_IP	599.961	3	599.959	1796.85	44478.3	1.6861	0.0010116	2.7665	0.0016598	4.4526	0.0026714	599.96	30.446	0.40917	30.446	30.217	30.626	3.5527e-15					26	9	5	0	0	0	0.0038874	1	13378	41.412	36.864	1
AKEGGGSGSGQGDGGGGGFISK	22	Unmodified	_AKEGGGSGSGQGDGGGGGFISK_			0	0	1	A0A0B4K7M9;Q27237	A0A0B4K7M9	A0A0B4K7M9	l(2)tid	Protein tumorous imaginal discs, mitochondrial	MSMS	Cactin_IP	622.959	3	622.957	1865.85	非数字	非数字	非数字	非数字	非数字	非数字	非数字	非数字	20.205	1	20.205	19.705	20.705	0								0	0	0	0.030721	1	8084	12.802	8.3336	1
ALDQLEAQVYILSKDEGGR	19	Unmodified	_ALDQLEAQVYILSKDEGGR_			0	0	1	A1Z9E3	A1Z9E3	A1Z9E3	EfTuM	Elongation factor Tu	MULTI-MSMS	Cactin_IP	702.705	3	702.367	2104.08	40855.1	3.0475	0.0021404	1.8002	0.0012644	4.8476	0.0034048	702.703	52.585	0.25539	52.585	52.436	52.691	0					19	5	5	0	0	0	9.3265e-06	1	24626	85.808	74.508	1
ALIAAQYSGAQVK	13	Unmodified	_ALIAAQYSGAQVK_			0	0	0	A0A0B4JD11;Q9NJH0	A0A0B4JD11	A0A0B4JD11	Ef1gamma	Elongation factor 1-gamma	MULTI-MSMS	Cactin_IP	660.372	2	660.37	1318.72	43035.4	3.4678	0.00229	0.42735	0.00028221	3.8951	0.0025722	660.37	31.971	0.36666	31.971	31.789	32.155	-3.5527e-15					35	8	6	0	0	0	2.3684e-08	1	14125	163.16	142.83	1
ALRDTPVDSDACPSR	15	Unmodified	_ALRDTPVDSDACPSR_			0	0	1	Q4QQ70	Q4QQ70	Q4QQ70			MULTI-MSMS	Cactin_IP	553.93	3	553.93	1658.77	47672.4	1.7326	0.00095975	-1.7657	-0.00097806	-0.03305	-1.8307e-05	553.929	20.765	0.28772	20.765	20.579	20.866	0					13	6	3	0	0	0	0.0054668	1	8377	36.638	33.447	1
ALRLPLQDVYK	11	Unmodified	_ALRLPLQDVYK_			0	0	1	P08736	P08736	P08736	Ef1alpha48D	Elongation factor 1-alpha 1	MULTI-MSMS	Cactin_IP	658.393	2	658.39	1314.77	43620.6	2.3795	0.0015666	-1.2143	-0.00079947	1.1652	0.00076715	658.39	47.491	0.64075	47.491	47.066	47.706	0					44	15	4	0	0	0	0.0096652	2	21874	108.67	89.887	1
ALRLPLQDVYK	11	Unmodified	_ALRLPLQDVYK_			0	0	1	P08736	P08736	P08736	Ef1alpha48D	Elongation factor 1-alpha 1	MULTI-MSMS	Cactin_IP	439.263	3	439.263	1314.77	53171	1.6864	0.00074077	-0.53595	-0.00023542	1.1505	0.00050535	439.262	47.552	0.76101	47.552	47.023	47.784	7.1054e-15					46	18	3	0	0	0	0.00046271	2	21877	82.171	75.735	1
ALTVPELTQQMFDAK	15	Oxidation (M)	_ALTVPELTQQM(ox)FDAK_	ALTVPELTQQM(1)FDAK	ALTVPELTQQM(42.74)FDAK	0	1	0	Q24560;A1ZBL0;P61857;A0A0B4LGH1;P08841	Q24560;A0A0B4LGH1	Q24560	betaTub56D;betaTub85D;betaTub60D	Tubulin beta-1 chain;Tubulin beta-2 chain;Tubulin beta-3 chain	MULTI-MSMS	Cactin_IP	854.436	2	854.435	1706.85	37302.5	1.5512	0.0013254	0.72072	0.00061581	2.2719	0.0019412	854.435	47.298	0.53113	47.298	46.9	47.431	0					40	12	4	0	0	0	0.0029298	1	21907	42.743	36.64	1
ALTVPELTQQMFDAK	15	Unmodified	_ALTVPELTQQMFDAK_			0	0	0	Q24560;A1ZBL0;P61857;A0A0B4LGH1;P08841	Q24560;A0A0B4LGH1	Q24560	betaTub56D;betaTub85D;betaTub60D	Tubulin beta-1 chain;Tubulin beta-2 chain;Tubulin beta-3 chain	MULTI-MSMS	Cactin_IP	846.94	2	846.437	1690.86	37986.3	2.0216	0.0017112	-1.467	-0.0012417	0.55468	0.0004695	846.938	55.452	0.63173	55.452	55.043	55.674	-7.1054e-15					43	15	3	0	0	0	0.00012728	1	26181	88.441	77.228	1
ALVNVWAQHLSEECR	15	Unmodified	_ALVNVWAQHLSEECR_			0	0	0	O16797	O16797	O16797	RpL3	60S ribosomal protein L3	MULTI-MSMS	Cactin_IP	604.969	3	604.633	1810.88	44473.2	2.4117	0.0014582	-0.44349	-0.00026815	1.9682	0.00119	604.633	49.548	0.44761	49.548	49.322	49.77	0					46	10	6	0	0	0	6.0872e-17	1	23029	148.72	142.69	1
ALVNVWAQHLSEECRR	16	Unmodified	_ALVNVWAQHLSEECRR_			0	0	1	O16797	O16797	O16797	RpL3	60S ribosomal protein L3	MULTI-MSMS	Cactin_IP	493.003	4	492.752	1966.98	49776.3	2.1434	0.0010562	-0.93401	-0.00046023	1.2094	0.00059592	492.752	47.572	0.4352	47.572	47.31	47.746	0					37	10	5	0	0	0	0.0003482	1	21984	54.501	50.839	1
ALVSVENAK	9	Unmodified	_ALVSVENAK_			0	0	0	Q9VXN3	Q9VXN3	Q9VXN3			MSMS	Cactin_IP	465.767	2	465.766	929.518	非数字	非数字	非数字	非数字	非数字	非数字	非数字	非数字	24.656	1	24.656	24.156	25.156	0								0	0	0	5.3529e-54	1	10380	143.11	103.44	1
ALVSVENAK	9	Unmodified	_ALVSVENAK_			0	0	0	Q9VXN3	Q9VXN3	Q9VXN3			MSMS	Cactin_IP	465.768	2	465.766	929.518	非数字	非数字	非数字	非数字	非数字	非数字	非数字	非数字	24.938	1	24.938	24.438	25.438	0								0	0	0	9.3672e-06	1	10531	73.26	50.241	1
AMITNAQLDNDR	12	Oxidation (M)	_AM(ox)ITNAQLDNDR_	AM(1)ITNAQLDNDR	AM(188.04)ITNAQLDNDR	0	1	0	Q9VXN3	Q9VXN3	Q9VXN3			MULTI-MSMS	Cactin_IP	689.326	2	689.325	1376.64	40806.8	1.2411	0.00085551	-0.38706	-0.00026681	0.85402	0.0005887	689.325	22.161	1.0291	22.161	21.663	22.693	0					80	24	6	0	0	0	8.1297e-40	1	9103	188.04	134.71	1
AMITNAQLDNDR	12	Unmodified	_AMITNAQLDNDR_			0	0	0	Q9VXN3	Q9VXN3	Q9VXN3			MULTI-MSMS	Cactin_IP	681.329	2	681.328	1360.64	40364.7	1.9683	0.0013411	-0.78541	-0.00053512	1.1829	0.00080594	681.328	27.757	1.1325	27.757	27.15	28.283	0					111	26	7	0	0	0	1.7296e-52	2	11918	202.05	187.84	1
AMITNAQLDNDRASQAYEVK	20	Oxidation (M)	_AM(ox)ITNAQLDNDRASQAYEVK_	AM(1)ITNAQLDNDRASQAYEVK	AM(126.19)ITNAQLDNDRASQAYEVK	0	1	1	Q9VXN3	Q9VXN3	Q9VXN3			MULTI-MSMS	Cactin_IP	752.032	3	752.03	2253.07	40431	1.1243	0.00084548	0.31523	0.00023707	1.4395	0.0010825	752.365	28.591	0.58319	28.591	28.324	28.907	0					68	14	7	0	0	0	1.0345e-11	2	12320	126.19	122.16	1
AMITNAQLDNDRASQAYEVK	20	Unmodified	_AMITNAQLDNDRASQAYEVK_			0	0	1	Q9VXN3	Q9VXN3	Q9VXN3			MULTI-MSMS	Cactin_IP	1120.05	2	1119.54	2237.07	32615.5	3.9789	0.0044545	-0.35809	-0.00040089	3.6208	0.0040536	1120.05	32.897	0.93143	32.897	32.538	33.47	0					91	21	7	0	0	0	0.03191	1	14566	61.375	56.297	1
AMITNAQLDNDRASQAYEVK	20	Unmodified	_AMITNAQLDNDRASQAYEVK_			0	0	1	Q9VXN3	Q9VXN3	Q9VXN3			MULTI-MSMS	Cactin_IP	747.036	3	746.699	2237.07	39703.9	3.7508	0.0028007	-0.41501	-0.00030989	3.3358	0.0024908	747.033	32.897	1.3537	32.897	32.238	33.592	0					151	31	7	0	0	0	2.0978e-26	2	14586	155.03	146.67	1
AMVGIVAGGGR	11	Oxidation (M)	_AM(ox)VGIVAGGGR_	AM(1)VGIVAGGGR	AM(61.96)VGIVAGGGR	0	1	0	Q9V3G1	Q9V3G1	Q9V3G1	RpL8	60S ribosomal protein L8	MULTI-MSMS	Cactin_IP	502.271	2	502.271	1002.53	51998.8	1.9101	0.0009594	-1.4793	-0.00074299	0.43087	0.00021642	502.27	23.057	0.31049	23.057	22.922	23.232	0					12	7	2	0	0	0	0.00072218	1	9520	61.962	47.805	1
AMVGIVAGGGR	11	Unmodified	_AMVGIVAGGGR_			0	0	0	Q9V3G1	Q9V3G1	Q9V3G1	RpL8	60S ribosomal protein L8	MULTI-MSMS	Cactin_IP	494.275	2	494.274	986.533	49296.8	2.0414	0.001009	-1.3182	-0.00065154	0.72319	0.00035745	494.274	30.381	0.40601	30.381	30.178	30.584	0					21	9	3	0	0	0	0.016976	1	13320	52.716	43.476	1
ANELNNKYNQANADR	15	Unmodified	_ANELNNKYNQANADR_			0	0	1	M9NE89;P08928	M9NE89	M9NE89	Lam	Lamin Dm0	MULTI-MSMS	Cactin_IP	579.278	3	578.943	1733.81	45223.8	0.69514	0.00040245	0.034035	1.9704e-05	0.72918	0.00042215	579.278	18.675	0.37203	18.675	18.575	18.947	0					21	8	4	0	0	0	0.0014601	1	7323	49.482	42.073	1
ANFDQEINTAK	11	Unmodified	_ANFDQEINTAK_			0	0	0	A4V4F2;M9PJN2;M9PHT0;F2FB46;M9PHL7;O61492;E1JJL2;C9QP31	A4V4F2	A4V4F2	Flo2;Flo-2	Flotillin-2	MULTI-MSMS	Cactin_IP	625.805	2	625.804	1249.59	43590	2.0068	0.0012559	-0.04958	-3.1027e-05	1.9572	0.0012249	625.804	27.631	0.88402	27.631	27.274	28.158	0					76	20	6	0	0	0	0.0067117	1	11959	99.815	86.096	1
ANGCQKPVNVDR	12	Unmodified	_ANGCQKPVNVDR_			0	0	1	Q7JWQ7	Q7JWQ7	Q7JWQ7	Swim		MULTI-MSMS	Cactin_IP	453.227	3	453.226	1356.66	51923	1.5381	0.0006971	1.0261	0.00046507	2.5642	0.0011622	453.227	16.723	0.21355	16.723	16.614	16.827	0					6	3	2	0	0	0	0.0015679	1	6335	53.967	45.237	1
ANGCQKPVNVDRDSLYTVGPAYSLNR	26	Unmodified	_ANGCQKPVNVDRDSLYTVGPAYSLNR_			0	0	2	Q7JWQ7	Q7JWQ7	Q7JWQ7	Swim		MULTI-MSMS	Cactin_IP	724.614	4	724.361	2893.41	40216.9	3.0711	0.0022246	-0.013447	-9.7408e-06	3.0576	0.0022148	724.612	40.456	0.66136	40.456	40.136	40.798	0					85	15	9	0	0	0	9.2368e-16	2	18490	117.43	112.53	1
ANGCQKPVNVDRDSLYTVGPAYSLNR	26	Unmodified	_ANGCQKPVNVDRDSLYTVGPAYSLNR_			0	0	2	Q7JWQ7	Q7JWQ7	Q7JWQ7	Swim		MULTI-MSMS	Cactin_IP	965.816	3	965.479	2893.41	35404.4	2.5939	0.0025044	0.30278	0.00029232	2.8967	0.0027967	965.813	40.465	0.54256	40.465	40.178	40.721	0					74	12	8	0	0	0	0.00067276	1	18491	65.779	65.779	1
ANLDVVDQASIDNFMIK	17	Unmodified	_ANLDVVDQASIDNFMIK_			0	0	0	E1JHR5;P15007	E1JHR5	E1JHR5	Eno	Enolase	MULTI-MSMS	Cactin_IP	946.979	2	946.975	1891.93	36052.1	2.6798	0.0025377	2.5984	0.0024606	5.2782	0.0049983	946.976	54.271	0.24873	54.271	54.125	54.374	7.1054e-15					19	5	5	0	0	0	0.0033703	1	25510	64.55	58.705	1
ANLELKLVQGQLNER	15	Unmodified	_ANLELKLVQGQLNER_			0	0	1	Q9VXN3	Q9VXN3	Q9VXN3			MULTI-SECPEP	Cactin_IP	574.549	3	575.66	1723.96	46218	3.2052	0.0018451	1.5652	0.00090101	4.7704	0.0027461	575.995	44.772	0.41644	44.772	44.555	44.971	0					26	9	4	0	0	0	0.02487	1	20632	27.028	22.785	1
APARPGAIAPLHVIIPAQNTGLGPEK	26	Unmodified	_APARPGAIAPLHVIIPAQNTGLGPEK_			0	0	1	M9PG76;P19889	M9PG76	M9PG76	RpLP0	60S acidic ribosomal protein P0	MULTI-MSMS	Cactin_IP	863.832	3	863.494	2587.46	37498.6	2.1096	0.0018216	2.008	0.0017339	4.1176	0.0035555	863.831	48.054	0.34061	48.054	47.824	48.165	7.1054e-15					24	7	4	0	0	0	0.010769	1	22255	24.153	21.504	1
APARPGAIAPLHVIIPAQNTGLGPEK	26	Unmodified	_APARPGAIAPLHVIIPAQNTGLGPEK_			0	0	1	M9PG76;P19889	M9PG76	M9PG76	RpLP0	60S acidic ribosomal protein P0	MULTI-MSMS	Cactin_IP	648.126	4	647.872	2587.46	43631.5	2.6625	0.001725	2.7656	0.0017918	5.4281	0.0035167	648.124	48.023	0.46262	48.023	47.784	48.247	0					35	10	6	0	0	0	0.0021319	1	22275	46.403	43.522	1
APFNVDVGYER	11	Unmodified	_APFNVDVGYER_			0	0	0	P32392	P32392	P32392	Arp3	Actin-related protein 3	MULTI-MSMS	Cactin_IP	633.812	2	633.809	1265.6	43669.3	2.6272	0.0016651	-0.85725	-0.00054333	1.7699	0.0011218	633.809	40.637	0.37709	40.637	40.383	40.76	0					27	8	4	0	0	0	0.013212	1	18457	54.608	50.309	1
APGFAHLAALEK	12	Unmodified	_APGFAHLAALEK_			0	0	0	Q9V4E0	Q9V4E0	Q9V4E0	ND-49		MULTI-MSMS	Cactin_IP	612.843	2	612.84	1223.67	44138.9	2.6333	0.0016138	2.8973	0.0017756	5.5306	0.0033894	612.842	41.879	1.1776	41.879	41.107	42.284	0					76	27	5	0	0	0	0.0016978	1	19146	96.143	78.903	1
APIRPDVVNEVHQLLR	16	Unmodified	_APIRPDVVNEVHQLLR_			0	0	1	P09180	P09180	P09180	RpL4	60S ribosomal protein L4	MULTI-MSMS	Cactin_IP	619.692	3	619.355	1855.04	44347.4	3.3914	0.0021005	0.30621	0.00018965	3.6976	0.0022901	619.689	51.909	0.49578	51.909	51.662	52.158	0					54	11	6	0	0	0	3.2808e-23	2	24227	161.82	148.41	1
APIRPDVVNEVHQLLR	16	Unmodified	_APIRPDVVNEVHQLLR_			0	0	1	P09180	P09180	P09180	RpL4	60S ribosomal protein L4	MULTI-SECPEP	Cactin_IP	464.41	4	464.768	1855.04	51303.6	3.0648	0.0014244	0.39843	0.00018518	3.4632	0.0016096	464.769	51.933	0.49578	51.933	51.662	52.158	0					55	11	6	0	0	0	0.010889	1	24291	26.148	15.36	1
APIRPDVVNEVHQLLR	16	Unmodified	_APIRPDVVNEVHQLLR_			0	0	1	P09180	P09180	P09180	RpL4	60S ribosomal protein L4	MULTI-SECPEP	Cactin_IP	929.404	2	928.529	1855.04	35881.4	3.2697	0.003036	-0.0094137	-8.7409e-06	3.2602	0.0030272	929.03	51.901	0.4148	51.901	51.704	52.119	0					38	9	5	0	0	0	2.6992e-16	1	24297	109.6	76.191	1
APIRPDVVNEVHQLLRR	17	Unmodified	_APIRPDVVNEVHQLLRR_			0	0	2	P09180	P09180	P09180	RpL4	60S ribosomal protein L4	MULTI-MSMS	Cactin_IP	671.724	3	671.389	2011.14	42995.5	3.3049	0.0022188	-2.233	-0.0014992	1.0718	0.0007196	671.721	51.461	0.47337	51.461	51.189	51.662	0					28	11	3	0	0	0	6.6844e-06	2	24016	82.707	65.628	1
APLYDLLGHGEK	12	Unmodified	_APLYDLLGHGEK_			0	0	0	M9PB96;Q9VKQ3	M9PB96	M9PB96	CG6724	Ribosome biogenesis protein WDR12 homolog	MULTI-MSMS	Cactin_IP	438.235	3	438.235	1311.68	53254.6	2.1801	0.00095541	-1.3022	-0.00057068	0.87793	0.00038474	438.234	46.183	0.64936	46.183	45.864	46.513	0					38	15	3	0	0	0	0.0050683	1	21389	46.88	38.575	1
APLYDLLGHGEK	12	Unmodified	_APLYDLLGHGEK_			0	0	0	M9PB96;Q9VKQ3	M9PB96	M9PB96	CG6724	Ribosome biogenesis protein WDR12 homolog	MSMS	Cactin_IP	656.849	2	656.848	1311.68	非数字	非数字	非数字	非数字	非数字	非数字	非数字	非数字	45.993	1	45.993	45.493	46.493	0								0	0	0	0.012014	1	21230	57.598	46.769	1
APLYDLLGHGEK	12	Unmodified	_APLYDLLGHGEK_			0	0	0	M9PB96;Q9VKQ3	M9PB96	M9PB96	CG6724	Ribosome biogenesis protein WDR12 homolog	MSMS	Cactin_IP	656.848	2	656.848	1311.68	非数字	非数字	非数字	非数字	非数字	非数字	非数字	非数字	46.293	1	46.293	45.793	46.793	0								0	0	0	8.0129e-41	1	21391	134.59	99.368	1
APNMFQTR	8	Unmodified	_APNMFQTR_			0	0	0	P55830	P55830	P55830	RpS3A	40S ribosomal protein S3a	MULTI-MSMS	Cactin_IP	482.737	2	482.737	963.46	53097.5	1.0953	0.00052873	-0.59977	-0.00028953	0.49551	0.0002392	482.737	28.773	0.15134	28.773	28.68	28.831	0					6	3	2	0	0	0	0.00011806	1	12488	124.08	105.35	1
APSADNVNVAR	11	Unmodified	_APSADNVNVAR_			0	0	0	A0A0B4LFL3;O96827	A0A0B4LFL3	A0A0B4LFL3	Ef1beta	Probable elongation factor 1-beta	MSMS	Cactin_IP	557.287	2	557.286	1112.56	非数字	非数字	非数字	非数字	非数字	非数字	非数字	非数字	19.351	1	19.351	18.851	19.851	0								0	0	0	0.0037287	1	7658	66.621	62.687	1
APTGFHSVK	9	Unmodified	_APTGFHSVK_			0	0	0	Q7JWQ7	Q7JWQ7	Q7JWQ7	Swim		MULTI-MSMS	Cactin_IP	472.254	2	472.253	942.492	50091.4	0.92659	0.00043759	-0.60031	-0.0002835	0.32629	0.00015409	472.253	19.128	0.6616	19.128	18.739	19.4	0					38	15	4	0	0	0	0.013028	1	7529	74.127	25.624	1
AQLQIEQLTTELANEK	16	Unmodified	_AQLQIEQLTTELANEK_			0	0	0	Q59E58;A0A0B4JD57;Q59E59;A0A0B4K7Q4;A0A0B4JD95;Q99323	Q59E58	Q59E58	zip	Myosin heavy chain, non-muscle	MULTI-MSMS	Cactin_IP	914.989	2	914.986	1827.96	36009.7	3.0268	0.0027695	0.30954	0.00028323	3.3364	0.0030527	915.488	52.746	0.24287	52.746	52.563	52.806	-7.1054e-15					15	5	4	0	0	0	1.0783e-05	1	24715	113.77	100.57	1
AQWENEEHLELR	12	Unmodified	_AQWENEEHLELR_			0	0	0	Q9VM43	Q9VM43	Q9VM43	Pvf2		MULTI-MSMS	Cactin_IP	518.584	3	518.583	1552.73	49698.3	2.3891	0.001239	0.5647	0.00029284	2.9538	0.0015318	518.583	36.68	0.3745	36.68	36.581	36.955	0					23	8	4	0	0	0	0.025778	2	16519	26.969	25.158	1
AQWENEEHLELR	12	Unmodified	_AQWENEEHLELR_			0	0	0	Q9VM43	Q9VM43	Q9VM43	Pvf2		MULTI-MSMS	Cactin_IP	777.371	2	777.371	1552.73	40337.4	2.4487	0.0019035	-0.87724	-0.00068194	1.5714	0.0012216	777.369	36.683	0.28899	36.683	36.581	36.87	0					14	6	3	0	0	0	0.023053	2	16526	47.938	41.555	1
ARFEELNADLFR	12	Unmodified	_ARFEELNADLFR_			0	0	1	C7LA75;P11147	C7LA75	C7LA75	Hsc70-4-RA;Hsc70-4	Heat shock 70 kDa protein cognate 4	MULTI-MSMS	Cactin_IP	494.256	3	494.256	1479.75	49465.8	2.6459	0.0013078	-1.3474	-0.00066598	1.2985	0.00064178	494.255	49.502	0.32427	49.502	49.322	49.647	0					16	7	3	0	0	0	0.00059361	1	23036	61.375	45.238	1
ASIGGQASPAASPK	14	Unmodified	_ASIGGQASPAASPK_			0	0	0	P20240	P20240	P20240	Ote	Otefin	MULTI-MSMS	Cactin_IP	621.327	2	621.328	1240.64	44044.9	0.90353	0.00056139	-0.61217	-0.00038036	0.29137	0.00018103	621.327	18.594	0.48914	18.594	18.417	18.906	0					35	11	4	0	0	0	0.00030647	1	7223	83.397	73.443	1
ASIISAIDDKLR	12	Unmodified	_ASIISAIDDKLR_			0	0	1	Q9VVA7	Q9VVA7	Q9VVA7	TSG101		MULTI-MSMS	Cactin_IP	651.376	2	651.375	1300.74	43914.1	3.0092	0.0019601	-0.21545	-0.00014034	2.7937	0.0018198	651.375	50.06	0.2404	50.06	49.923	50.163	0					13	5	3	0	0	0	0.0081068	1	23343	72.006	46.067	1
ASIISAIDDKLR	12	Unmodified	_ASIISAIDDKLR_			0	0	1	Q9VVA7	Q9VVA7	Q9VVA7	TSG101		MULTI-MSMS	Cactin_IP	434.587	3	434.586	1300.74	52852.2	2.3394	0.0010167	0.59269	0.00025757	2.9321	0.0012743	434.586	50.06	0.28082	50.06	49.923	50.204	0					11	6	2	0	0	0	0.0025958	1	23344	61.375	52.013	1
ASIISAIDDKLRR	13	Unmodified	_ASIISAIDDKLRR_			0	0	2	Q9VVA7	Q9VVA7	Q9VVA7	TSG101		MULTI-MSMS	Cactin_IP	729.429	2	729.425	1456.84	42179.8	3.0428	0.0022195	1.6574	0.001209	4.7002	0.0034285	729.426	48.475	0.28972	48.475	48.327	48.617	0					14	6	3	0	0	0	0.028447	1	22515	35.944	31.927	1
ASPVAAASGDAEASGDSVLHTR	22	Unmodified	_ASPVAAASGDAEASGDSVLHTR_			0	0	0	Q9VVS6	Q9VVS6	Q9VVS6	Atg3	Autophagy-related protein 3	MULTI-MSMS	Cactin_IP	690.671	3	690.335	2067.98	42190.5	3.3013	0.002279	-0.70058	-0.00048363	2.6007	0.0017954	690.334	34.05	0.85126	34.05	33.51	34.361	0					42	20	3	0	0	0	0.0013042	1	15179	61.511	51.98	1
ATAEAQIGVNR	11	Acetyl (Protein N-term)	_(ac)ATAEAQIGVNR_			1	0	0	A0A0B4KGP8;Q24208;P45975	A0A0B4KGP8	A0A0B4KGP8	eIF-2gamma;Su(var)3-9	Eukaryotic translation initiation factor 2 subunit 3;Histone-lysine N-methyltransferase Su(var)3-9	MULTI-MSMS	Cactin_IP	586.308	2	586.307	1170.6	45626.2	1.1291	0.00066201	0.73653	0.00043183	1.8656	0.0010938	586.307	28.624	0.50777	28.624	28.324	28.831	-3.5527e-15					32	12	4	0	0	0	1.3231e-39	1	12363	187	125.04	1
ATDVMIAGK	9	Unmodified	_ATDVMIAGK_			0	0	0	M9PHN8;X2JF40;Q27580	M9PHN8	M9PHN8	Ahcy13	Adenosylhomocysteinase	MULTI-MSMS	Cactin_IP	453.243	2	453.242	904.469	51975.5	2.6706	0.0012104	0.2258	0.00010234	2.8964	0.0013128	453.242	24.246	0.57817	24.246	23.826	24.404	0					35	13	5	0	0	0	0.0099998	1	10138	79.469	58.914	1
ATIATLEAK	9	Unmodified	_ATIATLEAK_			0	0	0	Q59E58;A0A0B4JD57;Q59E59;A0A0B4K7Q4;A0A0B4JD95;Q99323	Q59E58	Q59E58	zip	Myosin heavy chain, non-muscle	MULTI-MSMS	Cactin_IP	459.27	2	459.269	916.523	51533.7	1.5502	0.00071196	0.29965	0.00013762	1.8499	0.00084958	459.269	27.464	0.41983	27.464	27.232	27.652	3.5527e-15					17	9	2	0	0	0	0.00945	1	11753	80.438	60.735	1
ATIATLEAK	9	Unmodified	_ATIATLEAK_			0	0	0	Q59E58;A0A0B4JD57;Q59E59;A0A0B4K7Q4;A0A0B4JD95;Q99323	Q59E58	Q59E58	zip	Myosin heavy chain, non-muscle	MULTI-MSMS	Cactin_IP	917.532	1	917.53	916.523	36855.6	1.7619	0.0016166	0.72148	0.00066198	2.4834	0.0022786	917.531	27.465	0.37823	27.465	27.274	27.652	0					23	8	4	0	0	0	0.012377	1	11850	64.265	38.371	1
ATPFIECNGAK	11	Unmodified	_ATPFIECNGAK_			0	0	0	P08120	P08120	P08120	Cg25C	Collagen alpha-1(IV) chain	MULTI-MSMS	Cactin_IP	604.295	2	604.292	1206.57	43153.9	0.92888	0.00056132	1.555	0.00093969	2.4839	0.001501	604.293	28.683	0.2324	28.683	28.523	28.755	0					7	5	2	0	0	0	0.011304	1	12426	55.567	33.419	1
AVCMLSNTTAIAEAWAR	17	Unmodified	_AVCMLSNTTAIAEAWAR_			0	0	0	P06605;P06603;P06604	P06605	P06605	alphaTub84D;alphaTub84B;alphaTub85E	Tubulin alpha-3 chain;Tubulin alpha-1 chain;Tubulin alpha-2 chain	MULTI-MSMS	Cactin_IP	467.231	4	466.982	1863.9	50989.5	1.5511	0.00072435	0.69672	0.00032536	2.2478	0.0010497	466.983	16.765	0.51138	16.765	16.527	17.039	0					31	11	5	0	0	0	0.033328	1	6313	9.9211	0	1
AVDYVVPGPGK	11	Unmodified	_AVDYVVPGPGK_			0	0	0	Q7KUB0;Q8IQA7;Q9VSI6;Q7KUB1;B7Z0E0	Q7KUB0	Q7KUB0	Idh	Isocitrate dehydrogenase [NADP]	MULTI-MSMS	Cactin_IP	551.302	2	551.301	1100.59	47563.2	2.0172	0.0011121	0.64692	0.00035665	2.6641	0.0014687	551.301	29.923	0.48413	29.923	29.655	30.14	0					33	11	4	0	0	0	0.0018119	1	13033	81.548	77.191	1
AVEILADIIQNSK	13	Unmodified	_AVEILADIIQNSK_			0	0	0	Q9VFF0	Q9VFF0	Q9VFF0	UQCR-C1		MULTI-MSMS	Cactin_IP	707.905	2	707.401	1412.79	42123.4	2.2846	0.0016161	0.47867	0.00033861	2.7632	0.0019547	707.402	55.313	0.24557	55.313	55.162	55.408	0					15	5	4	0	0	0	2.5949e-05	2	26062	125.22	106.44	1
AVFPSIVGRPR	11	Unmodified	_AVFPSIVGRPR_			0	0	1	A0A0B4LH50;P53501;P10981;P83967;M9PFZ6;P02574;P45891;P02572;X2JCP8;P10987	A0A0B4LH50;P02572;X2JCP8	X2JCP8	Act87E;Act57B;Act88F;Act79B;Arp53D;Act42A;Act5C	Actin-57B;Actin-87E;Actin, indirect flight muscle;Actin, larval muscle;Actin-like protein 53D;Actin-42A;Actin-5C	MULTI-MSMS	Cactin_IP	599.858	2	599.856	1197.7	45422	2.4686	0.0014808	-0.51244	-0.00030739	1.9562	0.0011734	599.856	40.115	0.91637	40.115	39.763	40.68	0					92	21	5	0	0	0	7.9367e-08	3	18301	145.63	119.9	1
AVFPSIVGRPR	11	Unmodified	_AVFPSIVGRPR_			0	0	1	A0A0B4LH50;P53501;P10981;P83967;M9PFZ6;P02574;P45891;P02572;X2JCP8;P10987	A0A0B4LH50;P02572;X2JCP8	X2JCP8	Act87E;Act57B;Act88F;Act79B;Arp53D;Act42A;Act5C	Actin-57B;Actin-87E;Actin, indirect flight muscle;Actin, larval muscle;Actin-like protein 53D;Actin-42A;Actin-5C	MULTI-MSMS	Cactin_IP	400.242	3	400.24	1197.7	55035.6	2.4772	0.00099149	-1.0147	-0.00040611	1.4626	0.00058537	400.24	40.157	1.5142	40.157	39.207	40.721	0					141	35	7	0	0	0	0.00041848	2	18302	78.655	65.699	1
AVFVDLEPTVVDEVR	15	Unmodified	_AVFVDLEPTVVDEVR_			0	0	0	P06605;P06603;P06604	P06605	P06605	alphaTub84D;alphaTub84B;alphaTub85E	Tubulin alpha-3 chain;Tubulin alpha-1 chain;Tubulin alpha-2 chain	MULTI-MSMS	Cactin_IP	844.455	2	844.449	1686.88	37001.5	2.6029	0.002198	2.3399	0.001976	4.9429	0.004174	844.451	53.236	0.25452	53.236	53.082	53.336	0					19	5	5	0	0	0	0.012097	1	24966	48.741	39.783	1
AVGHVNDTLGPELIK	15	Unmodified	_AVGHVNDTLGPELIK_			0	0	0	E1JHR5;P15007	E1JHR5	E1JHR5	Eno	Enolase	MULTI-MSMS	Cactin_IP	781.934	2	781.93	1561.85	39489.8	3.1654	0.0024751	0.77481	0.00060584	3.9402	0.003081	781.931	39.493	0.64127	39.493	39.163	39.805	7.1054e-15					60	14	5	0	0	0	3.5032e-15	2	17987	150.21	126.13	1
AVGHVNDTLGPELIK	15	Unmodified	_AVGHVNDTLGPELIK_			0	0	0	E1JHR5;P15007	E1JHR5	E1JHR5	Eno	Enolase	MULTI-MSMS	Cactin_IP	521.626	3	521.623	1561.85	48576.7	3.0923	0.001613	1.108	0.00057798	4.2003	0.002191	521.624	39.49	0.84926	39.49	39.12	39.97	0					81	19	7	0	0	0	1.2427e-05	2	17986	73.386	66.483	1
AVGINSGETLIVEEK	15	Unmodified	_AVGINSGETLIVEEK_			0	0	0	B6IDQ5;M9PED6;Q9VRJ9	B6IDQ5	B6IDQ5	CG4603-RA;CG4603	Ubiquitin thioesterase OTU1	MULTI-MSMS	Cactin_IP	780.424	2	779.92	1557.83	40038.4	2.68	0.0020902	1.395	0.001088	4.0749	0.0031781	780.423	41.291	0.33382	41.291	41.146	41.48	0					19	7	4	0	0	0	5.3389e-05	2	18860	99.522	81.713	1
AVGQDLGQSGSCMMR	15	Unmodified	_AVGQDLGQSGSCMMR_			0	0	0	Q9VMV5	Q9VMV5	Q9VMV5	vkg		MULTI-MSMS	Cactin_IP	798.852	2	798.85	1595.69	39355	1.7057	0.0013626	1.1138	0.00088976	2.8195	0.0022524	798.851	29.803	0.28415	29.803	29.655	29.94	3.5527e-15					15	6	3	0	0	0	0.025531	1	13047	42.556	34.331	1
AVILIGGPQK	10	Unmodified	_AVILIGGPQK_			0	0	0	Q8SXU3	Q8SXU3	Q8SXU3			MULTI-SECPEP	Cactin_IP	498.755	2	498.316	994.618	49710.9	2.4495	0.0012206	-0.022488	-1.1206e-05	2.427	0.0012094	498.316	36.209	0.50541	36.209	35.915	36.42	-7.1054e-15					27	11	3	0	0	0	0.024767	1	16345	67.032	52.875	1
AVLVDLEPGTMDSVR	15	Oxidation (M)	_AVLVDLEPGTM(ox)DSVR_	AVLVDLEPGTM(1)DSVR	AVLVDLEPGTM(58.68)DSVR	0	1	0	Q24560;A1ZBL0	Q24560	Q24560	betaTub56D	Tubulin beta-1 chain	MULTI-MSMS	Cactin_IP	809.914	2	809.411	1616.81	38817	2.9672	0.0024017	0.10417	8.4315e-05	3.0714	0.002486	809.412	43.312	0.58679	43.312	43.029	43.615	0					48	13	5	0	0	0	0.000334	2	19817	58.676	48.153	1
AVLVDLEPGTMDSVR	15	Unmodified	_AVLVDLEPGTMDSVR_			0	0	0	Q24560;A1ZBL0	Q24560	Q24560	betaTub56D	Tubulin beta-1 chain	MULTI-MSMS	Cactin_IP	801.411	2	801.414	1600.81	39113.1	2.4711	0.0019804	-0.90978	-0.00072911	1.5613	0.0012513	801.413	48.973	0.35325	48.973	48.845	49.198	0					28	8	5	0	0	0	8.3601e-15	1	22739	144.65	127.21	1
AVPNVK	6	Acetyl (Protein N-term)	_(ac)AVPNVK_			1	0	0	Q9VTK9;M9PI17	Q9VTK9	Q9VTK9			MULTI-MSMS	Cactin_IP	670.399	1	669.393	668.386	42508.1	2.9967	0.0020059	-0.47923	-0.00032079	2.5174	0.0016851	669.392	24.416	0.48311	24.416	24.158	24.641	0					23	11	3	0	0	0	0.02303	1	10274	74.832	66.149	1
AYNQDGLELEPNATGSSETKPR	22	Unmodified	_AYNQDGLELEPNATGSSETKPR_			0	0	1	Q7K519	Q7K519	Q7K519	RagC-D		MULTI-MSMS	Cactin_IP	793.383	3	793.047	2376.12	39723.1	1.9206	0.0015231	-0.49581	-0.0003932	1.4247	0.0011299	793.381	30.8	0.37282	30.8	30.584	30.957	3.5527e-15					29	8	5	0	0	0	0.0011252	1	13518	72.644	69.546	1
CDVIAEGIISATK	13	Unmodified	_CDVIAEGIISATK_			0	0	0	A0A0B4JCW4;A0A126GUR6;Q9VHJ8;Q95U38	A0A0B4JCW4	A0A0B4JCW4	skap	Succinyl-CoA ligase subunit beta	MSMS	Cactin_IP	688.859	2	688.858	1375.7	非数字	非数字	非数字	非数字	非数字	非数字	非数字	非数字	47.583	1	47.583	47.083	48.083	0								0	0	0	1.7039e-05	1	22044	77.64	66.811	1
CEIMEESYAQLQR	13	Unmodified	_CEIMEESYAQLQR_			0	0	0	Q9VXN3	Q9VXN3	Q9VXN3			MULTI-MSMS	Cactin_IP	828.875	2	828.871	1655.73	38016.6	2.2271	0.001846	0.68057	0.00056411	2.9077	0.0024101	828.872	40.559	0.33956	40.559	40.34	40.68	0					28	7	5	0	0	0	0.00093101	1	18453	89.171	84.922	1
CHTIEEFR	8	Unmodified	_CHTIEEFR_			0	0	0	O46231;E1JJ21;Q9VA56;Q9VA58;C7LAH8;A0A0B4KHF2;Q9VA59;A0A0B4K7R6;A0A0B4KHW6;A8JRH3;A0A0B4K6N4	O46231	O46231	tmod;tmod-RC		MULTI-MSMS	Cactin_IP	546.253	2	546.251	1090.49	46825.5	2.7651	0.0015104	-0.82928	-0.00045299	1.9358	0.0010574	546.25	25.396	0.59012	25.396	25.036	25.626	0					40	13	4	0	0	0	0.025018	1	10725	79.469	75.112	1
CHTIEEFR	8	Unmodified	_CHTIEEFR_			0	0	0	O46231;E1JJ21;Q9VA56;Q9VA58;C7LAH8;A0A0B4KHF2;Q9VA59;A0A0B4K7R6;A0A0B4KHW6;A8JRH3;A0A0B4K6N4	O46231	O46231	tmod;tmod-RC		MULTI-MSMS	Cactin_IP	364.504	3	364.503	1090.49	57719.8	2.6549	0.00096771	-0.62608	-0.00022821	2.0288	0.0007395	364.503	25.395	0.46456	25.395	25.161	25.626	0					28	10	4	0	0	0	0.022066	1	10727	41.029	37.458	1
CPRPASFVSDASSKDDSLPCTR	22	Unmodified	_CPRPASFVSDASSKDDSLPCTR_			0	0	2	A0A0B4KGP8;Q24208	A0A0B4KGP8	A0A0B4KGP8	eIF-2gamma	Eukaryotic translation initiation factor 2 subunit 3	MULTI-MSMS	Cactin_IP	614.288	4	614.035	2452.11	44621.7	1.9445	0.001194	1.3518	0.00083008	3.2963	0.0020241	614.287	31.408	0.24156	31.408	31.24	31.482	0					17	5	4	0	0	0	0.0010156	1	13854	67.76	64.837	1
CQEYDLCAAPK	11	Unmodified	_CQEYDLCAAPK_			0	0	0	Q9VJZ5	Q9VJZ5	Q9VJZ5	Tap42		MULTI-SECPEP	Cactin_IP	677.825	2	677.792	1353.57	43195.7	1.8004	0.0012203	0.25531	0.00017305	2.0557	0.0013933	677.793	27.49	0.29458	27.49	27.316	27.61	0					16	6	4	0	0	0	0.0032419	1	11812	80.239	68.391	1
CQLVQQDPSK	10	Unmodified	_CQLVQQDPSK_			0	0	0	Q9VM42;Q9VM39;Q9VM40;X2J909	Q9VM42	Q9VM42	Pvf3		MULTI-MSMS	Cactin_IP	601.797	2	601.795	1201.58	45620.3	0.94083	0.00056619	0.83521	0.00050263	1.776	0.0010688	601.796	19.212	0.33182	19.212	18.986	19.318	0					11	7	2	0	0	0	0.011418	1	7576	64.04	47.264	1
DAAENSLIAYK	11	Unmodified	_DAAENSLIAYK_			0	0	0	P92177	P92177	P92177	14-3-3epsilon	14-3-3 protein epsilon	MULTI-MSMS	Cactin_IP	597.806	2	597.804	1193.59	46115.1	3.2397	0.0019367	-0.83012	-0.00049625	2.4096	0.0014405	597.803	33.518	0.62708	33.518	33.087	33.715	0					27	14	3	0	0	0	0.0066441	1	14902	65.224	52.868	1
DADAGVAEANR	11	Unmodified	_DADAGVAEANR_			0	0	0	A4V4F2;M9PJN2;M9PHT0;F2FB46;M9PHL7;O61492;E1JJL2;C9QP31	A4V4F2	A4V4F2	Flo2;Flo-2	Flotillin-2	MULTI-MSMS	Cactin_IP	544.753	2	544.752	1087.49	47146.7	1.2052	0.00065655	0.21337	0.00011624	1.4186	0.00077278	544.752	17.315	0.42587	17.315	17.039	17.464	0					22	9	4	0	0	0	0.0033373	1	6587	88.496	70.676	1
DADAGVAEANRDAGIR	16	Unmodified	_DADAGVAEANRDAGIR_			0	0	1	A4V4F2;M9PJN2;M9PHT0;F2FB46;M9PHL7;O61492;E1JJL2;C9QP31	A4V4F2	A4V4F2	Flo2;Flo-2	Flotillin-2	MULTI-MSMS	Cactin_IP	800.889	2	800.887	1599.76	39460.9	1.7404	0.0013939	-0.32284	-0.00025855	1.4176	0.0011353	800.887	23.057	0.27189	23.057	22.922	23.194	0					26	6	5	0	0	0	0.0059918	1	9505	57.836	51.303	1
DAGIREAECEK	11	Unmodified	_DAGIREAECEK_			0	0	1	A4V4F2;M9PJN2;M9PHT0;F2FB46;M9PHL7;O61492;E1JJL2;C9QP31	A4V4F2	A4V4F2	Flo2;Flo-2	Flotillin-2	MULTI-MSMS	Cactin_IP	639.294	2	639.293	1276.57	43899.4	0.9024	0.0005769	0.054078	3.4572e-05	0.95648	0.00061147	639.294	17.851	0.62694	17.851	17.71	18.337	0					24	14	4	0	0	0	0.0051384	1	6880	78.655	57.785	1
DAGTIAGLNVLR	12	Unmodified	_DAGTIAGLNVLR_			0	0	0	C7LA75;P11147	C7LA75	C7LA75	Hsc70-4-RA;Hsc70-4	Heat shock 70 kDa protein cognate 4	MULTI-MSMS	Cactin_IP	600.341	2	600.341	1198.67	49164.4	1.9305	0.001159	-0.91827	-0.00055127	1.0122	0.00060769	600.341	47.709	0.27674	47.709	47.589	47.866	0					10	6	2	0	0	0	0.0024282	2	22088	112.84	90.102	1
DALRDAEEAK	10	Unmodified	_DALRDAEEAK_			0	0	1	Q59E58;A0A0B4JD57;Q59E59;A0A0B4K7Q4;A0A0B4JD95;Q99323	Q59E58	Q59E58	zip	Myosin heavy chain, non-muscle	MULTI-MSMS	Cactin_IP	559.28	2	559.278	1116.54	46532.1	1.5716	0.00087897	0.032302	1.8066e-05	1.6039	0.00089704	559.278	21.145	0.38126	21.145	20.951	21.332	0					31	8	5	0	0	0	0.011256	1	8518	93.111	37.58	1
DALRDAEEAK	10	Unmodified	_DALRDAEEAK_			0	0	1	Q59E58;A0A0B4JD57;Q59E59;A0A0B4K7Q4;A0A0B4JD95;Q99323	Q59E58	Q59E58	zip	Myosin heavy chain, non-muscle	MULTI-MSMS	Cactin_IP	373.189	3	373.188	1116.54	56893.3	1.0477	0.00039097	0.48122	0.00017958	1.5289	0.00057055	373.188	21.145	0.34015	21.145	20.909	21.249	0					22	7	4	0	0	0	0.0044155	1	8538	41.54	24.027	1
DAVTYTEHAKR	11	Unmodified	_DAVTYTEHAKR_			0	0	1	A0A0B4KFZ9;P84040	A0A0B4KFZ9	A0A0B4KFZ9	His4r;His4	Histone H4	MSMS	Cactin_IP	430.889	3	430.886	1289.64	非数字	非数字	非数字	非数字	非数字	非数字	非数字	非数字	13.15	1	13.15	12.65	13.65	0								0	0	0	0.033851	1	4979	3.3215	3.3215	1
DDASKPVHLTCFIGYK	16	Unmodified	_DDASKPVHLTCFIGYK_			0	0	1	O16797	O16797	O16797	RpL3	60S ribosomal protein L3	MULTI-MSMS	Cactin_IP	926.964	2	925.959	1849.9	36392	2.9969	0.002775	-1.9476	-0.0018034	1.0494	0.00097166	925.958	42.831	0.44949	42.831	42.579	43.029	0					27	10	4	0	0	0	0.0028123	2	19609	72.089	60.989	1
DDSLPCTR	8	Unmodified	_DDSLPCTR_			0	0	0	A0A0B4KGP8;Q24208	A0A0B4KGP8	A0A0B4KGP8	eIF-2gamma	Eukaryotic translation initiation factor 2 subunit 3	MULTI-MSMS	Cactin_IP	482.214	2	482.214	962.413	49155.9	1.679	0.00080965	0.028974	1.3972e-05	1.708	0.00082362	482.214	20.223	0.33518	20.223	20.075	20.41	0					17	7	4	0	0	0	0.033032	1	8085	57.281	44.073	1
DDSSDCCPDYR	11	Unmodified	_DDSSDCCPDYR_			0	0	0	Q7JWQ7	Q7JWQ7	Q7JWQ7	Swim		MULTI-MSMS	Cactin_IP	695.239	2	695.238	1388.46	42276.7	0.64653	0.00044949	-0.17749	-0.0001234	0.46905	0.0003261	695.238	18.367	0.32784	18.367	18.167	18.495	0					18	7	4	0	0	0	0.0065064	1	7131	64.297	64.297	1
DFELKK	6	Unmodified	_DFELKK_			0	0	1	O61491;Q94533	O61491	O61491	Flo-1;S6k	Flotillin-1;Ribosomal protein S6 kinase	MULTI-MSMS	Cactin_IP	779.433	1	779.43	778.423	39969.7	2.7776	0.002165	-0.80636	-0.0006285	1.9713	0.0015365	779.429	23.66	0.3153	23.66	23.469	23.784	0					11	7	2	0	0	0	0.0064582	1	9907	56.51	8.2684	1
DFFAYSGGVYR	11	Unmodified	_DFFAYSGGVYR_			0	0	0	Q7JWQ7	Q7JWQ7	Q7JWQ7	Swim		MULTI-MSMS	Cactin_IP	641.3	2	641.299	1280.58	43811.9	2.8153	0.0018054	-0.77461	-0.00049675	2.0407	0.0013087	641.299	48.731	0.91699	48.731	48.49	49.407	0					66	22	6	0	0	0	1.0325e-07	2	22567	130.75	117.17	1
DFFAYSGGVYRETAANR	17	Unmodified	_DFFAYSGGVYRETAANR_			0	0	1	Q7JWQ7	Q7JWQ7	Q7JWQ7	Swim		MULTI-MSMS	Cactin_IP	642.306	3	641.971	1922.89	43290.6	2.9503	0.001894	-0.71192	-0.00045703	2.2384	0.001437	642.305	45.924	0.29628	45.924	45.736	46.033	0					23	6	5	0	0	0	0.0004143	1	21183	59.862	55.959	1
DFIELELRPR	10	Unmodified	_DFIELELRPR_			0	0	1	Q76NQ0	Q76NQ0	Q76NQ0		Dolichyl-diphosphooligosaccharide--protein glycosyltransferase subunit 1	MULTI-MSMS	Cactin_IP	644.358	2	644.356	1286.7	44498.1	2.8062	0.0018082	-0.47129	-0.00030368	2.3349	0.0015045	644.356	49.428	0.28927	49.428	49.239	49.529	0					16	6	3	0	0	0	0.011679	1	22994	111.04	98.51	1
DFKHELKDVEER	12	Unmodified	_DFKHELKDVEER_			0	0	2	Q9VXN3	Q9VXN3	Q9VXN3			MULTI-MSMS	Cactin_IP	515.596	3	515.595	1543.76	48801.2	1.9174	0.00098858	-0.49716	-0.00025633	1.4202	0.00073225	515.595	30.854	0.57698	30.854	30.543	31.12	-3.5527e-15					50	13	5	0	0	0	0.00056697	2	13618	98.531	85.118	1
DFKHELKDVEER	12	Unmodified	_DFKHELKDVEER_			0	0	2	Q9VXN3	Q9VXN3	Q9VXN3			MULTI-MSMS	Cactin_IP	386.949	4	386.948	1543.76	55738	1.5994	0.00061889	-0.47978	-0.00018565	1.1196	0.00043324	386.948	30.838	0.53559	30.838	30.543	31.078	0					48	12	5	0	0	0	0.016381	1	13516	21.301	8.6742	1
DFPGPYCAR	9	Unmodified	_DFPGPYCAR_			0	0	0	Q7JWQ7	Q7JWQ7	Q7JWQ7	Swim		MULTI-MSMS	Cactin_IP	541.741	2	541.74	1081.47	47108.3	2.2326	0.0012095	-0.75738	-0.0004103	1.4752	0.00079917	541.74	31.642	1.4635	31.642	31.161	32.624	0					111	35	5	0	0	0	0.015261	3	13954	69.998	62.461	1
DGSGGQNSNNSTVGGAYGK	19	Unmodified	_DGSGGQNSNNSTVGGAYGK_			0	0	0	E1JHA4;P48809	E1JHA4	E1JHA4	Hrb27C	Heterogeneous nuclear ribonucleoprotein 27C	MULTI-MSMS	Cactin_IP	885.388	2	885.388	1768.76	37017.4	0.50514	0.00044725	0.42984	0.00038058	0.93499	0.00082783	885.389	17.851	0.20734	17.851	17.749	17.957	0					17	4	5	0	0	0	0.0085971	1	6887	71.241	65	1
DKCEIMEESYAQLQR	15	Oxidation (M)	_DKCEIM(ox)EESYAQLQR_	DKCEIM(1)EESYAQLQR	DKCEIM(79.77)EESYAQLQR	0	1	1	Q9VXN3	Q9VXN3	Q9VXN3			MULTI-MSMS	Cactin_IP	639.291	3	639.289	1914.85	42744.1	1.9745	0.0012622	-0.011593	-7.4116e-06	1.9629	0.0012548	639.289	29.86	0.44513	29.86	29.655	30.101	0					44	10	6	0	0	0	8.1906e-05	1	13012	79.771	79.771	1
DKCEIMEESYAQLQR	15	Unmodified	_DKCEIMEESYAQLQR_			0	0	1	Q9VXN3	Q9VXN3	Q9VXN3			MULTI-MSMS	Cactin_IP	633.959	3	633.957	1898.85	43416.9	3.0319	0.0019221	-0.98313	-0.00062327	2.0488	0.0012988	633.957	39.742	0.54185	39.742	39.511	40.053	0					61	12	7	0	0	0	1.4066e-06	2	18134	91.812	90.626	1
DKCEIMEESYAQLQR	15	Unmodified	_DKCEIMEESYAQLQR_			0	0	1	Q9VXN3	Q9VXN3	Q9VXN3			MULTI-MSMS	Cactin_IP	950.935	2	950.432	1898.85	35574.7	2.8802	0.0027374	-1.0014	-0.00095179	1.8788	0.0017856	950.432	39.742	0.50003	39.742	39.511	40.011	0					56	11	7	0	0	0	7.5027e-05	1	18014	96.103	87.59	1
DLETELDEER	10	Unmodified	_DLETELDEER_			0	0	0	Q59E58;A0A0B4JD57;Q59E59;A0A0B4K7Q4;A0A0B4JD95;Q99323	Q59E58	Q59E58	zip	Myosin heavy chain, non-muscle	MULTI-MSMS	Cactin_IP	624.785	2	624.783	1247.55	44679.6	2.6348	0.0016462	0.33153	0.00020713	2.9663	0.0018533	624.783	37.616	0.33642	37.616	37.424	37.761	0					29	7	5	0	0	0	0.0065474	1	16941	90.629	85.641	1
DLETELDEERKQR	13	Unmodified	_DLETELDEERKQR_			0	0	2	Q59E58;A0A0B4JD57;Q59E59;A0A0B4K7Q4;A0A0B4JD95;Q99323	Q59E58	Q59E58	zip	Myosin heavy chain, non-muscle	MULTI-MSMS	Cactin_IP	554.611	3	554.276	1659.81	48852.7	2.1124	0.0011708	-0.98921	-0.0005483	1.1231	0.00062253	554.61	30.84	0.41265	30.84	30.584	30.997	0					20	9	4	0	0	0	0.0003536	2	13558	101.53	82.937	1
DLLAKEEGAEEKR	13	Unmodified	_DLLAKEEGAEEKR_			0	0	2	Q59E58;A0A0B4JD57;Q59E59;A0A0B4K7Q4;A0A0B4JD95;Q99323	Q59E58	Q59E58	zip	Myosin heavy chain, non-muscle	MULTI-MSMS	Cactin_IP	496.597	3	496.595	1486.76	49912.4	2.9245	0.0014523	0.73442	0.00036471	3.6589	0.001817	496.595	23.972	0.29314	23.972	23.784	24.077	0					11	6	2	0	0	0	0.018287	1	10015	34.179	21.042	1
DLNLNMPVVVR	11	Oxidation (M)	_DLNLNM(ox)PVVVR_	DLNLNM(1)PVVVR	DLNLNM(71.22)PVVVR	0	1	0	A0A0B4JCW4;A0A126GUR6;Q9VHJ8;Q95U38	A0A0B4JCW4	A0A0B4JCW4	skap	Succinyl-CoA ligase subunit beta	MULTI-MSMS	Cactin_IP	643.352	2	643.35	1284.69	44536.5	2.9897	0.0019234	-1.3568	-0.00087291	1.6329	0.0010505	643.35	40.083	0.53531	40.083	39.805	40.34	0					40	12	4	0	0	0	0.0008203	1	18200	71.223	50.321	1
DLNLNMPVVVR	11	Unmodified	_DLNLNMPVVVR_			0	0	0	A0A0B4JCW4;A0A126GUR6;Q9VHJ8;Q95U38	A0A0B4JCW4	A0A0B4JCW4	skap	Succinyl-CoA ligase subunit beta	MULTI-MSMS	Cactin_IP	635.355	2	635.353	1268.69	43661.3	2.8925	0.0018378	0.27363	0.00017385	3.1661	0.0020116	635.353	50.102	0.24405	50.102	49.959	50.204	0					17	5	4	0	0	0	1.5724e-08	1	23367	140.5	131.97	1
DLQAHINHR	9	Unmodified	_DLQAHINHR_			0	0	0	M9PBE2	M9PBE2	M9PBE2	Hakai		MULTI-MSMS	Cactin_IP	368.529	3	368.528	1102.56	57626	0.52689	0.00019418	1.0383	0.00038263	1.5652	0.00057681	368.529	18.309	0.33457	18.309	18.083	18.417	0					26	7	6	0	0	0	0.02933	1	7110	40.002	30.787	1
DLRDEEGYLR	10	Unmodified	_DLRDEEGYLR_			0	0	1	O61491	O61491	O61491	Flo-1	Flotillin-1	MULTI-MSMS	Cactin_IP	633.312	2	633.31	1264.6	44205.7	3.4944	0.0022131	0.2138	0.0001354	3.7082	0.0023485	633.31	32.053	0.7984	32.053	31.868	32.666	0					34	18	2	0	0	0	3.2018e-20	2	14152	182.71	144.62	1
DLRDEEGYLR	10	Unmodified	_DLRDEEGYLR_			0	0	1	O61491	O61491	O61491	Flo-1	Flotillin-1	MULTI-MSMS	Cactin_IP	422.544	3	422.542	1264.6	53531.6	3.0165	0.0012746	-0.13636	-5.7616e-05	2.8802	0.001217	422.542	32.053	0.95618	32.053	31.668	32.624	0					76	22	6	0	0	0	0.0010371	1	14167	96.015	82.923	1
DLTDYLMK	8	Oxidation (M)	_DLTDYLM(ox)K_	DLTDYLM(1)K	DLTDYLM(66.68)K	0	1	0	A0A0B4LH50;P53501;P10981;P83967;M9PFZ6;P02574;P02572;X2JCP8;P10987	A0A0B4LH50;P02572;X2JCP8	X2JCP8	Act87E;Act57B;Act88F;Act79B;Act42A;Act5C	Actin-57B;Actin-87E;Actin, indirect flight muscle;Actin, larval muscle;Actin-42A;Actin-5C	MULTI-MSMS	Cactin_IP	507.745	2	507.744	1013.47	47588.8	2.5302	0.0012847	-0.51914	-0.00026359	2.0111	0.0010211	507.744	40.695	0.7639	40.695	40.383	41.146	0					46	18	5	0	0	0	0.0032283	2	18595	66.682	48.646	1
DLTDYLMK	8	Unmodified	_DLTDYLMK_			0	0	0	A0A0B4LH50;P53501;P10981;P83967;M9PFZ6;P02574;P02572;X2JCP8;P10987	A0A0B4LH50;P02572;X2JCP8	X2JCP8	Act87E;Act57B;Act88F;Act79B;Act42A;Act5C	Actin-57B;Actin-87E;Actin, indirect flight muscle;Actin, larval muscle;Actin-42A;Actin-5C	MULTI-MSMS	Cactin_IP	499.748	2	499.747	997.479	46905.2	2.6854	0.001342	-0.50785	-0.0002538	2.1776	0.0010882	499.747	48.679	0.4356	48.679	48.409	48.845	0					39	10	6	0	0	0	0.027531	1	22546	67.032	43.06	1
DLYANTVLSGGTTMYPGIADR	21	Oxidation (M)	_DLYANTVLSGGTTM(ox)YPGIADR_	DLYANTVLSGGTTM(1)YPGIADR	DLYANTVLSGGTTM(114.69)YPGIADR	0	1	0	P02572;X2JCP8;P10987	P02572;X2JCP8	X2JCP8	Act42A;Act5C	Actin-42A;Actin-5C	MULTI-MSMS	Cactin_IP	1116.54	2	1116.04	2230.06	32789	2.8833	0.0032178	0.046836	5.227e-05	2.9301	0.0032701	1116.54	48.342	0.70882	48.342	47.908	48.617	0					67	16	6	0	0	0	3.974e-14	1	22378	114.69	102.71	1
DLYANTVLSGGTTMYPGIADR	21	Oxidation (M)	_DLYANTVLSGGTTM(ox)YPGIADR_	DLYANTVLSGGTTM(1)YPGIADR	DLYANTVLSGGTTM(110.6)YPGIADR	0	1	0	P02572;X2JCP8;P10987	P02572;X2JCP8	X2JCP8	Act42A;Act5C	Actin-42A;Actin-5C	MULTI-MSMS	Cactin_IP	744.697	3	744.36	2230.06	40109.1	2.7004	0.0020101	0.63578	0.00047325	3.3362	0.0024833	744.694	48.311	0.75005	48.311	47.824	48.574	0					41	17	4	0	0	0	6.6031e-14	1	22398	110.6	105.02	1
DMDKVEQATALAR	13	Unmodified	_DMDKVEQATALAR_			0	0	1	Q7K0K1	Q7K0K1	Q7K0K1			MULTI-MSMS	Cactin_IP	483.246	3	483.245	1446.71	51979.3	1.6269	0.00078621	0.98425	0.00047564	2.6112	0.0012618	483.246	31.099	0.20425	31.099	30.997	31.201	0					9	4	3	0	0	0	0.00028294	1	13706	62.891	54.292	1
DMDKVEQATALAR	13	Unmodified	_DMDKVEQATALAR_			0	0	1	Q7K0K1	Q7K0K1	Q7K0K1			MULTI-MSMS	Cactin_IP	724.365	2	724.364	1446.71	41267.4	2.1824	0.0015809	-0.43478	-0.00031494	1.7476	0.0012659	724.363	31.119	0.20425	31.119	30.997	31.201	0					10	4	3	0	0	0	0.0015651	1	13715	81.017	62.237	1
DQAPQQVILQGR	12	Unmodified	_DQAPQQVILQGR_			0	0	0	Q9VM43	Q9VM43	Q9VM43	Pvf2		MULTI-MSMS	Cactin_IP	676.868	2	676.868	1351.72	41808.7	1.7068	0.0011553	-0.46628	-0.00031561	1.2405	0.00083967	676.867	30.953	0.44655	30.953	30.794	31.24	-3.5527e-15					32	10	5	0	0	0	4.9908e-08	3	13581	133.13	118.2	1
DQFYQFGEIR	10	Unmodified	_DQFYQFGEIR_			0	0	0	Q95RB1	Q95RB1	Q95RB1			MULTI-MSMS	Cactin_IP	652.31	2	651.809	1301.6	45142.7	2.3061	0.0015031	-2.7563	-0.0017966	-0.45016	-0.00029342	651.809	47.438	0.27833	47.438	47.31	47.589	0					14	6	3	0	0	0	0.0053562	2	21970	90.629	67.558	1
DQYADVYQQR	10	Unmodified	_DQYADVYQQR_			0	0	0	Q9W254	Q9W254	Q9W254	qkr58E-2		MULTI-MSMS	Cactin_IP	643.296	2	643.294	1284.57	42397.4	3.0534	0.0019643	0.23946	0.00015405	3.2929	0.0021183	643.294	24.975	0.36146	24.975	24.758	25.12	-3.5527e-15					18	8	4	0	0	0	0.0067088	1	10535	78.334	74.763	1
DRLKEEAAATTAAAAAATTTSA	22	Unmodified	_DRLKEEAAATTAAAAAATTTSA_			0	0	2	O16797	O16797	O16797	RpL3	60S ribosomal protein L3	MULTI-MSMS	Cactin_IP	698.354	3	698.022	2091.04	41543.6	2.1656	0.0015117	-0.37482	-0.00026163	1.7908	0.00125	698.356	36.717	0.96668	36.717	36.5	37.467	0					79	22	6	0	0	0	0.0029728	3	16493	65.454	65.454	1
DRLKEEAAATTAAAAAATTTSA	22	Unmodified	_DRLKEEAAATTAAAAAATTTSA_			0	0	2	O16797	O16797	O16797	RpL3	60S ribosomal protein L3	MULTI-MSMS	Cactin_IP	1046.53	2	1046.53	2091.04	34214.3	2.3744	0.0024849	-0.18751	-0.00019623	2.1869	0.0022887	1047.03	36.718	0.62704	36.718	36.541	37.168	0					49	14	6	0	0	0	0.0080255	1	16504	46.964	46.964	1
DRYDDRYGGR	10	Unmodified	_DRYDDRYGGR_			0	0	2	A0A0C4DHG5;P26686	A0A0C4DHG5	A0A0C4DHG5	B52	Serine-arginine protein 55	MULTI-MSMS	Cactin_IP	424.862	3	424.862	1271.56	53664.8	1.0953	0.00046534	-0.29955	-0.00012727	0.79572	0.00033807	424.862	17.101	0.29787	17.101	16.996	17.294	0					18	6	5	0	0	0	0.0011275	1	6524	80.763	34.762	1
DSLGVEIVNSK	11	Unmodified	_DSLGVEIVNSK_			0	0	0	Q9VPX7;Q9VPX6	Q9VPX7	Q9VPX7	capt	Adenylyl cyclase-associated protein	MULTI-MSMS	Cactin_IP	580.813	2	580.812	1159.61	46555.9	2.5534	0.001483	0.29984	0.00017415	2.8532	0.0016572	580.812	35.441	0.93766	35.441	34.896	35.833	0					57	21	4	0	0	0	0.0071496	1	15876	68.626	57.934	1
DSLYTVGPAYSLNR	14	Unmodified	_DSLYTVGPAYSLNR_			0	0	0	Q7JWQ7	Q7JWQ7	Q7JWQ7	Swim		MULTI-MSMS	Cactin_IP	778.394	2	778.391	1554.77	39493.1	3.4908	0.0027172	0.12504	9.7333e-05	3.6158	0.0028145	778.391	43.678	0.63501	43.678	43.321	43.956	0					68	14	6	0	0	0	1.3136e-21	2	20086	160.36	132.61	1
DSYVGDEAQSK	11	Unmodified	_DSYVGDEAQSK_			0	0	0	A0A0B4LH50;P53501;P10981;P83967;P02572;X2JCP8;P10987	A0A0B4LH50;P02572;X2JCP8	X2JCP8	Act87E;Act57B;Act88F;Act42A;Act5C	Actin-57B;Actin-87E;Actin, indirect flight muscle;Actin-42A;Actin-5C	MULTI-MSMS	Cactin_IP	599.766	2	599.765	1197.51	45147.9	0.55303	0.00033169	0.019965	1.1974e-05	0.573	0.00034366	599.766	18.568	1.7426	18.568	18.417	20.16	3.5527e-15					85	41	6	0	0	0	0.0052855	1	7297	94.692	79.541	1
DSYVGDEAQSKR	12	Unmodified	_DSYVGDEAQSKR_			0	0	1	A0A0B4LH50;P53501;P10981;P83967;P02572;X2JCP8;P10987	A0A0B4LH50;P02572;X2JCP8	X2JCP8	Act87E;Act57B;Act88F;Act42A;Act5C	Actin-57B;Actin-87E;Actin, indirect flight muscle;Actin-42A;Actin-5C	MULTI-MSMS	Cactin_IP	677.817	2	677.815	1353.62	42203.3	0.76984	0.00052181	-0.4873	-0.0003303	0.28254	0.00019151	677.815	17.769	0.79155	17.769	17.545	18.337	0					71	18	6	0	0	0	0.011989	2	6807	104.22	76.967	1
DSYVGDEAQSKR	12	Unmodified	_DSYVGDEAQSKR_			0	0	1	A0A0B4LH50;P53501;P10981;P83967;P02572;X2JCP8;P10987	A0A0B4LH50;P02572;X2JCP8	X2JCP8	Act87E;Act57B;Act88F;Act42A;Act5C	Actin-57B;Actin-87E;Actin, indirect flight muscle;Actin-42A;Actin-5C	MULTI-MSMS	Cactin_IP	452.213	3	452.213	1353.62	51276.4	0.50441	0.0002281	-0.45765	-0.00020695	0.046766	2.1148e-05	452.213	17.769	0.75008	17.769	17.586	18.337	0					56	17	6	0	0	0	0.00027376	1	6817	106.49	95.279	1
DVIAQAQSGTGK	12	Unmodified	_DVIAQAQSGTGK_			0	0	0	C9QP42;Q02748;Q9VHS8	C9QP42;Q9VHS8	C9QP42	eIF-4a;eIF4AIII	Eukaryotic initiation factor 4A;Eukaryotic initiation factor 4A-III	MULTI-MSMS	Cactin_IP	587.807	2	587.807	1173.6	45307.4	1.6444	0.0009666	0.046399	2.7274e-05	1.6908	0.00099388	587.807	20.472	1.3031	20.472	19.443	20.746	0					54	30	5	0	0	0	4.94e-08	1	8184	133.23	99.964	1
DYDALDIANK	10	Unmodified	_DYDALDIANK_			0	0	0	Q9W0A8	Q9W0A8	Q9W0A8	RpL23A		MULTI-MSMS	Cactin_IP	569.276	2	569.275	1136.53	47838.2	2.3706	0.0013495	-1.5523	-0.0008837	0.81831	0.00046585	569.274	36.422	0.378	36.422	36.082	36.46	-7.1054e-15					16	8	3	0	0	0	0.0057807	2	16383	87.476	60.222	1
EAAMVEMLLDTLPK	14	2 Oxidation (M)	_EAAM(ox)VEM(ox)LLDTLPK_	EAAM(1)VEM(1)LLDTLPK	EAAM(119.34)VEM(119.34)LLDTLPK	0	2	0	O61491	O61491	O61491	Flo-1	Flotillin-1	MULTI-MSMS	Cactin_IP	796.904	2	796.899	1591.78	38662.1	2.9596	0.0023585	-0.42963	-0.00034237	2.5299	0.0020161	796.899	53.289	0.64803	53.289	52.916	53.564	7.1054e-15					70	15	6	0	0	0	3.7533e-07	2	25002	119.34	101.94	1
EAAMVEMLLDTLPK	14	Oxidation (M)	_EAAM(ox)VEMLLDTLPK_	EAAM(1)VEMLLDTLPK	EAAM(50.43)VEM(-50.43)LLDTLPK	0	1	0	O61491	O61491	O61491	Flo-1	Flotillin-1	MULTI-MSMS	Cactin_IP	788.902	2	788.902	1575.79	38642.1	2.4397	0.0019247	-0.33388	-0.0002634	2.1058	0.0016613	788.901	56.087	0.50035	56.087	55.863	56.364	0					37	12	4	0	0	0	9.5639e-06	3	26431	97.734	89.221	2
EAAMVEMLLDTLPK	14	Oxidation (M)	_EAAMVEM(ox)LLDTLPK_	EAAMVEM(1)LLDTLPK	EAAM(-44.17)VEM(44.17)LLDTLPK	0	1	0	O61491	O61491	O61491	Flo-1	Flotillin-1	MULTI-MSMS	Cactin_IP	788.905	2	788.902	1575.79	39108.1	1.4706	0.0011602	0.94123	0.00074254	2.4119	0.0019027	788.903	59.822	0.38247	59.822	59.595	59.978	0					27	9	5	0	0	0	1.0514e-05	1	28481	100.72	84.09	2
EAAPSAAKPAAAAPK	15	Unmodified	_EAAPSAAKPAAAAPK_			0	0	1	Q9W0A8	Q9W0A8	Q9W0A8	RpL23A		MULTI-MSMS	Cactin_IP	675.873	2	675.872	1349.73	43179.8	1.658	0.0011206	0.38532	0.00026042	2.0433	0.001381	675.873	16.848	0.16894	16.848	16.743	16.912	0					11	3	4	0	0	0	0.0043842	1	6389	73.781	68.816	1
EAAPSAAKPAAAAPK	15	Unmodified	_EAAPSAAKPAAAAPK_			0	0	1	Q9W0A8	Q9W0A8	Q9W0A8	RpL23A		MULTI-MSMS	Cactin_IP	450.918	3	450.917	1349.73	52187.6	1.3974	0.00063013	0.37595	0.00016952	1.7734	0.00079965	450.917	16.848	0.25307	16.848	16.743	16.996	0					10	5	3	0	0	0	0.00060264	1	6397	56.482	51.166	1
EADIMAEIFHSGPVQATMR	19	Oxidation (M)	_EADIM(ox)AEIFHSGPVQATMR_	EADIM(1)AEIFHSGPVQATMR	EADIM(111.91)AEIFHSGPVQATM(-111.91)R	0	1	0	Q7JWQ7	Q7JWQ7	Q7JWQ7	Swim		MULTI-MSMS	Cactin_IP	707.34	3	707.003	2117.99	41565.3	2.4854	0.0017572	0.16263	0.00011498	2.6481	0.0018722	707.338	48.584	0.60986	48.584	48.165	48.775	-7.1054e-15					79	14	7	0	0	0	2.0731e-11	2	22564	126.84	121.84	2
EADIMAEIFHSGPVQATMR	19	Oxidation (M)	_EADIM(ox)AEIFHSGPVQATMR_	EADIM(1)AEIFHSGPVQATMR	EADIM(90.33)AEIFHSGPVQATM(-90.33)R	0	1	0	Q7JWQ7	Q7JWQ7	Q7JWQ7	Swim		MULTI-MSMS	Cactin_IP	1060.51	2	1060	2117.99	33559.3	2.7901	0.0029576	0.057066	6.049e-05	2.8472	0.003018	1060.5	48.467	0.65788	48.467	48.079	48.737	0					79	15	6	0	0	0	7.5908e-11	1	22524	120.14	106.94	2
EADIMAEIFHSGPVQATMR	19	Oxidation (M)	_EADIMAEIFHSGPVQATM(ox)R_	EADIMAEIFHSGPVQATM(1)R	EADIM(-40.77)AEIFHSGPVQATM(40.77)R	0	1	0	Q7JWQ7	Q7JWQ7	Q7JWQ7	Swim		MULTI-MSMS	Cactin_IP	707.341	3	707.003	2117.99	41106.1	2.3982	0.0016955	0.054255	3.8358e-05	2.4524	0.0017339	707.338	54.871	0.35781	54.871	54.646	55.003	0					49	8	8	0	0	0	0.0012743	1	25781	63.998	60.218	2
EADIMAEIFHSGPVQATMR	19	Oxidation (M)	_EADIMAEIFHSGPVQATM(ox)R_	EADIMAEIFHSGPVQATM(1)R	EADIM(-82.8)AEIFHSGPVQATM(82.8)R	0	1	0	Q7JWQ7	Q7JWQ7	Q7JWQ7	Swim		MULTI-MSMS	Cactin_IP	1060.51	2	1060	2117.99	33835.1	2.7227	0.0028861	0.072528	7.688e-05	2.7953	0.002963	1060.5	54.871	0.35781	54.871	54.646	55.003	-7.1054e-15					37	8	6	0	0	0	3.399e-09	1	25801	105.03	92.669	2
EADIMAEIFHSGPVQATMR	19	Unmodified	_EADIMAEIFHSGPVQATMR_			0	0	0	Q7JWQ7	Q7JWQ7	Q7JWQ7	Swim		MULTI-MSMS	Cactin_IP	702.008	3	701.671	2101.99	40761.3	1.8971	0.0013312	-0.047331	-3.3211e-05	1.8498	0.0012979	702.006	56.982	0.35538	56.982	56.753	57.109	7.1054e-15					40	8	6	0	0	0	7.8584e-09	1	26918	103.5	97.958	1
EADIMAEIFHSGPVQATMR	19	Unmodified	_EADIMAEIFHSGPVQATMR_			0	0	0	Q7JWQ7	Q7JWQ7	Q7JWQ7	Swim		MULTI-MSMS	Cactin_IP	1052.01	2	1052	2101.99	33756.4	2.156	0.0022681	0.30508	0.00032095	2.4611	0.002589	1052.51	56.973	0.35538	56.973	56.753	57.109	-7.1054e-15					36	8	6	0	0	0	0.0026543	1	26922	95.508	89.784	1
EADLSTEVEK	10	Unmodified	_EADLSTEVEK_			0	0	0	A0A0B4K812;Q7KNS3	A0A0B4K812	A0A0B4K812	Lis-1	Lissencephaly-1 homolog	MULTI-SECPEP	Cactin_IP	560.805	2	560.772	1119.53	46522.9	1.7767	0.00099631	-0.87113	-0.00048851	0.90554	0.0005078	560.772	22.709	0.20095	22.709	22.532	22.733	-3.5527e-15					11	4	3	0	0	0	0.01127	1	9323	74.173	56.787	1
EAIAEEQR	8	Unmodified	_EAIAEEQR_			0	0	0	O61491	O61491	O61491	Flo-1	Flotillin-1	MULTI-MSMS	Cactin_IP	473.236	2	473.235	944.456	50999.2	1.0344	0.00048952	-0.13797	-6.5292e-05	0.89644	0.00042423	473.235	17.358	0.33669	17.358	17.208	17.545	0					24	7	5	0	0	0	3.2651e-05	1	6619	128.57	100.46	1
EALNLISDAIAK	12	Unmodified	_EALNLISDAIAK_			0	0	0	E1JHR5;P15007	E1JHR5	E1JHR5	Eno	Enolase	MULTI-MSMS	Cactin_IP	629.359	2	629.356	1256.7	42927.7	2.8865	0.0018166	0.069132	4.3509e-05	2.9556	0.0018601	629.356	50.184	0.7735	50.184	49.923	50.696	-7.1054e-15					71	18	6	0	0	0	4.7755e-20	2	23380	163.38	133.72	1
EANENFDPQK	10	Unmodified	_EANENFDPQK_			0	0	0	Q9V3A4	Q9V3A4	Q9V3A4	Catsup	Protein catecholamines up	MSMS	Cactin_IP	596.269	2	596.267	1190.52	非数字	非数字	非数字	非数字	非数字	非数字	非数字	非数字	20.317	1	20.317	19.817	20.817	0								0	0	0	0.032688	1	8140	47.603	22.044	1
EANENFDPQKAPR	13	Unmodified	_EANENFDPQKAPR_			0	0	1	Q9V3A4	Q9V3A4	Q9V3A4	Catsup	Protein catecholamines up	MULTI-MSMS	Cactin_IP	505.913	3	505.911	1514.71	49295.6	1.2119	0.00061309	0.5312	0.00026874	1.7431	0.00088183	505.911	21.226	0.67396	21.226	20.785	21.459	3.5527e-15					48	15	4	0	0	0	0.0023475	2	8534	44.616	40.068	1
EATTELKGFDR	11	Unmodified	_EATTELKGFDR_			0	0	1	Q3YMU0	Q3YMU0	Q3YMU0	ERp60	Protein disulfide-isomerase	MULTI-MSMS	Cactin_IP	633.821	2	633.82	1265.63	42776.7	1.8602	0.001179	-1.0805	-0.00068481	0.77974	0.00049421	633.82	27.295	0.57795	27.295	26.865	27.443	0					18	13	2	0	0	0	0.0031194	1	11711	84.213	61.473	1
ECEDMIESQEAMNR	14	Unmodified	_ECEDMIESQEAMNR_			0	0	0	Q59E58;A0A0B4JD57;Q59E59;A0A0B4K7Q4;A0A0B4JD95;Q99323	Q59E58	Q59E58	zip	Myosin heavy chain, non-muscle	MULTI-MSMS	Cactin_IP	871.346	2	871.345	1740.68	38226.8	1.0719	0.00093403	-0.23995	-0.00020908	0.83199	0.00072495	871.344	29.08	0.27569	29.08	28.907	29.182	3.5527e-15					16	6	3	0	0	0	6.7901e-05	2	12613	110.66	108.15	1
ECQALILAPTR	11	Unmodified	_ECQALILAPTR_			0	0	0	C9QP42;Q02748	C9QP42	C9QP42	eIF-4a	Eukaryotic initiation factor 4A	MULTI-MSMS	Cactin_IP	636.342	2	636.342	1270.67	43179.2	2.8269	0.0017988	-0.96339	-0.00061305	1.8635	0.0011858	636.342	37.944	0.79437	37.944	37.552	38.346	0					42	18	5	0	0	0	0.0023503	1	17109	85.377	73.887	1
EDDLMMQQR	9	Unmodified	_EDDLMMQQR_			0	0	0	Q9VR99	Q9VR99	Q9VR99	cactin	Cactin	MULTI-MSMS	Cactin_IP	583.253	2	583.252	1164.49	46057.9	1.9058	0.0011116	-0.25745	-0.00015016	1.6484	0.00096142	583.253	27.758	0.41857	27.758	27.569	27.987	0					26	9	5	0	0	0	0.0099998	1	11963	79.469	67.112	1
EGGFRNDGPR	10	Unmodified	_EGGFRNDGPR_			0	0	1	Q960D3;Q9VBX3	Q960D3	Q960D3	vig2		MULTI-MSMS	Cactin_IP	368.845	3	368.844	1103.51	57442.3	0.75435	0.00027824	0.49887	0.000184	1.2532	0.00046224	368.844	17.686	0.24437	17.686	17.545	17.789	0					10	5	3	0	0	0	0.028297	1	6802	28.958	17.793	1
EGIEESYR	8	Unmodified	_EGIEESYR_			0	0	0	M9NG39;P41073	M9NG39	M9NG39	Pep	Zinc finger protein on ecdysone puffs	MULTI-MSMS	Cactin_IP	491.728	2	491.727	981.44	51037.1	1.3104	0.00064436	-0.7184	-0.00035326	0.59201	0.00029111	491.727	22.474	0.24329	22.474	22.327	22.57	0					12	5	3	0	0	0	0.027524	1	9236	67.981	57.108	1
EGTGTETPHSGCTVSLHYTGR	21	Unmodified	_EGTGTETPHSGCTVSLHYTGR_			0	0	0	X2J5E8;Q9VL78	X2J5E8	X2J5E8	FKBP59	FK506-binding protein 59	MULTI-MSMS	Cactin_IP	562.761	4	562.508	2246	46408	3.0317	0.0017053	-0.44441	-0.00024998	2.5872	0.0014553	562.759	25.424	0.46404	25.424	25.204	25.668	0					33	10	5	0	0	0	0.03031	1	10746	13.731	10.29	1
EHALLAFTLGVK	12	Unmodified	_EHALLAFTLGVK_			0	0	0	P08736;A4V3Q6;P05303	P08736	P08736	Ef1alpha48D;Ef1alpha100E	Elongation factor 1-alpha 1;Elongation factor 1-alpha;Elongation factor 1-alpha 2	MULTI-MSMS	Cactin_IP	649.879	2	649.877	1297.74	42508	3.2888	0.0021373	-0.31628	-0.00020554	2.9725	0.0019318	649.877	53.066	0.29509	53.066	52.916	53.211	-7.1054e-15					14	6	3	0	0	0	1.6391e-09	1	24898	141.95	126.29	1
EHGDEVEVELAETGKR	16	Unmodified	_EHGDEVEVELAETGKR_			0	0	1	Q59E58;A0A0B4JD57;Q59E59;A0A0B4K7Q4;A0A0B4JD95;Q99323	Q59E58	Q59E58	zip	Myosin heavy chain, non-muscle	MULTI-MSMS	Cactin_IP	599.96	3	599.959	1796.85	44084.9	1.4591	0.00087541	1.3258	0.00079545	2.7849	0.0016709	600.294	29.745	0.48148	29.745	29.458	29.94	3.5527e-15					22	11	4	0	0	0	0.0016814	1	12995	43.297	31.858	1
EHLEKPIQVSNVFGQDEMIDCVGVTK	26	Oxidation (M)	_EHLEKPIQVSNVFGQDEM(ox)IDCVGVTK_	EHLEKPIQVSNVFGQDEM(1)IDCVGVTK	EHLEKPIQVSNVFGQDEM(81.48)IDCVGVTK	0	1	1	O16797	O16797	O16797	RpL3	60S ribosomal protein L3	MULTI-MSMS	Cactin_IP	748.617	4	747.866	2987.44	40263.5	2.4496	0.001832	-1.451	-0.0010851	0.99861	0.00074682	748.117	46.31	0.53986	46.31	46.146	46.686	0					61	12	8	0	0	0	1.6773e-05	4	21381	81.477	79.606	1
EHLEKPIQVSNVFGQDEMIDCVGVTK	26	Oxidation (M)	_EHLEKPIQVSNVFGQDEM(ox)IDCVGVTK_	EHLEKPIQVSNVFGQDEM(1)IDCVGVTK	EHLEKPIQVSNVFGQDEM(117.43)IDCVGVTK	0	1	1	O16797	O16797	O16797	RpL3	60S ribosomal protein L3	MULTI-MSMS	Cactin_IP	997.154	3	996.82	2987.44	34927.5	2.4761	0.0024682	-0.44465	-0.00044324	2.0314	0.0020249	997.488	46.323	0.50139	46.323	46.184	46.686	0					46	11	6	0	0	0	1.2403e-15	1	21393	117.43	115.11	1
EHLEKPIQVSNVFGQDEMIDCVGVTK	26	Unmodified	_EHLEKPIQVSNVFGQDEMIDCVGVTK_			0	0	1	O16797	O16797	O16797	RpL3	60S ribosomal protein L3	MULTI-MSMS	Cactin_IP	991.826	3	991.488	2971.44	35095.9	2.6439	0.0026214	-0.24102	-0.00023897	2.4029	0.0023824	991.822	49.473	0.36583	49.473	49.281	49.647	0					37	8	6	0	0	0	0.00042908	1	23001	64.028	61.89	1
EHLEKPIQVSNVFGQDEMIDCVGVTK	26	Unmodified	_EHLEKPIQVSNVFGQDEMIDCVGVTK_			0	0	1	O16797	O16797	O16797	RpL3	60S ribosomal protein L3	MULTI-MSMS	Cactin_IP	744.372	4	743.868	2971.44	40441.2	2.6983	0.0020072	-0.42408	-0.00031546	2.2742	0.0016917	744.369	49.487	0.48973	49.487	49.198	49.688	7.1054e-15					44	11	6	0	0	0	1.5892e-05	1	23007	86.006	80.876	1
EHRELLEKLEEAETSNNHLLK	21	Unmodified	_EHRELLEKLEEAETSNNHLLK_			0	0	2	Q9VXN3	Q9VXN3	Q9VXN3			MULTI-MSMS	Cactin_IP	634.085	4	633.832	2531.3	44172.1	2.7637	0.0017517	0.056398	3.5747e-05	2.8201	0.0017875	634.083	48.649	0.4356	48.649	48.409	48.845	0					52	10	7	0	0	0	9.6891e-06	1	22549	84.249	76.352	1
EHRELLEKLEEAETSNNHLLK	21	Unmodified	_EHRELLEKLEEAETSNNHLLK_			0	0	2	Q9VXN3	Q9VXN3	Q9VXN3			MULTI-MSMS	Cactin_IP	845.111	3	844.773	2531.3	37355.1	2.2557	0.0019056	0.7332	0.00061938	2.9889	0.002525	845.108	48.649	0.4006	48.649	48.409	48.81	-7.1054e-15					34	9	5	0	0	0	0.002254	1	22555	36.679	34.239	1
EIADYLATGKTER	13	Unmodified	_EIADYLATGKTER_			0	0	1	M9PEC1;Q9VRY6;M9PEJ2;M9PHL4;M9PES8;M9PBS9	M9PEC1	M9PEC1			MULTI-SECPEP	Cactin_IP	490.288	3	489.588	1465.74	49171.7	3.0117	0.0014745	-0.1746	-8.5484e-05	2.837	0.001389	489.588	31.906	0.20356	31.906	31.789	31.992	0					14	4	4	0	0	0	0.026461	1	14114	26.969	22.453	1
EIEAFEALQR	10	Unmodified	_EIEAFEALQR_			0	0	0	Q7KTB3;Q8IP79;Q8IP80;Q9VK25	Q7KTB3	Q7KTB3	Pect		MULTI-MSMS	Cactin_IP	603.814	2	603.312	1204.61	46787.2	2.2828	0.0013773	-1.1918	-0.00071902	1.091	0.00065823	603.311	46.249	0.3617	46.249	46.108	46.469	0					14	8	2	0	0	0	0.0001376	1	21356	124.98	114.52	1
EIILPVPAFNVINGGSHAGNK	21	Unmodified	_EIILPVPAFNVINGGSHAGNK_			0	0	0	E1JHR5;P15007	E1JHR5	E1JHR5	Eno	Enolase	MULTI-MSMS	Cactin_IP	716.721	3	716.392	2146.15	41106	2.419	0.0017329	-0.73619	-0.0005274	1.6828	0.0012055	716.726	55.984	0.31148	55.984	55.863	56.175	0					11	7	2	0	0	0	0.00060911	1	26444	80.238	74.908	1
EITALAPSTMK	11	Oxidation (M)	_EITALAPSTM(ox)K_	EITALAPSTM(1)K	EITALAPSTM(91.09)K	0	1	0	P02572;X2JCP8;P10987	P02572;X2JCP8	X2JCP8	Act42A;Act5C	Actin-42A;Actin-5C	MULTI-MSMS	Cactin_IP	589.312	2	589.31	1176.61	44547.6	1.6515	0.00097324	-0.57334	-0.00033787	1.0782	0.00063537	589.311	26.927	1.7095	26.927	26.406	28.115	-3.5527e-15					129	40	6	0	0	0	0.00048749	3	11437	111.61	78.766	1
EITALAPSTMK	11	Unmodified	_EITALAPSTMK_			0	0	0	P02572;X2JCP8;P10987	P02572;X2JCP8	X2JCP8	Act42A;Act5C	Actin-42A;Actin-5C	MSMS	Cactin_IP	581.315	2	581.313	1160.61	非数字	非数字	非数字	非数字	非数字	非数字	非数字	非数字	33.113	1	33.113	32.613	33.613	0								0	0	0	1.6752e-21	1	14731	106.18	81.402	1
EITALAPSTMK	11	Unmodified	_EITALAPSTMK_			0	0	0	P02572;X2JCP8;P10987	P02572;X2JCP8	X2JCP8	Act42A;Act5C	Actin-42A;Actin-5C	MSMS	Cactin_IP	581.319	2	581.313	1160.61	非数字	非数字	非数字	非数字	非数字	非数字	非数字	非数字	33.371	1	33.371	32.871	33.871	0								0	0	0	1.5223e-21	1	14859	107.21	81.311	1
EITALAPSTMK	11	Unmodified	_EITALAPSTMK_			0	0	0	P02572;X2JCP8;P10987	P02572;X2JCP8	X2JCP8	Act42A;Act5C	Actin-42A;Actin-5C	MSMS	Cactin_IP	581.314	2	581.313	1160.61	非数字	非数字	非数字	非数字	非数字	非数字	非数字	非数字	33.659	1	33.659	33.159	34.159	0								0	0	0	0.018303	1	15004	35.511	19.367	1
ELAEDGYSGVEVR	13	Unmodified	_ELAEDGYSGVEVR_			0	0	0	G3M3A2;Q06559	G3M3A2	G3M3A2	RpS3	40S ribosomal protein S3	MULTI-MSMS	Cactin_IP	712.338	2	712.339	1422.66	40897.2	1.7244	0.0012284	-0.14484	-0.00010318	1.5796	0.0011252	712.339	31.148	0.4447	31.148	31.037	31.482	0					19	10	3	0	0	0	0.0037829	1	13721	72.652	36.708	1
ELATQIQR	8	Unmodified	_ELATQIQR_			0	0	0	C9QP42;Q02748	C9QP42	C9QP42	eIF-4a	Eukaryotic initiation factor 4A	MULTI-MSMS	Cactin_IP	479.77	2	479.769	957.524	50161.8	1.1023	0.00052885	0.65284	0.00031321	1.7551	0.00084206	479.77	22.181	0.65695	22.181	21.953	22.61	0					44	15	5	0	0	0	4.231e-13	1	9037	151.17	96.648	1
ELAVQIQK	8	Unmodified	_ELAVQIQK_			0	0	0	Q9VHS8	Q9VHS8	Q9VHS8	eIF4AIII	Eukaryotic initiation factor 4A-III	MULTI-MSMS	Cactin_IP	464.776	2	464.777	927.539	51369.7	1.7897	0.00083183	-0.11288	-5.2462e-05	1.6769	0.00077937	464.776	27.881	0.42151	27.881	27.694	28.115	3.5527e-15					24	9	4	0	0	0	0.024494	1	11985	81.381	23.918	1
ELDKPFLLPVENVYSIPGR	19	Unmodified	_ELDKPFLLPVENVYSIPGR_			0	0	1	A1Z9E3	A1Z9E3	A1Z9E3	EfTuM	Elongation factor Tu	MULTI-MSMS	Cactin_IP	729.734	3	729.4	2185.18	40461.6	2.7648	0.0020166	-0.79921	-0.00058294	1.9656	0.0014337	729.399	55.567	0.30852	55.567	55.445	55.753	-7.1054e-15					26	7	5	0	0	0	0.0019735	1	26183	61.167	42.131	1
ELFAAPIAR	9	Unmodified	_ELFAAPIAR_			0	0	0	M9PCE0;Q01604	M9PCE0	M9PCE0	Pgk	Phosphoglycerate kinase	MULTI-MSMS	Cactin_IP	494.286	2	494.285	986.555	50267.9	2.9934	0.0014796	-0.27071	-0.00013381	2.7227	0.0013458	494.285	42.598	0.45811	42.598	42.241	42.699	0					32	10	4	0	0	0	0.012049	1	19540	75.854	75.854	1
ELFTIQGTIPVVYK	14	Unmodified	_ELFTIQGTIPVVYK_			0	0	0	Q9VVA7	Q9VVA7	Q9VVA7	TSG101		MULTI-MSMS	Cactin_IP	804.958	2	804.456	1606.9	40224.1	2.4047	0.0019345	-0.93002	-0.00074816	1.4747	0.0011863	804.455	54.568	0.23329	54.568	54.453	54.686	7.1054e-15					12	5	3	0	0	0	0.000163	1	25686	90.108	63.435	1
ELFVMAR	7	Oxidation (M)	_ELFVM(ox)AR_	ELFVM(1)AR	ELFVM(44.61)AR	0	1	0	O18413;Q9VA54	O18413	O18413	Rpt6;Rpt6R	26S protease regulatory subunit 8	MULTI-SECPEP	Cactin_IP	440.181	2	441.231	880.448	54108.6	2.7345	0.0012065	0.88112	0.00038878	3.6156	0.0015953	441.231	31.974	0.36407	31.974	31.709	32.073	0					13	8	3	0	0	0	0.020176	1	14190	44.611	26.844	1
ELLEKLEEAETSNNHLLK	18	Unmodified	_ELLEKLEEAETSNNHLLK_			0	0	1	Q9VXN3	Q9VXN3	Q9VXN3			MULTI-MSMS	Cactin_IP	704.375	3	704.039	2109.1	41626.4	2.4729	0.001741	-0.1396	-9.8281e-05	2.3333	0.0016427	704.373	49.741	0.39449	49.741	49.489	49.884	7.1054e-15					41	9	7	0	0	0	5.0734e-45	1	23115	188.04	151.4	1
ELLEKLEEAETSNNHLLK	18	Unmodified	_ELLEKLEEAETSNNHLLK_			0	0	1	Q9VXN3	Q9VXN3	Q9VXN3			MULTI-MSMS	Cactin_IP	528.533	4	528.281	2109.1	47760.2	2.8337	0.001497	-0.66653	-0.00035211	2.1671	0.0011449	528.532	49.741	0.39449	49.741	49.489	49.884	7.1054e-15					37	9	6	0	0	0	0.001271	1	23120	76.85	67.32	1
ELLEKLEEAETSNNHLLK	18	Unmodified	_ELLEKLEEAETSNNHLLK_			0	0	1	Q9VXN3	Q9VXN3	Q9VXN3			MULTI-MSMS	Cactin_IP	1055.56	2	1055.55	2109.1	34219.8	2.7546	0.0029076	0.25981	0.00027425	3.0144	0.0031819	1056.06	49.721	0.24012	49.721	49.568	49.808	0					23	5	5	0	0	0	1.9289e-05	1	23137	114.82	109.09	1
ELLEKLEEAETSNNHLLKR	19	Unmodified	_ELLEKLEEAETSNNHLLKR_			0	0	2	Q9VXN3	Q9VXN3	Q9VXN3			MULTI-MSMS	Cactin_IP	567.559	4	567.306	2265.2	46918.2	2.5233	0.0014315	0.29291	0.00016617	2.8162	0.0015977	567.558	48.03	0.46298	48.03	47.824	48.287	-7.1054e-15					37	10	5	0	0	0	0.013534	1	22288	23.562	18.852	1
ELLTEMGYDGDKIPVVK	17	Unmodified	_ELLTEMGYDGDKIPVVK_			0	0	1	A1Z9E3	A1Z9E3	A1Z9E3	EfTuM	Elongation factor Tu	MULTI-MSMS	Cactin_IP	636.669	3	636.333	1905.98	43812.4	2.7867	0.0017733	0.40822	0.00025977	3.1949	0.002033	636.667	48.553	0.28905	48.553	48.409	48.698	0					17	6	4	0	0	0	0.0012105	1	22553	43.791	33.51	1
ELTGTVKLPAEAEAFR	16	Unmodified	_ELTGTVKLPAEAEAFR_			0	0	1	A4V4F2;M9PJN2;M9PHT0;F2FB46;M9PHL7;O61492;E1JJL2;C9QP31	A4V4F2	A4V4F2	Flo2;Flo-2	Flotillin-2	MULTI-MSMS	Cactin_IP	577.983	3	577.981	1730.92	46376.1	2.7447	0.0015864	2.2562	0.0013041	5.001	0.0028905	577.982	45.682	0.72593	45.682	45.265	45.991	0					42	16	4	0	0	0	0.0030452	2	21083	28.956	24.839	1
ELTMNIEDERR	11	Unmodified	_ELTMNIEDERR_			0	0	1	Q59E58;A0A0B4JD57;Q59E59;A0A0B4K7Q4;A0A0B4JD95;Q99323	Q59E58	Q59E58	zip	Myosin heavy chain, non-muscle	MULTI-MSMS	Cactin_IP	469.231	3	469.23	1404.67	51164.4	1.7411	0.00081698	0.11457	5.3762e-05	1.8557	0.00087074	469.23	30.44	0.24285	30.44	30.258	30.501	-3.5527e-15					13	5	3	0	0	0	0.00099773	1	13362	56.359	45.146	1
ELTMNIEDERR	11	Unmodified	_ELTMNIEDERR_			0	0	1	Q59E58;A0A0B4JD57;Q59E59;A0A0B4K7Q4;A0A0B4JD95;Q99323	Q59E58	Q59E58	zip	Myosin heavy chain, non-muscle	MSMS	Cactin_IP	703.341	2	703.341	1404.67	非数字	非数字	非数字	非数字	非数字	非数字	非数字	非数字	30.429	1	30.429	29.929	30.929	0								0	0	0	1.7708e-22	1	13359	114.89	65.081	1
ELVEAAFNRNDK	12	Unmodified	_ELVEAAFNRNDK_			0	0	1	Q9VJZ5	Q9VJZ5	Q9VJZ5	Tap42		MULTI-MSMS	Cactin_IP	703.359	2	703.357	1404.7	39446.1	1.8251	0.0012837	2.2367	0.0015732	4.0617	0.0028568	703.357	30.481	0.41467	30.481	30.379	30.794	-3.5527e-15					11	9	3	0	0	0	0.0033786	1	13393	89.247	48.218	1
EMNDAGQFYTNR	12	Oxidation (M)	_EM(ox)NDAGQFYTNR_	EM(1)NDAGQFYTNR	EM(49.35)NDAGQFYTNR	0	1	0	Q9VPX7;Q9VPX6	Q9VPX7	Q9VPX7	capt	Adenylyl cyclase-associated protein	MULTI-MSMS	Cactin_IP	731.308	2	731.307	1460.6	40954.4	3.228	0.0023606	-0.33129	-0.00024228	2.8967	0.0021183	731.307	24.933	0.3196	24.933	24.758	25.078	3.5527e-15					23	7	4	0	0	0	0.0024056	1	10497	49.35	45.052	1
EMNDAGQFYTNR	12	Unmodified	_EMNDAGQFYTNR_			0	0	0	Q9VPX7;Q9VPX6	Q9VPX7	Q9VPX7	capt	Adenylyl cyclase-associated protein	MULTI-MSMS	Cactin_IP	723.812	2	723.309	1444.6	41968.7	1.637	0.0011841	-0.54234	-0.00039228	1.0947	0.00079181	723.81	28.835	0.34193	28.835	28.603	28.945	3.5527e-15					19	8	3	0	0	0	0.0047988	2	12521	72.848	71.245	1
ENVQLSAQNILSCTR	15	Unmodified	_ENVQLSAQNILSCTR_			0	0	0	Q7JWQ7	Q7JWQ7	Q7JWQ7	Swim		MULTI-MSMS	Cactin_IP	866.938	2	866.936	1731.86	37219.2	3.0952	0.0026833	0.007484	6.4882e-06	3.1027	0.0026898	866.936	45.161	0.42159	45.161	44.929	45.35	0					43	9	6	0	0	0	5.3638e-05	2	20886	99.671	85.992	1
ENVQLSAQNILSCTR	15	Unmodified	_ENVQLSAQNILSCTR_			0	0	0	Q7JWQ7	Q7JWQ7	Q7JWQ7	Swim		MULTI-MSMS	Cactin_IP	578.295	3	578.293	1731.86	45751.7	3.1733	0.0018351	0.10769	6.2277e-05	3.2809	0.0018973	578.294	45.131	0.42109	45.131	44.886	45.308	-7.1054e-15					26	9	4	0	0	0	0.02541	2	20830	22.475	18.415	1
ENVQLSAQNILSCTRR	16	Unmodified	_ENVQLSAQNILSCTRR_			0	0	1	Q7JWQ7	Q7JWQ7	Q7JWQ7	Swim		MULTI-MSMS	Cactin_IP	630.328	3	630.327	1887.96	42923	2.9592	0.0018653	-0.62024	-0.00039095	2.339	0.0014743	630.326	42.347	0.512	42.347	42.025	42.537	0					33	11	5	0	0	0	0.000508	1	19355	55.186	44.131	1
EQEITADR	8	Unmodified	_EQEITADR_			0	0	0	Q9VXN3	Q9VXN3	Q9VXN3			MULTI-MSMS	Cactin_IP	481.233	2	481.233	960.451	49899.8	0.67292	0.00032383	-0.16061	-7.729e-05	0.51231	0.00024654	481.233	17.81	0.28765	17.81	17.669	17.957	0					15	6	4	0	0	0	0.02753	1	6859	67.169	35.234	1
EQEITADRVFDMQNSTAVGSETLSAHPVR	29	Oxidation (M)	_EQEITADRVFDM(ox)QNSTAVGSETLSAHPVR_	EQEITADRVFDM(1)QNSTAVGSETLSAHPVR	EQEITADRVFDM(52.68)QNSTAVGSETLSAHPVR	0	1	1	Q9VXN3	Q9VXN3	Q9VXN3			MULTI-MSMS	Cactin_IP	1069.52	3	1068.85	3203.52	33680.9	2.675	0.0028591	-0.78839	-0.00084267	1.8866	0.0020164	1069.18	40.677	0.45761	40.677	40.34	40.798	0					52	10	7	0	0	0	0.00017731	1	18473	52.685	50.803	1
EQEITADRVFDMQNSTAVGSETLSAHPVR	29	Oxidation (M)	_EQEITADRVFDM(ox)QNSTAVGSETLSAHPVR_	EQEITADRVFDM(1)QNSTAVGSETLSAHPVR	EQEITADRVFDM(65.15)QNSTAVGSETLSAHPVR	0	1	1	Q9VXN3	Q9VXN3	Q9VXN3			MULTI-MSMS	Cactin_IP	802.388	4	801.886	3203.52	38786.4	2.3283	0.0018671	-0.60226	-0.00048294	1.7261	0.0013841	802.386	40.666	0.69988	40.666	40.136	40.836	0					76	16	8	0	0	0	8.2816e-05	1	18574	65.155	63.124	1
EQEITADRVFDMQNSTAVGSETLSAHPVR	29	Unmodified	_EQEITADRVFDMQNSTAVGSETLSAHPVR_			0	0	1	Q9VXN3	Q9VXN3	Q9VXN3			MULTI-MSMS	Cactin_IP	798.387	4	797.887	3187.52	38423.6	2.3781	0.0018974	-0.58556	-0.00046721	1.7925	0.0014302	798.137	46.322	0.49667	46.322	46.146	46.643	0					68	11	8	0	0	0	0.00011738	2	21369	79.875	77.298	1
EQEITADRVFDMQNSTAVGSETLSAHPVR	29	Unmodified	_EQEITADRVFDMQNSTAVGSETLSAHPVR_			0	0	1	Q9VXN3	Q9VXN3	Q9VXN3			MULTI-MSMS	Cactin_IP	1063.85	3	1063.51	3187.52	33500	2.589	0.0027534	-0.16551	-0.00017603	2.4235	0.0025774	1063.85	46.334	0.41523	46.334	46.184	46.6	0					48	9	7	0	0	0	3.4011e-08	1	21392	94.192	91.785	1
EQVENLNIGK	10	Unmodified	_EQVENLNIGK_			0	0	0	Q9VYV3	Q9VYV3	Q9VYV3	prtp		MULTI-MSMS	Cactin_IP	572.305	2	572.304	1142.59	47081.5	1.8808	0.0010764	0.25534	0.00014613	2.1361	0.0012225	572.304	27.677	0.33153	27.677	27.527	27.859	0					21	7	4	0	0	0	0.011743	1	11901	59.35	49.363	1
EQYEEITK	8	Unmodified	_EQYEEITK_			0	0	0	A0A0B4KGP8;Q24208	A0A0B4KGP8	A0A0B4KGP8	eIF-2gamma	Eukaryotic translation initiation factor 2 subunit 3	MULTI-MSMS	Cactin_IP	521.254	2	520.251	1038.49	49416.3	1.2502	0.00065042	0.92157	0.00047945	2.1718	0.0011299	520.251	21.393	0.33532	21.393	21.249	21.584	0					16	7	3	0	0	0	0.027567	1	8673	61.962	47.448	1
ERELEATIR	9	Unmodified	_ERELEATIR_			0	0	1	O61491	O61491	O61491	Flo-1	Flotillin-1	MULTI-MSMS	Cactin_IP	558.805	2	558.804	1115.59	46822.9	2.6405	0.0014755	-1.0068	-0.00056261	1.6337	0.00091293	558.804	23.374	1.2078	23.374	23.077	24.284	0					84	29	5	0	0	0	0.0001207	1	9651	127.76	79.482	1
ERELEATIR	9	Unmodified	_ERELEATIR_			0	0	1	O61491	O61491	O61491	Flo-1	Flotillin-1	MULTI-MSMS	Cactin_IP	372.873	3	372.872	1115.59	56380	2.0954	0.0007813	-0.42139	-0.00015712	1.674	0.00062418	372.872	23.409	0.58809	23.409	23.154	23.742	0					52	14	5	0	0	0	0.0018611	2	9673	62.823	48.616	1
ESNGEFGNELPQR	13	Unmodified	_ESNGEFGNELPQR_			0	0	0	Q960D3;Q9VBX3	Q960D3	Q960D3	vig2		MULTI-MSMS	Cactin_IP	738.838	2	738.839	1475.66	40695.7	1.6783	0.00124	-0.11836	-8.7452e-05	1.56	0.0011526	739.341	29.282	0.35294	29.282	29.066	29.419	0					19	8	3	0	0	0	0.0044372	1	12725	69.349	62.143	1
ESNSEDELEYDPSLYPQR	18	Unmodified	_ESNSEDELEYDPSLYPQR_			0	0	0	Q960D3;Q9VBX3;A0A0S0X2W5;D2A6L8	Q960D3	Q960D3	vig2;FDY		MULTI-MSMS	Cactin_IP	1086.48	2	1085.97	2169.93	34210.3	2.5643	0.0027848	-1.4081	-0.0015291	1.1562	0.0012556	1086.47	40.875	0.27011	40.875	40.76	41.03	0					17	6	4	0	0	0	1.3948e-05	1	18646	91.914	88.593	1
ETLAPAPGAPSAPAAASTPVDKLDGNK	27	Unmodified	_ETLAPAPGAPSAPAAASTPVDKLDGNK_			0	0	1	P20240	P20240	P20240	Ote	Otefin	MULTI-MSMS	Cactin_IP	849.777	3	849.441	2545.3	38095.5	2.31	0.0019622	0.17823	0.0001514	2.4882	0.0021136	849.776	35.531	0.55184	35.531	35.197	35.749	0					61	12	6	0	0	0	0.00034777	2	16012	48.097	40.475	1
ETNKIISDHKYK	12	Unmodified	_ETNKIISDHKYK_			0	0	2	Q9VXN3	Q9VXN3	Q9VXN3			MULTI-MSMS	Cactin_IP	492.6	3	492.6	1474.78	49156.5	0.8319	0.00040979	-0.25481	-0.00012552	0.57708	0.00028427	492.6	17.769	0.32881	17.769	17.628	17.957	0					20	7	5	0	0	0	0.0010456	1	6843	72.34	61.396	1
ETNTFYSPR	9	Unmodified	_ETNTFYSPR_			0	0	0	Q9VM43	Q9VM43	Q9VM43	Pvf2		MULTI-MSMS	Cactin_IP	557.763	2	557.762	1113.51	46170.4	2.2139	0.0012348	0.45473	0.00025363	2.6687	0.0014885	557.762	26.747	0.58081	26.747	26.406	26.987	0					42	13	4	0	0	0	0.015431	2	11497	69.423	59.437	1
ETQVLCLSPTR	11	Unmodified	_ETQVLCLSPTR_			0	0	0	Q9VHS8	Q9VHS8	Q9VHS8	eIF4AIII	Eukaryotic initiation factor 4A-III	MULTI-MSMS	Cactin_IP	652.339	2	652.337	1302.66	44468.1	2.9233	0.0019069	-1.4632	-0.00095449	1.4601	0.00095246	652.337	35.621	0.50348	35.621	35.37	35.874	0					29	11	3	0	0	0	0.019858	1	15973	51.268	37.061	1
EVAAPDVGR	9	Unmodified	_EVAAPDVGR_			0	0	0	A4V4F2;M9PJN2;M9PHT0;F2FB46;M9PHL7;O61492;E1JJL2	A4V4F2	A4V4F2	Flo2;Flo-2	Flotillin-2	MULTI-MSMS	Cactin_IP	457.241	2	457.241	912.466	51555.8	1.1485	0.00052516	-0.22822	-0.00010435	0.92031	0.0004208	457.241	20.765	0.75403	20.765	20.536	21.29	0					46	17	5	0	0	0	0.013291	1	8310	73.665	58.225	1
EVDPDDNFLPPDQR	14	Unmodified	_EVDPDDNFLPPDQR_			0	0	0	O46231;E1JJ21;Q9VA56;Q9VA58;C7LAH8;A0A0B4KHF2;Q9VA59;A0A0B4K7R6;A0A0B4KHW6;A8JRH3;A0A0B4K6N4	O46231	O46231	tmod;tmod-RC		MULTI-MSMS	Cactin_IP	828.882	2	828.879	1655.74	37978.9	2.0726	0.0017179	0.75841	0.00062863	2.831	0.0023466	828.88	36.825	2.0201	36.825	36.62	38.64	0					169	47	6	0	0	0	7.3525e-05	4	16686	94.767	84.535	1
EVKLDDIGLIHR	12	Unmodified	_EVKLDDIGLIHR_			0	0	1	A0A0B4LGA7;P27091	A0A0B4LGA7	A0A0B4LGA7	gbb	Protein 60A	MULTI-MSMS	Cactin_IP	469.938	3	469.937	1406.79	51167.9	2.7096	0.0012733	0.33326	0.00015661	3.0429	0.00143	469.937	42.595	0.33272	42.595	42.326	42.659	0					19	7	3	0	0	0	0.022402	1	19464	29.807	26.486	1
EYDTYGQTAENIGR	14	Unmodified	_EYDTYGQTAENIGR_			0	0	0	A0A0B4K7M9;Q27237;D3DN23;Q7KVH7	A0A0B4K7M9	A0A0B4K7M9	l(2)tid;l(2)tid-RA	Protein tumorous imaginal discs, mitochondrial	MULTI-MSMS	Cactin_IP	808.864	2	808.863	1615.71	39107.7	1.2088	0.00097772	-0.85921	-0.00069498	0.34955	0.00028274	808.862	29.245	0.27441	29.245	29.106	29.38	-3.5527e-15					18	6	4	0	0	0	0.00019532	1	12728	88.596	81.907	1
EYIDLDTNR	9	Unmodified	_EYIDLDTNR_			0	0	0	Q8IHB0;Q8INB6;Q86BR9;Q86NK8;Q4AB31;A0A0B4K7C4;A0A0B4K697;A0A0B4KHL4;Q9VEX2;Q59DW8	Q8IHB0	Q8IHB0	gish		MULTI-MSMS	Cactin_IP	569.774	2	569.772	1137.53	46420.4	3.3966	0.0019353	0.29769	0.00016962	3.6943	0.0021049	569.773	32.092	0.32901	32.092	31.868	32.197	0					17	6	4	0	0	0	0.018076	1	14210	60.436	32.218	1
FAERLDEVEDVLTTNR	16	Unmodified	_FAERLDEVEDVLTTNR_			0	0	1	Q9V4E0	Q9V4E0	Q9V4E0	ND-49		MULTI-MSMS	Cactin_IP	636.323	3	636.322	1905.94	43970.4	2.7389	0.0017428	-0.081773	-5.2034e-05	2.6571	0.0016908	636.322	49.708	0.24012	49.708	49.568	49.808	0					19	5	5	0	0	0	6.1852e-08	1	23140	108.34	98.172	1
FATGSWDTMLK	11	Unmodified	_FATGSWDTMLK_			0	0	0	M9PB96;Q9VKQ3	M9PB96	M9PB96	CG6724	Ribosome biogenesis protein WDR12 homolog	MULTI-MSMS	Cactin_IP	628.805	2	628.803	1255.59	43927.8	2.8477	0.0017907	0.76379	0.00048027	3.6115	0.0022709	628.803	50.102	0.28471	50.102	49.959	50.244	0					20	6	5	0	0	0	0.0058773	1	23365	60.064	29.897	1
FDDNAEFR	8	Unmodified	_FDDNAEFR_			0	0	0	A0A0B4JCW4;A0A126GUR6;Q9VHJ8;Q95U38	A0A0B4JCW4	A0A0B4JCW4	skap	Succinyl-CoA ligase subunit beta	MULTI-MSMS	Cactin_IP	507.222	2	507.22	1012.43	49859.3	1.9246	0.00097618	0.70841	0.00035932	2.633	0.0013355	507.22	27.511	0.3362	27.511	27.358	27.694	-3.5527e-15					18	7	3	0	0	0	0.027567	1	11834	61.962	56.873	1
FDMVVPILEK	10	Oxidation (M)	_FDM(ox)VVPILEK_	FDM(1)VVPILEK	FDM(73.98)VVPILEK	0	1	0	Q9V400	Q9V400	Q9V400	Ilk		MULTI-MSMS	Cactin_IP	603.828	2	603.826	1205.64	45307.9	2.0775	0.0012545	0.89398	0.00053981	2.9715	0.0017943	603.826	47.774	0.45131	47.774	47.628	48.079	0					23	10	3	0	0	0	0.0010607	1	22117	73.985	58.323	1
FDMVVPILEK	10	Unmodified	_FDMVVPILEK_			0	0	0	Q9V400	Q9V400	Q9V400	Ilk		MULTI-MSMS	Cactin_IP	595.831	2	595.828	1189.64	44819.7	2.243	0.0013364	-0.73362	-0.00043711	1.5093	0.0008993	595.828	55.349	0.31903	55.349	55.162	55.481	0					21	7	4	0	0	0	0.023531	1	26054	53.756	48.447	1
FDQPAPAGTTYK	12	Unmodified	_FDQPAPAGTTYK_			0	0	0	Q9VYR1;Q76NR6	Q9VYR1	Q9VYR1	regucalcin		MULTI-MSMS	Cactin_IP	648.318	2	648.317	1294.62	45694.5	2.6688	0.0017302	-0.36732	-0.00023814	2.3015	0.0014921	648.316	23.587	0.1969	23.587	23.429	23.626	0					10	4	3	0	0	0	0.01274	1	9823	53.683	41.835	1
FGDNFQDKFR	10	Unmodified	_FGDNFQDKFR_			0	0	1	Q9VK59	Q9VK59	Q9VK59			MULTI-MSMS	Cactin_IP	637.806	2	637.302	1272.59	43982.9	2.9608	0.0018869	1.9214	0.0012245	4.8823	0.0031115	637.302	35.18	0.43148	35.18	34.939	35.37	0					20	9	3	0	0	0	0.013429	2	15794	107.15	97.566	1
FGLDATAVGDEGGFAPNIQSNK	22	Unmodified	_FGLDATAVGDEGGFAPNIQSNK_			0	0	0	E1JHR5;P15007	E1JHR5	E1JHR5	Eno	Enolase	MULTI-MSMS	Cactin_IP	1104.54	2	1104.53	2207.05	32890.5	2.8842	0.0031856	1.4037	0.0015505	4.2879	0.0047361	1105.04	48.595	0.28905	48.595	48.409	48.698	0					22	6	4	0	0	0	1.1392e-14	2	22583	121.31	102.85	1
FLEFKGDSVKR	11	Unmodified	_FLEFKGDSVKR_			0	0	2	Q9V470	Q9V470	Q9V470	Sucb	Succinyl-CoA ligase subunit beta	MULTI-MSMS	Cactin_IP	663.367	2	663.364	1324.71	43710.5	2.0574	0.0013648	1.6931	0.0011231	3.7505	0.0024879	663.365	31.341	0.20293	31.341	31.24	31.443	0					10	4	3	0	0	0	0.00099041	1	13843	80.239	60.968	1
FLEQCVFK	8	Unmodified	_FLEQCVFK_			0	0	0	P32392	P32392	P32392	Arp3	Actin-related protein 3	MULTI-SECPEP	Cactin_IP	536.168	2	535.771	1069.53	47126.9	2.7826	0.0014908	1.2261	0.00065691	4.0087	0.0021477	535.772	42.216	0.38526	42.216	41.982	42.368	0					26	8	4	0	0	0	0.029936	1	19325	69.176	41.651	1
FLNDTDIAK	9	Unmodified	_FLNDTDIAK_			0	0	0	O61491	O61491	O61491	Flo-1	Flotillin-1	MULTI-MSMS	Cactin_IP	518.772	2	518.769	1035.52	48432.9	1.8549	0.00096228	0.19661	0.00010199	2.0515	0.0010643	518.77	31.221	0.63836	31.221	30.916	31.555	3.5527e-15					49	15	5	0	0	0	0.0088209	2	13807	81.548	60.248	1
FNNGPSNGYENR	12	Unmodified	_FNNGPSNGYENR_			0	0	0	Q960D3;Q9VBX3	Q960D3	Q960D3	vig2		MULTI-MSMS	Cactin_IP	684.801	2	684.8	1367.59	41554.9	1.1409	0.00078128	0.16962	0.00011615	1.3105	0.00089743	684.8	19.128	0.24684	19.128	18.986	19.233	0					15	5	3	0	0	0	0.0010372	1	7532	81.865	77.414	1
FPFLGVHFTPR	11	Unmodified	_FPFLGVHFTPR_			0	0	0	Q9VJ28	Q9VJ28	Q9VJ28	CG10639-RA		MULTI-MSMS	Cactin_IP	659.36	2	659.359	1316.7	42617.5	3.0796	0.0020305	-0.41113	-0.00027108	2.6684	0.0017595	659.359	54.161	0.29018	54.161	54.043	54.333	-7.1054e-15					15	6	3	0	0	0	0.0071658	1	25475	68.735	47.833	1
FPGQLNADLRK	11	Unmodified	_FPGQLNADLRK_			0	0	1	Q24560;A1ZBL0;P61857;Q9VAX7;Q8MST5;A0A0B4LGH1;P08841	Q24560;A0A0B4LGH1	Q24560	betaTub56D;betaTub85D;betaTub97EF;betaTub60D	Tubulin beta-1 chain;Tubulin beta-2 chain;Tubulin beta-3 chain	MULTI-MSMS	Cactin_IP	629.852	2	629.849	1257.68	42717.8	2.1174	0.0013337	2.0056	0.0012632	4.123	0.0025969	629.85	31.383	0.31296	31.383	31.279	31.592	0					18	7	4	0	0	0	0.003804	1	13851	82.749	64.525	1
FPGQLNADLRK	11	Unmodified	_FPGQLNADLRK_			0	0	1	Q24560;A1ZBL0;P61857;Q9VAX7;Q8MST5;A0A0B4LGH1;P08841	Q24560;A0A0B4LGH1	Q24560	betaTub56D;betaTub85D;betaTub97EF;betaTub60D	Tubulin beta-1 chain;Tubulin beta-2 chain;Tubulin beta-3 chain	MULTI-SECPEP	Cactin_IP	629.911	2	629.849	1257.68	44251.4	3.2849	0.002069	0.38503	0.00024251	3.67	0.0023115	629.849	31.855	1.0415	31.855	31.709	32.75	0					37	24	3	0	0	0	0.029368	1	14032	30.254	19.033	1
FPIDDSYDIVDSAGVAR	17	Unmodified	_FPIDDSYDIVDSAGVAR_			0	0	0	P08120	P08120	P08120	Cg25C	Collagen alpha-1(IV) chain	MULTI-MSMS	Cactin_IP	920.948	2	920.442	1838.87	34751.8	2.6707	0.0024582	-1.2129	-0.0011164	1.4578	0.0013418	921.44	49.99	0.48762	49.99	49.884	50.371	0					28	11	3	0	0	0	0.015337	1	23349	37.426	27.054	1
FQTPADKLAFMGPLK	15	Oxidation (M)	_FQTPADKLAFM(ox)GPLK_	FQTPADKLAFM(1)GPLK	FQTPADKLAFM(63.89)GPLK	0	1	1	O16797	O16797	O16797	RpL3	60S ribosomal protein L3	MULTI-MSMS	Cactin_IP	560.968	3	560.632	1678.88	45950.2	3.1646	0.0017742	-0.65228	-0.00036569	2.5123	0.0014085	560.632	45.87	0.72098	45.87	45.35	46.071	7.1054e-15					54	16	5	0	0	0	0.00030104	1	21179	63.894	53.555	1
FQTPADKLAFMGPLK	15	Unmodified	_FQTPADKLAFMGPLK_			0	0	1	O16797	O16797	O16797	RpL3	60S ribosomal protein L3	MULTI-MSMS	Cactin_IP	555.638	3	555.301	1662.88	46680	3.5533	0.0019732	1.0459	0.00058082	4.5993	0.002554	555.302	51.19	0.50199	51.19	50.891	51.393	7.1054e-15					49	11	6	0	0	0	0.00035793	1	23850	65.472	61.08	1
FQTPADKLAFMGPLKK	16	Oxidation (M)	_FQTPADKLAFM(ox)GPLKK_	FQTPADKLAFM(1)GPLKK	FQTPADKLAFM(96.67)GPLKK	0	1	2	O16797	O16797	O16797	RpL3	60S ribosomal protein L3	MULTI-MSMS	Cactin_IP	603.665	3	603.331	1806.97	46030.2	2.1502	0.0012973	-1.4385	-0.00086787	0.71173	0.00042941	603.664	40.945	1.0967	40.945	40.468	41.565	0					82	26	5	0	0	0	1.892e-06	1	18680	96.673	89.264	1
FQTPADKLAFMGPLKK	16	Oxidation (M)	_FQTPADKLAFM(ox)GPLKK_	FQTPADKLAFM(1)GPLKK	FQTPADKLAFM(48.18)GPLKK	0	1	2	O16797	O16797	O16797	RpL3	60S ribosomal protein L3	MULTI-MSMS	Cactin_IP	452.75	4	452.75	1806.97	51682.2	2.046	0.00092633	-1.1556	-0.00052322	0.89035	0.00040311	452.749	40.892	0.80241	40.892	40.425	41.228	0					65	19	4	0	0	0	0.00075627	1	18681	48.177	45.039	1
FSFQEK	6	Unmodified	_FSFQEK_			0	0	0	Q9V400	Q9V400	Q9V400	Ilk		MULTI-MSMS	Cactin_IP	785.383	1	785.383	784.376	40113.6	1.4792	0.0011618	-0.26995	-0.00021201	1.2093	0.00094974	785.383	28.773	0.14988	28.773	28.642	28.792	-3.5527e-15					8	3	3	0	0	0	0.010069	1	12486	111.04	73.942	1
FSPQVVTSADGDEPR	15	Unmodified	_FSPQVVTSADGDEPR_			0	0	0	Q9VW19	Q9VW19	Q9VW19			MULTI-MSMS	Cactin_IP	802.883	2	802.881	1603.75	40471.6	1.5454	0.0012407	0.18932	0.000152	1.7347	0.0013927	802.882	30.997	0.32671	30.997	30.834	31.161	-3.5527e-15					18	7	4	0	0	0	0.0028335	1	13653	60.49	53.83	1
FTPGAFTNQIQPAFREPR	18	Unmodified	_FTPGAFTNQIQPAFREPR_			0	0	1	P38979	P38979	P38979	sta	40S ribosomal protein SA	MULTI-MSMS	Cactin_IP	693.027	3	693.025	2076.05	41533.8	1.8515	0.0012832	-0.2153	-0.00014921	1.6362	0.0011339	693.693	47.214	0.24492	47.214	47.066	47.31	0					14	5	4	0	0	0	0.00064709	2	21844	72.184	67.474	1
FTTVEEVDYTADK	13	Unmodified	_FTTVEEVDYTADK_			0	0	0	Q9VKD3	Q9VKD3	Q9VKD3	CG12264	Probable cysteine desulfurase, mitochondrial	MULTI-MSMS	Cactin_IP	759.355	2	759.354	1516.69	44109.5	3.196	0.0024269	-3.4608	-0.0026279	-0.26474	-0.00020103	759.853	34.151	0.35611	34.151	33.967	34.323	7.1054e-15					12	8	2	0	0	0	0.00076658	2	15239	100.72	81.942	1
FVFNDGSSK	9	Unmodified	_FVFNDGSSK_			0	0	0	Q9VVA7	Q9VVA7	Q9VVA7	TSG101		MULTI-MSMS	Cactin_IP	501.242	2	500.74	999.466	50006.2	1.8842	0.00094348	-1.1206	-0.00056115	0.76353	0.00038233	500.74	30.807	0.41503	30.807	30.501	30.916	0					30	9	5	0	0	0	0.016235	1	13542	66.692	27.149	1
FVIWTESAFAR	11	Unmodified	_FVIWTESAFAR_			0	0	0	P09180	P09180	P09180	RpL4	60S ribosomal protein L4	MULTI-MSMS	Cactin_IP	663.849	2	663.846	1325.68	42248.4	2.7649	0.0018355	0.23991	0.00015926	3.0048	0.0019947	663.846	54.871	0.51508	54.871	54.528	55.043	0					42	12	6	0	0	0	8.3946e-08	1	25780	132.9	101.83	1
FVQGTVAEGAPIIPISAQLK	20	Unmodified	_FVQGTVAEGAPIIPISAQLK_			0	0	0	A0A0B4KGP8;Q24208	A0A0B4KGP8	A0A0B4KGP8	eIF-2gamma	Eukaryotic translation initiation factor 2 subunit 3	MULTI-MSMS	Cactin_IP	1020.58	2	1020.08	2038.15	34620.2	3.4931	0.0035632	-0.77003	-0.00078549	2.723	0.0027777	1020.58	51.641	0.28058	51.641	51.508	51.788	0					23	6	5	0	0	0	1.7102e-10	1	24146	123.02	117.63	1
FVQGTVAEGAPIIPISAQLK	20	Unmodified	_FVQGTVAEGAPIIPISAQLK_			0	0	0	A0A0B4KGP8;Q24208	A0A0B4KGP8	A0A0B4KGP8	eIF-2gamma	Eukaryotic translation initiation factor 2 subunit 3	MULTI-MSMS	Cactin_IP	680.725	3	680.389	2038.15	42108.1	3.3626	0.0022879	0.17142	0.00011663	3.534	0.0024045	680.723	51.617	0.24247	51.617	51.546	51.788	0					18	5	5	0	0	0	0.029132	1	24150	17.824	14.163	1
FYPNLLLGRD	10	Unmodified	_FYPNLLLGRD_			0	0	1	Q9VU87	Q9VU87	Q9VU87	Vps36	Vacuolar protein-sorting-associated protein 36	MULTI-SECPEP	Cactin_IP	603.847	2	604.327	1206.64	45082.4	2.8535	0.0017245	-0.10111	-6.1104e-05	2.7524	0.0016634	604.327	53.001	0.33409	53.001	52.877	53.211	0					18	7	3	0	0	0	0.011749	1	24855	57.598	49.658	1
FYVEEEGKGLDASGGK	16	Unmodified	_FYVEEEGKGLDASGGK_			0	0	1	M9PCE0;Q01604	M9PCE0	M9PCE0	Pgk	Phosphoglycerate kinase	MULTI-MSMS	Cactin_IP	562.94	3	562.605	1684.79	47231.4	2.2431	0.001262	-0.40347	-0.000227	1.8397	0.001035	562.605	30.195	0.35808	30.195	29.98	30.338	3.5527e-15					39	8	6	0	0	0	0.00029634	2	13187	66.436	66.436	1
FYVEEEGKGLDASGGK	16	Unmodified	_FYVEEEGKGLDASGGK_			0	0	1	M9PCE0;Q01604	M9PCE0	M9PCE0	Pgk	Phosphoglycerate kinase	MULTI-MSMS	Cactin_IP	843.908	2	843.404	1684.79	38338	1.6072	0.0013555	0.31606	0.00026656	1.9233	0.0016221	843.405	30.185	0.31848	30.185	29.98	30.299	-3.5527e-15					29	7	5	0	0	0	1.2196e-10	2	13192	156.69	150.69	1
GAPLAVVHFRDPYR	14	Unmodified	_GAPLAVVHFRDPYR_			0	0	1	Q9V3G1	Q9V3G1	Q9V3G1	RpL8	60S ribosomal protein L8	MULTI-MSMS	Cactin_IP	533.294	3	533.291	1596.85	48584.5	3.1863	0.0016993	0.11934	6.364e-05	3.3057	0.0017629	533.292	42.922	0.37682	42.922	42.779	43.156	0					26	8	5	0	0	0	0.0092881	1	19712	34.179	26.808	1
GATQSGINFGNTR	13	Unmodified	_GATQSGINFGNTR_			0	0	0	M9PE30;Q9VZI1	M9PE30	M9PE30	Chd64	Transgelin	MULTI-MSMS	Cactin_IP	661.829	2	661.826	1321.64	41930.7	2.3716	0.0015696	1.3022	0.00086186	3.6739	0.0024315	661.827	27.966	0.29848	27.966	27.817	28.115	3.5527e-15					18	6	4	0	0	0	0.0037734	1	12053	62.303	44.438	1
GDKGATGLTGNDGPVGGR	18	Unmodified	_GDKGATGLTGNDGPVGGR_			0	0	1	P08120	P08120	P08120	Cg25C	Collagen alpha-1(IV) chain	MULTI-MSMS	Cactin_IP	543.939	3	543.604	1627.79	46062	1.0393	0.00056499	0.6392	0.00034747	1.6785	0.00091246	543.939	21.187	0.20924	21.187	21.081	21.29	0					8	4	2	0	0	0	0.0010756	1	8585	49.049	30.911	1
GDPGPYGQR	9	Unmodified	_GDPGPYGQR_			0	0	0	P08120	P08120	P08120	Cg25C	Collagen alpha-1(IV) chain	MSMS	Cactin_IP	473.722	2	473.722	945.43	非数字	非数字	非数字	非数字	非数字	非数字	非数字	非数字	17.846	1	17.846	17.346	18.346	0								0	0	0	0.0095327	1	6894	54.549	42.644	1
GEAEAFAIAAK	11	Unmodified	_GEAEAFAIAAK_			0	0	0	O61491	O61491	O61491	Flo-1	Flotillin-1	MULTI-MSMS	Cactin_IP	540.286	2	539.282	1076.55	47532.4	2.9801	0.0016071	-0.45469	-0.00024521	2.5254	0.0013619	539.283	34.461	0.81635	34.461	34.165	34.982	0					53	19	4	0	0	0	0.0056094	4	15380	73.985	55.999	1
GEGGYRNDGPR	11	Unmodified	_GEGGYRNDGPR_			0	0	1	Q960D3;Q9VBX3	Q960D3	Q960D3	vig2		MULTI-MSMS	Cactin_IP	393.185	3	393.183	1176.53	54584.7	1.8313	0.00072004	1.236	0.00048599	3.0673	0.001206	393.183	16.462	0.14542	16.462	16.425	16.57	0					11	4	4	0	0	0	0.023256	1	6214	31.843	19.266	1
GEGGYRNDGPRGEGPR	16	Unmodified	_GEGGYRNDGPRGEGPR_			0	0	2	Q960D3;Q9VBX3	Q960D3	Q960D3	vig2		MULTI-MSMS	Cactin_IP	419.2	4	419.199	1672.77	53846.1	1.5899	0.00066647	1.4339	0.00060111	3.0238	0.0012676	419.199	16.678	0.30002	16.678	16.443	16.743	0					14	7	3	0	0	0	0.018055	1	6298	17.281	11.567	1
GETEDSNELPSTSK	14	Unmodified	_GETEDSNELPSTSK_			0	0	0	X2JFW6;Q9VX35	X2JFW6	X2JFW6			MULTI-MSMS	Cactin_IP	747.337	2	747.334	1492.65	40486.5	1.3627	0.0010184	0.84585	0.00063213	2.2085	0.0016505	747.335	19.462	0.25177	19.462	19.318	19.57	0					15	5	4	0	0	0	0.014223	1	7703	50.284	35.593	1
GFKDQIQDVFK	11	Unmodified	_GFKDQIQDVFK_			0	0	1	C9QP42;Q02748	C9QP42	C9QP42	eIF-4a	Eukaryotic initiation factor 4A	MULTI-MSMS	Cactin_IP	663.352	2	662.848	1323.68	42609	2.0686	0.0013712	0.96343	0.00063861	3.0321	0.0020098	662.849	47.129	0.49508	47.129	46.815	47.31	0					40	11	5	0	0	0	0.009136	2	21727	70.1	59.869	1
GFKDQIQDVFK	11	Unmodified	_GFKDQIQDVFK_			0	0	1	C9QP42;Q02748	C9QP42	C9QP42	eIF-4a	Eukaryotic initiation factor 4A	MULTI-MSMS	Cactin_IP	442.236	3	442.235	1323.68	52399.1	1.4738	0.00065176	0.94144	0.00041634	2.4152	0.0010681	442.235	47.087	0.37452	47.087	46.858	47.232	0					32	8	5	0	0	0	0.00083041	1	21748	64.103	58.887	1
GFKEQIYDVYR	11	Unmodified	_GFKEQIYDVYR_			0	0	1	Q9VHS8	Q9VHS8	Q9VHS8	eIF4AIII	Eukaryotic initiation factor 4A-III	MULTI-MSMS	Cactin_IP	709.361	2	709.359	1416.7	41749.6	2.5629	0.001818	0.075823	5.3786e-05	2.6387	0.0018718	709.36	40.344	0.41759	40.344	40.178	40.596	7.1054e-15					26	9	4	0	0	0	0.020798	1	18368	54.608	46.683	1
GGGNYSNNSNSGGNNSYPR	19	Unmodified	_GGGNYSNNSNSGGNNSYPR_			0	0	0	Q9VK59	Q9VK59	Q9VK59			MULTI-MSMS	Cactin_IP	958.901	2	958.399	1914.78	36228.6	0.77929	0.00074687	-0.19618	-0.00018802	0.58311	0.00055885	958.9	17.79	0.2865	17.79	17.628	17.914	0					16	6	4	0	0	0	0.015771	1	6863	43.382	43.382	1
GGPSSNFGQANR	12	Unmodified	_GGPSSNFGQANR_			0	0	0	Q9VK59	Q9VK59	Q9VK59			MULTI-SECPEP	Cactin_IP	596.732	2	596.279	1190.54	43901.3	1.1941	0.00071199	0.33741	0.00020119	1.5315	0.00091318	596.279	19.546	0.58777	19.546	19.318	19.906	0					48	13	6	0	0	0	4.7041e-09	1	7757	103.19	77.299	1
GGVAGGSILSGVLK	14	Unmodified	_GGVAGGSILSGVLK_			0	0	0	A0A0B4KGP8;Q24208	A0A0B4KGP8	A0A0B4KGP8	eIF-2gamma	Eukaryotic translation initiation factor 2 subunit 3	MULTI-SECPEP	Cactin_IP	608.387	2	607.859	1213.7	45162.9	2.8339	0.0017226	0.19011	0.00011556	3.024	0.0018382	607.858	50.586	0.28321	50.586	50.413	50.696	0					19	6	4	0	0	0	8.9859e-05	1	23587	79.693	60.913	1
GGVIDLETFLK	11	Unmodified	_GGVIDLETFLK_			0	0	0	Q9VVA7	Q9VVA7	Q9VVA7	TSG101		MULTI-MSMS	Cactin_IP	596.336	2	596.335	1190.65	45323.6	1.641	0.00097858	2.0032	0.0011946	3.6442	0.0021732	596.336	57.592	0.31216	57.592	57.422	57.734	0					20	7	4	0	0	0	0.012305	1	27270	55.064	17.505	1
GGVVLISDEVAEK	13	Unmodified	_GGVVLISDEVAEK_			0	0	0	Q0E9G4;Q961L4	Q0E9G4	Q0E9G4	Drat		MULTI-MSMS	Cactin_IP	658.362	2	658.359	1314.7	42761.8	3.2131	0.0021154	0.32243	0.00021228	3.5356	0.0023277	658.359	39.949	0.24815	39.949	39.805	40.053	0					12	5	3	0	0	0	0.0081017	1	18167	55.567	27.825	1
GHLENNPQLEK	11	Unmodified	_GHLENNPQLEK_			0	0	0	M9PG76;P19889	M9PG76	M9PG76	RpLP0	60S acidic ribosomal protein P0	MULTI-MSMS	Cactin_IP	426.887	3	426.886	1277.64	53896	0.54512	0.00023271	0.8023	0.00034249	1.3474	0.0005752	426.886	18.73	0.25312	18.73	18.613	18.866	0					14	5	4	0	0	0	0.0014359	1	7346	50.284	43.31	1
GHVIDGVSEFPLVVSDEVQK	20	Unmodified	_GHVIDGVSEFPLVVSDEVQK_			0	0	0	P09180	P09180	P09180	RpL4	60S ribosomal protein L4	MULTI-MSMS	Cactin_IP	719.042	3	718.707	2153.1	40864.4	3.6519	0.0026247	-1.2662	-0.00091003	2.3857	0.0017146	719.041	51.641	0.64384	51.641	51.353	51.997	0					73	15	8	0	0	0	1.549e-11	2	24069	127.61	120.83	1
GHVIDGVSEFPLVVSDEVQK	20	Unmodified	_GHVIDGVSEFPLVVSDEVQK_			0	0	0	P09180	P09180	P09180	RpL4	60S ribosomal protein L4	MULTI-MSMS	Cactin_IP	1077.56	2	1077.56	2153.1	33516.7	3.5864	0.0038646	-1.026	-0.0011056	2.5604	0.002759	1078.06	51.641	0.47776	51.641	51.393	51.871	0					51	11	7	0	0	0	2.9162e-34	1	24101	208.97	195.57	1
GISMGDLDLHTK	12	Unmodified	_GISMGDLDLHTK_			0	0	0	Q9V400	Q9V400	Q9V400	Ilk		MULTI-MSMS	Cactin_IP	643.825	2	643.824	1285.63	43278.2	2.7997	0.0018025	0.69774	0.00044922	3.4974	0.0022517	643.824	40.446	0.33746	40.446	40.258	40.596	0					22	7	4	0	0	0	0.0075689	1	18390	56.563	37.783	1
GITINVAHVEYQTETR	16	Unmodified	_GITINVAHVEYQTETR_			0	0	0	A1Z9E3	A1Z9E3	A1Z9E3	EfTuM	Elongation factor Tu	MULTI-SECPEP	Cactin_IP	917.398	2	915.971	1829.93	36756.6	2.6662	0.0024422	-1.1656	-0.0010676	1.5006	0.0013745	915.97	40.14	0.41261	40.14	39.927	40.34	0					28	9	4	0	0	0	0.030634	1	18307	55.401	49.555	1
GIYAYGFEKPSAIQQR	16	Unmodified	_GIYAYGFEKPSAIQQR_			0	0	1	Q9VHS8	Q9VHS8	Q9VHS8	eIF4AIII	Eukaryotic initiation factor 4A-III	MULTI-MSMS	Cactin_IP	914.977	2	914.473	1826.93	36489.2	2.4568	0.0022467	0.70605	0.00064567	3.1629	0.0028923	914.474	40.555	0.29699	40.555	40.383	40.68	0					23	6	4	0	0	0	0.016402	1	18438	38.634	32.601	1
GIYAYGFEKPSAIQQR	16	Unmodified	_GIYAYGFEKPSAIQQR_			0	0	1	Q9VHS8	Q9VHS8	Q9VHS8	eIF4AIII	Eukaryotic initiation factor 4A-III	MULTI-MSMS	Cactin_IP	610.32	3	609.984	1826.93	44489.3	2.4711	0.0015074	0.50686	0.00030917	2.978	0.0018165	609.985	40.532	0.33956	40.532	40.34	40.68	0					31	7	6	0	0	0	0.00077343	3	18460	52.522	48.421	1
GIYGYGFEKPSAIQQR	16	Unmodified	_GIYGYGFEKPSAIQQR_			0	0	1	C9QP42;Q02748	C9QP42	C9QP42	eIF-4a	Eukaryotic initiation factor 4A	MULTI-MSMS	Cactin_IP	605.648	3	605.313	1812.92	44597.3	2.7237	0.0016487	0.21208	0.00012837	2.9357	0.001777	605.647	39.632	0.58995	39.632	39.337	39.927	0					62	13	7	0	0	0	2.5745e-06	2	18071	78.69	66.149	1
GIYGYGFEKPSAIQQR	16	Unmodified	_GIYGYGFEKPSAIQQR_			0	0	1	C9QP42;Q02748	C9QP42	C9QP42	eIF-4a	Eukaryotic initiation factor 4A	MULTI-MSMS	Cactin_IP	907.467	2	907.465	1812.92	36548.1	2.7717	0.0025152	0.014941	1.3558e-05	2.7867	0.0025288	907.967	39.656	0.59189	39.656	39.294	39.886	0					52	13	5	0	0	0	0.001883	2	18091	75.695	66.008	1
GKENVQLSAQNILSCTR	17	Unmodified	_GKENVQLSAQNILSCTR_			0	0	1	Q7JWQ7	Q7JWQ7	Q7JWQ7	Swim		MULTI-MSMS	Cactin_IP	640.335	3	639.999	1916.97	43415.8	2.4633	0.0015765	0.51618	0.00033035	2.9795	0.0019069	639.999	36.911	0.34116	36.911	36.742	37.084	0					26	7	5	0	0	0	0.029043	1	16636	16.494	12.46	1
GKENVQLSAQNILSCTR	17	Unmodified	_GKENVQLSAQNILSCTR_			0	0	1	Q7JWQ7	Q7JWQ7	Q7JWQ7	Swim		MULTI-MSMS	Cactin_IP	959.993	2	959.494	1916.97	35941.4	2.3124	0.0022187	-0.61884	-0.00059378	1.6935	0.0016249	959.494	41.009	0.47566	41.009	40.836	41.312	0					53	11	6	0	0	0	1.4119e-83	2	18661	220.19	204.05	1
GKENVQLSAQNILSCTR	17	Unmodified	_GKENVQLSAQNILSCTR_			0	0	1	Q7JWQ7	Q7JWQ7	Q7JWQ7	Swim		MULTI-MSMS	Cactin_IP	640	3	639.999	1916.97	43804.8	2.4935	0.0015959	-0.22639	-0.00014489	2.2671	0.001451	639.999	41.006	0.80799	41.006	40.798	41.606	0					93	19	8	0	0	0	2.9424e-136	2	18665	201.57	193.26	1
GKENVQLSAQNILSCTRR	18	Unmodified	_GKENVQLSAQNILSCTRR_			0	0	2	Q7JWQ7	Q7JWQ7	Q7JWQ7	Swim		MULTI-MSMS	Cactin_IP	519.528	4	519.276	2073.07	48360.2	2.9587	0.0015364	-1.5122	-0.00078526	1.4465	0.00075111	519.526	38.647	0.74312	38.647	38.092	38.835	0					66	17	6	0	0	0	3.2265e-06	6	17587	87.287	81.563	1
GKENVQLSAQNILSCTRR	18	Unmodified	_GKENVQLSAQNILSCTRR_			0	0	2	Q7JWQ7	Q7JWQ7	Q7JWQ7	Swim		MULTI-MSMS	Cactin_IP	692.368	3	692.032	2073.07	41331.3	2.7777	0.0019223	-1.7406	-0.0012046	1.0371	0.00071773	692.366	38.62	0.70172	38.62	38.133	38.835	0					63	16	6	0	0	0	1.2967e-10	1	17503	124.43	103.78	1
GKHILTISGHTAPIK	15	Unmodified	_GKHILTISGHTAPIK_			0	0	1	M9PB96;Q9VKQ3	M9PB96	M9PB96	CG6724	Ribosome biogenesis protein WDR12 homolog	MULTI-MSMS	Cactin_IP	525.314	3	524.979	1571.91	47765.8	2.3153	0.0012155	0.093642	4.916e-05	2.409	0.0012647	525.314	27.838	0.58939	27.838	27.61	28.2	0					31	13	4	0	0	0	0.018291	1	11986	28.812	17.542	1
GLCAIAQAESLR	12	Unmodified	_GLCAIAQAESLR_			0	0	0	G3M3A2;Q06559	G3M3A2	G3M3A2	RpS3	40S ribosomal protein S3	MULTI-MSMS	Cactin_IP	644.84	2	644.838	1287.66	43669.7	3.0567	0.0019711	0.56472	0.00036415	3.6214	0.0023352	645.339	42.3	0.42659	42.3	42.068	42.495	0					21	9	3	0	0	0	0.0037783	1	19356	75.294	64.143	1
GLIGIQGER	9	Unmodified	_GLIGIQGER_			0	0	0	P08120	P08120	P08120	Cg25C	Collagen alpha-1(IV) chain	MULTI-MSMS	Cactin_IP	471.775	2	471.772	941.529	51318.1	2.947	0.0013903	1.4889	0.00070242	4.4359	0.0020927	471.773	31.971	0.36845	31.971	31.828	32.197	-3.5527e-15					19	8	3	0	0	0	0.01718	1	14131	63.48	17.762	1
GLSEETTTGVHNLYK	15	Unmodified	_GLSEETTTGVHNLYK_			0	0	0	M9PHN8;X2JF40;Q27580	M9PHN8	M9PHN8	Ahcy13	Adenosylhomocysteinase	MULTI-MSMS	Cactin_IP	550.613	3	550.277	1647.81	46258	1.9069	0.0010493	-0.5729	-0.00031526	1.334	0.00073405	550.611	30.959	0.2855	30.959	30.834	31.12	3.5527e-15					9	6	2	0	0	0	4.1562e-05	1	13612	85.457	70.065	1
GLSEETTTGVHNLYK	15	Unmodified	_GLSEETTTGVHNLYK_			0	0	0	M9PHN8;X2JF40;Q27580	M9PHN8	M9PHN8	Ahcy13	Adenosylhomocysteinase	MULTI-MSMS	Cactin_IP	824.912	2	824.912	1647.81	38195.6	1.4622	0.0012062	-0.50564	-0.00041711	0.95658	0.00078909	824.911	30.937	0.28464	30.937	30.794	31.078	-3.5527e-15					17	6	4	0	0	0	5.0088e-05	1	13620	119.16	108.78	1
GMAFLHSLER	10	Unmodified	_GMAFLHSLER_			0	0	0	Q9V400	Q9V400	Q9V400	Ilk		MULTI-MSMS	Cactin_IP	580.799	2	580.798	1159.58	44756	2.2157	0.0012869	0.44351	0.00025759	2.6592	0.0015445	580.798	46.403	0.37658	46.403	46.223	46.6	0					26	8	4	0	0	0	0.011768	1	21412	58.981	55.234	1
GMECEFVGYNK	11	Unmodified	_GMECEFVGYNK_			0	0	0	A1Z9E3	A1Z9E3	A1Z9E3	EfTuM	Elongation factor Tu	MULTI-MSMS	Cactin_IP	667.284	2	667.281	1332.55	42051.8	3.1102	0.0020754	0.98475	0.0006571	4.095	0.0027325	667.282	34.678	0.45902	34.678	34.48	34.939	0					35	10	5	0	0	0	0.0066562	2	15521	65.305	65.305	1
GMVMCKPGSVK	11	Unmodified	_GMVMCKPGSVK_			0	0	1	A1Z9E3	A1Z9E3	A1Z9E3	EfTuM	Elongation factor Tu	MULTI-MSMS	Cactin_IP	597.297	2	597.296	1192.58	44315	1.0212	0.00060994	0.9481	0.00056629	1.9693	0.0011762	597.296	22.313	0.49741	22.313	21.996	22.493	-3.5527e-15					30	11	4	0	0	0	0.010617	1	9140	57.859	41.656	1
GMVMCKPGSVK	11	Unmodified	_GMVMCKPGSVK_			0	0	1	A1Z9E3	A1Z9E3	A1Z9E3	EfTuM	Elongation factor Tu	MULTI-SECPEP	Cactin_IP	399.461	3	398.533	1192.58	54164.7	0.98733	0.00039349	0.56047	0.00022337	1.5478	0.00061685	398.533	22.279	0.3332	22.279	22.121	22.454	0					24	7	4	0	0	0	0.027147	1	9126	29.936	21.354	1
GPLVVYDKDEGLRK	14	Unmodified	_GPLVVYDKDEGLRK_			0	0	2	P09180	P09180	P09180	RpL4	60S ribosomal protein L4	MULTI-MSMS	Cactin_IP	530.296	3	530.295	1587.86	47516.4	1.6842	0.00089311	-0.27897	-0.00014793	1.4052	0.00074518	530.294	29.331	0.55101	29.331	29.144	29.695	0					44	13	4	0	0	0	1.6731e-05	2	12887	109.22	108.07	1
GPLVVYDKDEGLRK	14	Unmodified	_GPLVVYDKDEGLRK_			0	0	2	P09180	P09180	P09180	RpL4	60S ribosomal protein L4	MULTI-MSMS	Cactin_IP	794.939	2	794.938	1587.86	40211.5	1.5505	0.0012326	-0.15297	-0.0001216	1.3976	0.001111	794.939	29.325	0.43258	29.325	29.182	29.615	3.5527e-15					26	10	3	0	0	0	0.001351	1	12739	83	81.951	1
GPLVVYDKDEGLRK	14	Unmodified	_GPLVVYDKDEGLRK_			0	0	2	P09180	P09180	P09180	RpL4	60S ribosomal protein L4	MULTI-MSMS	Cactin_IP	398.224	4	397.973	1587.86	58053.8	1.265	0.00050342	-0.34149	-0.0001359	0.92348	0.00036752	398.223	29.352	0.5129	29.352	29.182	29.695	3.5527e-15					32	12	4	0	0	0	0.00027586	1	12759	69.716	65.086	1
GQPVGLGWDGITK	13	Unmodified	_GQPVGLGWDGITK_			0	0	0	O46231;E1JJ21;Q9VA56;Q9VA58;C7LAH8;A0A0B4KHF2;Q9VA59;A0A0B4K7R6;A0A0B4KHW6;A8JRH3;A0A0B4K6N4	O46231	O46231	tmod;tmod-RC		MULTI-MSMS	Cactin_IP	664.356	2	664.354	1326.69	42569.5	3.5915	0.0023861	-0.051653	-3.4316e-05	3.5399	0.0023517	664.354	45.12	0.59189	45.12	44.844	45.436	0					58	13	5	0	0	0	0.00060943	2	20843	82.171	82.171	1
GRDVIAQAQSGTGK	14	Unmodified	_GRDVIAQAQSGTGK_			0	0	1	C9QP42;Q02748;Q9VHS8	C9QP42;Q9VHS8	C9QP42	eIF-4a;eIF4AIII	Eukaryotic initiation factor 4A;Eukaryotic initiation factor 4A-III	MULTI-MSMS	Cactin_IP	694.368	2	694.368	1386.72	42264.2	1.0566	0.0007337	-0.2645	-0.00018366	0.79215	0.00055004	694.368	19.006	0.66194	19.006	18.866	19.528	0					48	15	5	0	0	0	1.8983e-14	1	7448	172.09	151.22	1
GRDVIAQAQSGTGK	14	Unmodified	_GRDVIAQAQSGTGK_			0	0	1	C9QP42;Q02748;Q9VHS8	C9QP42;Q9VHS8	C9QP42	eIF-4a;eIF4AIII	Eukaryotic initiation factor 4A;Eukaryotic initiation factor 4A-III	MULTI-MSMS	Cactin_IP	463.582	3	463.248	1386.72	50486.8	0.8165	0.00037824	-0.58112	-0.0002692	0.23538	0.00010904	463.248	19.046	0.66154	19.046	18.824	19.486	0					51	15	5	0	0	0	0.0024669	4	7476	46.68	43.638	1
GSALCALEDKSPEIGK	16	Unmodified	_GSALCALEDKSPEIGK_			0	0	1	A1Z9E3	A1Z9E3	A1Z9E3	EfTuM	Elongation factor Tu	MULTI-MSMS	Cactin_IP	558.949	3	558.95	1673.83	46474	3.1759	0.0017752	-4.5151	-0.0025237	-1.3391	-0.00074851	558.947	38.636	0.44569	38.636	38.389	38.835	0					17	10	2	0	0	0	0.018591	1	17517	27.496	22.319	1
GSSDYELVGQGEKETPVQK	19	Unmodified	_GSSDYELVGQGEKETPVQK_			0	0	1	Q7K2D2	Q7K2D2	Q7K2D2	Dmn	Probable dynactin subunit 2	MULTI-MSMS	Cactin_IP	684.671	3	684.336	2049.99	42497.3	2.0806	0.0014239	-0.11369	-7.7799e-05	1.967	0.0013461	684.67	28.222	0.29354	28.222	28.03	28.324	0					25	6	5	0	0	0	0.002185	1	12173	52.784	50.985	1
GSTGTLGNFAK	11	Unmodified	_GSTGTLGNFAK_			0	0	0	M9PB84;P31009	M9PB84	M9PB84	RpS2	40S ribosomal protein S2	MULTI-MSMS	Cactin_IP	526.773	2	526.772	1051.53	47553.8	1.4815	0.00078044	0.063858	3.3639e-05	1.5454	0.00081408	526.772	28.583	0.27653	28.583	28.403	28.68	3.5527e-15					14	6	3	0	0	0	0.0041825	1	12383	76.827	61.165	1
GTALNVAEYLTPVLK	15	Unmodified	_GTALNVAEYLTPVLK_			0	0	0	Q9VVS6	Q9VVS6	Q9VVS6	Atg3	Autophagy-related protein 3	MULTI-MSMS	Cactin_IP	794.953	2	794.951	1587.89	39522.6	2.0256	0.0016102	-0.1754	-0.00013944	1.8502	0.0014708	795.453	57.03	0.27707	57.03	56.87	57.147	-7.1054e-15					16	6	4	0	0	0	4.092e-05	1	26982	110.86	101.85	1
GTFNFDDFKR	10	Unmodified	_GTFNFDDFKR_			0	0	1	A0A0B4JD11;Q9NJH0	A0A0B4JD11	A0A0B4JD11	Ef1gamma	Elongation factor 1-gamma	MULTI-MSMS	Cactin_IP	623.798	2	623.796	1245.58	44057	3.2788	0.0020453	-0.42455	-0.00026484	2.8543	0.0017805	623.796	43.258	0.50536	43.258	42.986	43.491	0					44	11	5	0	0	0	0.013557	2	19800	101.64	80.18	1
GTFNFDDFKR	10	Unmodified	_GTFNFDDFKR_			0	0	1	A0A0B4JD11;Q9NJH0	A0A0B4JD11	A0A0B4JD11	Ef1gamma	Elongation factor 1-gamma	MULTI-MSMS	Cactin_IP	416.535	3	416.2	1245.58	54486.6	2.8737	0.001196	-0.93374	-0.00038862	1.9399	0.0008074	416.2	43.23	0.50536	43.23	42.986	43.491	0					39	11	4	0	0	0	0.01435	1	19827	33.866	29.568	1
GTVISAFGSLPK	12	Unmodified	_GTVISAFGSLPK_			0	0	0	Q7K0K1	Q7K0K1	Q7K0K1			MULTI-MSMS	Cactin_IP	588.837	2	588.835	1175.66	45203.7	2.6044	0.0015336	4.0233	0.002369	6.6277	0.0039026	588.835	49.339	0.33254	49.339	49.156	49.489	7.1054e-15					24	7	4	0	0	0	0.0061592	1	22966	57.348	49.703	1
GTVVTGRLER	10	Unmodified	_GTVVTGRLER_			0	0	1	A1Z9E3	A1Z9E3	A1Z9E3	EfTuM	Elongation factor Tu	MULTI-MSMS	Cactin_IP	363.212	3	363.212	1086.61	59166.9	0.97957	0.00035579	-0.28706	-0.00010426	0.69251	0.00025153	363.212	21.623	0.36557	21.623	21.417	21.783	0					19	8	3	0	0	0	0.010632	1	8772	33.229	19.022	1
GVAINFITDDDRR	13	Unmodified	_GVAINFITDDDRR_			0	0	1	C9QP42;Q02748	C9QP42	C9QP42	eIF-4a	Eukaryotic initiation factor 4A	MULTI-MSMS	Cactin_IP	497.925	3	497.923	1490.75	49139.5	3.2844	0.0016354	0.081772	4.0716e-05	3.3661	0.0016761	497.923	43.514	0.62974	43.514	43.197	43.827	0					43	14	4	0	0	0	0.00012664	1	19922	106.01	98.463	1
GVAINFITDDDRR	13	Unmodified	_GVAINFITDDDRR_			0	0	1	C9QP42;Q02748	C9QP42	C9QP42	eIF-4a	Eukaryotic initiation factor 4A	MULTI-MSMS	Cactin_IP	746.383	2	746.381	1490.75	40074.2	3.2861	0.0024527	0.046925	3.5024e-05	3.333	0.0024877	746.381	43.526	0.58887	43.526	43.238	43.827	0					42	13	4	0	0	0	2.4368e-05	1	20024	128.38	102.26	1
GVDSVSVSPDGLR	13	Unmodified	_GVDSVSVSPDGLR_			0	0	0	M9PB96;Q9VKQ3	M9PB96	M9PB96	CG6724	Ribosome biogenesis protein WDR12 homolog	MULTI-MSMS	Cactin_IP	644.335	2	644.331	1286.65	43193.2	4.0493	0.0026091	1.21	0.00077964	5.2593	0.0033887	644.332	32.344	0.84267	32.344	32.033	32.876	0					65	19	5	0	0	0	4.6565e-09	2	14395	140.07	115.3	1
GVLLYGPPGTGK	12	Unmodified	_GVLLYGPPGTGK_			0	0	0	O18413;Q9VA54;Q9V3V6	O18413	O18413	Rpt6;Rpt6R;Rpt5	26S protease regulatory subunit 8	MULTI-MSMS	Cactin_IP	579.833	2	579.83	1157.64	45660	2.6811	0.0015546	2.1138	0.0012256	4.7949	0.0027802	579.831	39.334	0.47607	39.334	39.078	39.554	0					34	10	4	0	0	0	0.032065	1	17842	45.368	0	1
GVSASIAGR	9	Unmodified	_GVSASIAGR_			0	0	0	Q9VN39;Q8T0Q2	Q9VN39	Q9VN39			MULTI-MSMS	Cactin_IP	409.231	2	409.23	816.445	53609.6	1.364	0.00055819	-0.19524	-7.9899e-05	1.1688	0.00047829	409.23	20.416	0.41953	20.416	20.244	20.664	0					27	9	4	0	0	0	0.0093532	1	8162	86.794	53.056	1
GVVDENCYPYTQHR	14	Unmodified	_GVVDENCYPYTQHR_			0	0	0	Q7JWQ7	Q7JWQ7	Q7JWQ7	Swim		MULTI-MSMS	Cactin_IP	869.889	2	869.386	1736.76	37376	1.8802	0.0016346	-0.95824	-0.00083308	0.92194	0.00080153	869.386	26.264	0.86095	26.264	25.838	26.699	-3.5527e-15					70	20	5	0	0	0	1.5277e-05	3	11266	137.17	137.17	1
GVVDENCYPYTQHRDTCK	18	Unmodified	_GVVDENCYPYTQHRDTCK_			0	0	1	Q7JWQ7	Q7JWQ7	Q7JWQ7	Swim		MULTI-MSMS	Cactin_IP	561.499	4	561.247	2240.96	46471.6	3.2666	0.0018334	0.45325	0.00025438	3.7199	0.0020878	561.498	24.073	0.6209	24.073	23.742	24.363	0					73	14	7	0	0	0	0.0083471	1	10011	34.274	32.056	1
GVVDENCYPYTQHRDTCK	18	Unmodified	_GVVDENCYPYTQHRDTCK_			0	0	1	Q7JWQ7	Q7JWQ7	Q7JWQ7	Swim		MULTI-MSMS	Cactin_IP	748.331	3	747.993	2240.96	39687	2.9818	0.0022303	0.67607	0.00050569	3.6578	0.002736	748.328	24.082	0.58104	24.082	23.742	24.323	0					65	13	7	0	0	0	0.0007249	1	10030	70.942	67.933	1
GVVDSEDLPLNISR	14	Unmodified	_GVVDSEDLPLNISR_			0	0	0	M9PBL3;P02828	M9PBL3	M9PBL3	Hsp83	Heat shock protein 83	MULTI-MSMS	Cactin_IP	757.399	2	757.396	1512.78	41022.3	2.7226	0.0020621	0.45757	0.00034656	3.1802	0.0024086	757.898	45.927	0.33936	45.927	45.693	46.033	0					20	7	4	0	0	0	0.0025924	2	21197	73.781	0	1
GYEGAIGLIGQK	12	Unmodified	_GYEGAIGLIGQK_			0	0	0	P08120	P08120	P08120	Cg25C	Collagen alpha-1(IV) chain	MULTI-MSMS	Cactin_IP	603.331	2	603.33	1204.65	44944.4	2.6862	0.0016207	-2.3937	-0.0014442	0.29253	0.00017649	603.33	42.427	0.93061	42.427	41.769	42.699	0					50	21	4	0	0	0	0.0011501	2	19437	93.551	87.448	1
GYNLPQPK	8	Unmodified	_GYNLPQPK_			0	0	0	P09180	P09180	P09180	RpL4	60S ribosomal protein L4	MULTI-MSMS	Cactin_IP	458.749	2	458.748	915.481	52170.3	1.414	0.00064865	0.3678	0.00016873	1.7818	0.00081738	458.748	27.008	1.2403	27.008	26.245	27.485	0					110	29	5	0	0	0	0.027531	2	11707	103.29	75.179	1
GYSFTTTAER	10	Unmodified	_GYSFTTTAER_			0	0	0	A0A0B4LH50;P53501;P10981;P83967;M9PFZ6;P02574;P02572;X2JCP8;P10987	A0A0B4LH50;P02572;X2JCP8	X2JCP8	Act87E;Act57B;Act88F;Act79B;Act42A;Act5C	Actin-57B;Actin-87E;Actin, indirect flight muscle;Actin, larval muscle;Actin-42A;Actin-5C	MULTI-MSMS	Cactin_IP	566.768	2	566.767	1131.52	46193.9	1.646	0.00093288	-0.44838	-0.00025412	1.1976	0.00067875	566.768	28.424	0.67006	28.424	28.2	28.87	-3.5527e-15					79	16	6	0	0	0	0.00015715	2	12235	124.23	87.21	1
GYSFTTTAEREIVR	14	Unmodified	_GYSFTTTAEREIVR_			0	0	1	A0A0B4LH50;P53501;P10981;P83967;M9PFZ6;P02574;P02572;X2JCP8;P10987	A0A0B4LH50;P02572;X2JCP8	X2JCP8	Act87E;Act57B;Act88F;Act79B;Act42A;Act5C	Actin-57B;Actin-87E;Actin, indirect flight muscle;Actin, larval muscle;Actin-42A;Actin-5C	MULTI-MSMS	Cactin_IP	815.416	2	815.415	1628.82	38843.7	2.1082	0.001719	0.51365	0.00041884	2.6218	0.0021379	815.415	41.193	0.52783	41.193	40.952	41.48	7.1054e-15					55	12	6	0	0	0	1.8499e-09	1	18766	128.51	114.36	1
GYSFTTTAEREIVR	14	Unmodified	_GYSFTTTAEREIVR_			0	0	1	A0A0B4LH50;P53501;P10981;P83967;M9PFZ6;P02574;P02572;X2JCP8;P10987	A0A0B4LH50;P02572;X2JCP8	X2JCP8	Act87E;Act57B;Act88F;Act79B;Act42A;Act5C	Actin-57B;Actin-87E;Actin, indirect flight muscle;Actin, larval muscle;Actin-42A;Actin-5C	MULTI-MSMS	Cactin_IP	544.616	3	543.946	1628.82	47653.4	2.2749	0.0012374	0.12279	6.6792e-05	2.3977	0.0013042	543.946	41.198	0.65313	41.198	40.952	41.606	0					68	15	6	0	0	0	7.2707e-16	4	18777	150.21	138.07	1
GYVAGDSK	8	Unmodified	_GYVAGDSK_			0	0	0	P08736;A4V3Q6;P05303	P08736	P08736	Ef1alpha48D;Ef1alpha100E	Elongation factor 1-alpha 1;Elongation factor 1-alpha;Elongation factor 1-alpha 2	MSMS	Cactin_IP	398.696	2	398.695	795.376	非数字	非数字	非数字	非数字	非数字	非数字	非数字	非数字	16.877	1	16.877	16.377	17.377	0								0	0	0	0.030167	1	6407	33.55	12.996	1
HELKDVEER	9	Unmodified	_HELKDVEER_			0	0	1	Q9VXN3	Q9VXN3	Q9VXN3			MULTI-MSMS	Cactin_IP	385.532	3	385.532	1153.57	55786	1.0583	0.00040801	0.035313	1.3614e-05	1.0936	0.00042162	385.531	17.315	0.29915	17.315	17.165	17.464	0					18	6	4	0	0	0	0.0065307	1	6610	48.091	44.418	1
HELKDVEER	9	Unmodified	_HELKDVEER_			0	0	1	Q9VXN3	Q9VXN3	Q9VXN3			MULTI-MSMS	Cactin_IP	577.794	2	577.794	1153.57	45745.1	1.0347	0.00059786	0.18344	0.00010599	1.2182	0.00070384	577.794	17.315	0.17078	17.315	17.208	17.379	0					8	3	3	0	0	0	0.028416	1	6628	68.224	59.361	1
HGQEIDLLEKELIR	14	Unmodified	_HGQEIDLLEKELIR_			0	0	1	M9NE89;P08928	M9NE89	M9NE89	Lam	Lamin Dm0	MULTI-SECPEP	Cactin_IP	564.361	3	564.981	1691.92	46112.9	3.3161	0.0018735	0.68877	0.00038914	4.0048	0.0022627	564.981	51.04	0.29597	51.04	50.85	51.146	0					18	6	4	0	0	0	0.017259	1	23840	31.389	28.963	1
HGSMAFYPK	9	Oxidation (M)	_HGSM(ox)AFYPK_	HGSM(1)AFYPK	HGSM(65.04)AFYPK	0	1	0	O16797	O16797	O16797	RpL3	60S ribosomal protein L3	MULTI-MSMS	Cactin_IP	527.246	2	527.245	1052.47	47130.4	1.4056	0.00074109	0.28834	0.00015203	1.6939	0.00089311	527.245	21.804	0.9522	21.804	21.502	22.454	0					65	22	5	0	0	0	0.0019606	2	8935	65.038	49.406	1
HGSMAFYPK	9	Unmodified	_HGSMAFYPK_			0	0	0	O16797	O16797	O16797	RpL3	60S ribosomal protein L3	MULTI-MSMS	Cactin_IP	519.14	2	519.247	1036.48	46786.4	2.0474	0.0010631	-0.36051	-0.0001872	1.6869	0.00087593	519.247	28.344	0.58212	28.344	27.901	28.483	3.5527e-15					45	13	5	0	0	0	0.0094726	2	12267	108.46	105	1
HGSMAFYPK	9	Unmodified	_HGSMAFYPK_			0	0	0	O16797	O16797	O16797	RpL3	60S ribosomal protein L3	MULTI-MSMS	Cactin_IP	346.501	3	346.501	1036.48	58789	1.8407	0.0006378	-0.11119	-3.8528e-05	1.7295	0.00059927	346.501	28.309	0.58502	28.309	27.859	28.444	0					36	13	4	0	0	0	0.030907	1	12214	29.473	27.415	1
HIIAQEVAADPQSYNDAVLGK	21	Unmodified	_HIIAQEVAADPQSYNDAVLGK_			0	0	0	B6IDQ5;M9PED6;Q9VRJ9	B6IDQ5	B6IDQ5	CG4603-RA;CG4603	Ubiquitin thioesterase OTU1	MULTI-MSMS	Cactin_IP	747.387	3	747.05	2238.13	40084	2.5943	0.0019381	0.79873	0.00059669	3.3931	0.0025348	747.385	40.518	0.38083	40.518	40.299	40.68	0					32	8	5	0	0	0	0.0060321	1	18431	58.123	48.96	1
HILTISGHTAPIK	13	Unmodified	_HILTISGHTAPIK_			0	0	0	M9PB96;Q9VKQ3	M9PB96	M9PB96	CG6724	Ribosome biogenesis protein WDR12 homolog	MULTI-MSMS	Cactin_IP	463.274	3	463.273	1386.8	51225.8	1.6366	0.00075819	1.0696	0.00049554	2.7062	0.0012537	463.274	30.621	0.57606	30.621	30.299	30.875	3.5527e-15					46	13	5	0	0	0	0.031171	1	13390	31.989	29.038	1
HILTISGHTAPIK	13	Unmodified	_HILTISGHTAPIK_			0	0	0	M9PB96;Q9VKQ3	M9PB96	M9PB96	CG6724	Ribosome biogenesis protein WDR12 homolog	MULTI-MSMS	Cactin_IP	694.409	2	694.406	1386.8	42328.8	1.8819	0.0013068	0.86791	0.00060268	2.7498	0.0019095	694.407	30.57	0.41467	30.57	30.379	30.794	0					27	9	4	0	0	0	0.02454	1	13413	46.158	41.511	1
HLHHRQHRGK	10	Unmodified	_HLHHRQHRGK_			0	0	2	A1Z7F5;B7YZT0;A0A0B4KF15	A1Z7F5	A1Z7F5	mtt		MULTI-MSMS	Cactin_IP	653.363	2	653.361	1304.71	42997.1	3.4638	0.0022631	-0.94328	-0.0006163	2.5205	0.0016468	653.36	34.262	1.402	34.262	33.925	35.327	0					90	33	5	0	0	0	0.0056022	1	15361	57.559	57.559	1
HLIPCATSGESK	12	Unmodified	_HLIPCATSGESK_			0	0	0	P92177	P92177	P92177	14-3-3epsilon	14-3-3 protein epsilon	MULTI-MSMS	Cactin_IP	650.323	2	650.322	1298.63	43282.9	1.6019	0.0010417	0.11098	7.2173e-05	1.7129	0.0011139	650.322	22.552	0.23863	22.552	22.413	22.651	0					16	5	4	0	0	0	0.0023116	1	9276	90.108	81.245	1
HLYEELSSGQQLCK	14	Unmodified	_HLYEELSSGQQLCK_			0	0	0	M9PEW8;Q9VSW7	M9PEW8	M9PEW8			MULTI-MSMS	Cactin_IP	564.941	3	564.607	1690.8	45114.5	1.8659	0.0010535	0.80772	0.00045604	2.6736	0.0015095	564.608	31.159	0.20121	31.159	31.078	31.279	0					11	4	3	0	0	0	0.00081983	1	13729	50.897	38.514	1
HQGVMVGMGQK	11	2 Oxidation (M)	_HQGVM(ox)VGM(ox)GQK_	HQGVM(1)VGM(1)GQK	HQGVM(56.55)VGM(56.55)GQK	0	2	0	A0A0B4LH50;P53501;P10981;P83967;M9PFZ6;P02574;P02572;X2JCP8;P10987	A0A0B4LH50;P02572;X2JCP8	X2JCP8	Act87E;Act57B;Act88F;Act79B;Act42A;Act5C	Actin-57B;Actin-87E;Actin, indirect flight muscle;Actin, larval muscle;Actin-42A;Actin-5C	MULTI-MSMS	Cactin_IP	401.859	3	401.858	1202.55	54923.6	1.789	0.00071894	0.4204	0.00016894	2.2094	0.00088788	401.859	16.506	0.27502	16.506	16.425	16.7	0					17	7	3	0	0	0	0.00074474	1	6230	56.548	51.607	1
HQGVMVGMGQK	11	2 Oxidation (M)	_HQGVM(ox)VGM(ox)GQK_	HQGVM(1)VGM(1)GQK	HQGVM(99.44)VGM(99.44)GQK	0	2	0	A0A0B4LH50;P53501;P10981;P83967;M9PFZ6;P02574;P02572;X2JCP8;P10987	A0A0B4LH50;P02572;X2JCP8	X2JCP8	Act87E;Act57B;Act88F;Act79B;Act42A;Act5C	Actin-57B;Actin-87E;Actin, indirect flight muscle;Actin, larval muscle;Actin-42A;Actin-5C	MSMS	Cactin_IP	602.286	2	602.284	1202.55	非数字	非数字	非数字	非数字	非数字	非数字	非数字	非数字	16.495	1	16.495	15.995	16.995	0								0	0	0	2.9156e-14	1	6220	99.442	90.025	1
HQGVMVGMGQK	11	Oxidation (M)	_HQGVMVGM(ox)GQK_	HQGVMVGM(1)GQK	HQGVM(-36.23)VGM(36.23)GQK	0	1	0	A0A0B4LH50;P53501;P10981;P83967;M9PFZ6;P02574;P02572;X2JCP8;P10987	A0A0B4LH50;P02572;X2JCP8	X2JCP8	Act87E;Act57B;Act88F;Act79B;Act42A;Act5C	Actin-57B;Actin-87E;Actin, indirect flight muscle;Actin, larval muscle;Actin-42A;Actin-5C	MULTI-MSMS	Cactin_IP	594.287	2	594.287	1186.56	45052.6	0.84995	0.00050511	-0.44012	-0.00026156	0.40983	0.00024356	594.287	17.566	0.285	17.566	17.464	17.749	0					21	6	5	0	0	0	0.00082725	1	6735	67.993	64.421	2
HQGVMVGMGQK	11	Oxidation (M)	_HQGVMVGM(ox)GQK_	HQGVM(0.002)VGM(0.998)GQK	HQGVM(-28.17)VGM(28.17)GQK	0	1	0	A0A0B4LH50;P53501;P10981;P83967;M9PFZ6;P02574;P02572;X2JCP8;P10987	A0A0B4LH50;P02572;X2JCP8	X2JCP8	Act87E;Act57B;Act88F;Act79B;Act42A;Act5C	Actin-57B;Actin-87E;Actin, indirect flight muscle;Actin, larval muscle;Actin-42A;Actin-5C	MULTI-MSMS	Cactin_IP	396.527	3	396.527	1186.56	54382.4	0.74144	0.000294	-0.1962	-7.7798e-05	0.54524	0.0002162	396.527	17.568	0.24524	17.568	17.464	17.71	-3.5527e-15					15	5	4	0	0	0	0.0026179	1	6754	47.302	44.091	2
HQGVMVGMGQK	11	Oxidation (M)	_HQGVM(ox)VGMGQK_	HQGVM(1)VGMGQK	HQGVM(61.77)VGM(-61.77)GQK	0	1	0	A0A0B4LH50;P53501;P10981;P83967;M9PFZ6;P02574;P02572;X2JCP8;P10987	A0A0B4LH50;P02572;X2JCP8	X2JCP8	Act87E;Act57B;Act88F;Act79B;Act42A;Act5C	Actin-57B;Actin-87E;Actin, indirect flight muscle;Actin, larval muscle;Actin-42A;Actin-5C	MULTI-MSMS	Cactin_IP	594.287	2	594.287	1186.56	44627.9	0.96341	0.00057254	-0.18176	-0.00010802	0.78165	0.00046453	594.287	19.006	1.84	19.006	18.866	20.706	0					86	43	6	0	0	0	5.4381e-06	1	7458	128.12	118.21	2
HQGVMVGMGQK	11	Unmodified	_HQGVMVGMGQK_			0	0	0	A0A0B4LH50;P53501;P10981;P83967;M9PFZ6;P02574;P02572;X2JCP8;P10987	A0A0B4LH50;P02572;X2JCP8	X2JCP8	Act87E;Act57B;Act88F;Act79B;Act42A;Act5C	Actin-57B;Actin-87E;Actin, indirect flight muscle;Actin, larval muscle;Actin-42A;Actin-5C	MULTI-MSMS	Cactin_IP	586.376	2	586.289	1170.56	45875.6	1.6423	0.00096287	-1.4928	-0.0008752	0.14953	8.7669e-05	586.289	22.864	0.89657	22.864	22.493	23.39	0					68	22	6	0	0	0	5.8888e-38	3	9387	180.44	144.56	1
HQGVMVGMGQK	11	Unmodified	_HQGVMVGMGQK_			0	0	0	A0A0B4LH50;P53501;P10981;P83967;M9PFZ6;P02574;P02572;X2JCP8;P10987	A0A0B4LH50;P02572;X2JCP8	X2JCP8	Act87E;Act57B;Act88F;Act79B;Act42A;Act5C	Actin-57B;Actin-87E;Actin, indirect flight muscle;Actin, larval muscle;Actin-42A;Actin-5C	MULTI-MSMS	Cactin_IP	391.195	3	391.195	1170.56	54810.5	1.425	0.00055747	-1.1319	-0.0004428	0.29312	0.00011467	391.195	22.865	0.58372	22.865	22.57	23.154	0					44	14	5	0	0	0	0.0015681	1	9481	48.998	42.704	1
HQGVMVGMGQKDSYVGDEAQSK	22	2 Oxidation (M)	_HQGVM(ox)VGM(ox)GQKDSYVGDEAQSK_	HQGVM(1)VGM(1)GQKDSYVGDEAQSK	HQGVM(66.64)VGM(66.64)GQKDSYVGDEAQSK	0	2	1	A0A0B4LH50;P53501;P10981;P83967;P02572;X2JCP8;P10987	A0A0B4LH50;P02572;X2JCP8	X2JCP8	Act87E;Act57B;Act88F;Act42A;Act5C	Actin-57B;Actin-87E;Actin, indirect flight muscle;Actin-42A;Actin-5C	MULTI-MSMS	Cactin_IP	596.775	4	596.522	2382.06	44528.2	1.5254	0.00090996	-1.693	-0.0010099	-0.1676	-9.9979e-05	596.771	20.176	0.79516	20.176	19.99	20.785	0					69	18	6	0	0	0	0.0037234	1	8036	66.636	63.492	1
HQGVMVGMGQKDSYVGDEAQSK	22	Oxidation (M)	_HQGVMVGM(ox)GQKDSYVGDEAQSK_	HQGVM(0.008)VGM(0.992)GQKDSYVGDEAQSK	HQGVM(-21.12)VGM(21.12)GQKDSYVGDEAQSK	0	1	1	A0A0B4LH50;P53501;P10981;P83967;P02572;X2JCP8;P10987	A0A0B4LH50;P02572;X2JCP8	X2JCP8	Act87E;Act57B;Act88F;Act42A;Act5C	Actin-57B;Actin-87E;Actin, indirect flight muscle;Actin-42A;Actin-5C	MULTI-MSMS	Cactin_IP	790.031	3	789.695	2366.06	39180.3	1.4647	0.0011567	-0.35762	-0.00028241	1.1071	0.00087429	790.029	22.431	0.57102	22.431	22.039	22.61	0					49	13	5	0	0	0	0.00098957	1	9194	72.145	69.001	2
HQGVMVGMGQKDSYVGDEAQSKR	23	2 Oxidation (M)	_HQGVM(ox)VGM(ox)GQKDSYVGDEAQSKR_	HQGVM(1)VGM(1)GQKDSYVGDEAQSKR	HQGVM(133.09)VGM(133.09)GQKDSYVGDEAQSKR	0	2	2	A0A0B4LH50;P53501;P10981;P83967;P02572;X2JCP8;P10987	A0A0B4LH50;P02572;X2JCP8	X2JCP8	Act87E;Act57B;Act88F;Act42A;Act5C	Actin-57B;Actin-87E;Actin, indirect flight muscle;Actin-42A;Actin-5C	MULTI-MSMS	Cactin_IP	635.799	4	635.547	2538.16	43759.7	1.3537	0.00086032	0.20876	0.00013268	1.5624	0.00099299	635.798	19.255	0.46106	19.255	19.067	19.528	0					40	10	6	0	0	0	2.3539e-19	1	7612	133.09	121.64	1
HQGVMVGMGQKDSYVGDEAQSKR	23	Oxidation (M)	_HQGVMVGM(ox)GQKDSYVGDEAQSKR_	HQGVM(0.166)VGM(0.834)GQKDSYVGDEAQSKR	HQGVM(-7.02)VGM(7.02)GQKDSYVGDEAQSKR	0	1	2	A0A0B4LH50;P53501;P10981;P83967;P02572;X2JCP8;P10987	A0A0B4LH50;P02572;X2JCP8	X2JCP8	Act87E;Act57B;Act88F;Act42A;Act5C	Actin-57B;Actin-87E;Actin, indirect flight muscle;Actin-42A;Actin-5C	MULTI-MSMS	Cactin_IP	631.8	4	631.548	2522.16	43993.4	1.1859	0.00074898	-0.41692	-0.0002633	0.76902	0.00048567	631.548	21.376	0.6775	21.376	20.866	21.544	0					52	15	6	0	0	0	0.0012218	1	8645	60.602	57.679	2
HQGVMVGMGQKDSYVGDEAQSKR	23	Oxidation (M)	_HQGVM(ox)VGMGQKDSYVGDEAQSKR_	HQGVM(0.99)VGM(0.01)GQKDSYVGDEAQSKR	HQGVM(20.17)VGM(-20.17)GQKDSYVGDEAQSKR	0	1	2	A0A0B4LH50;P53501;P10981;P83967;P02572;X2JCP8;P10987	A0A0B4LH50;P02572;X2JCP8	X2JCP8	Act87E;Act57B;Act88F;Act42A;Act5C	Actin-57B;Actin-87E;Actin, indirect flight muscle;Actin-42A;Actin-5C	MULTI-MSMS	Cactin_IP	631.801	4	631.548	2522.16	43862.5	2.14	0.0013515	-0.84279	-0.00053226	1.2972	0.00081927	631.799	23.188	0.58827	23.188	23.038	23.626	0					34	14	5	0	0	0	0.00096404	1	9589	66.045	60.677	2
HQGVMVGMGQKDSYVGDEAQSKR	23	Unmodified	_HQGVMVGMGQKDSYVGDEAQSKR_			0	0	2	A0A0B4LH50;P53501;P10981;P83967;P02572;X2JCP8;P10987	A0A0B4LH50;P02572;X2JCP8	X2JCP8	Act87E;Act57B;Act88F;Act42A;Act5C	Actin-57B;Actin-87E;Actin, indirect flight muscle;Actin-42A;Actin-5C	MULTI-MSMS	Cactin_IP	627.803	4	627.55	2506.17	42736.7	1.9006	0.0011927	-3.6094	-0.0022651	-1.7088	-0.0010723	627.798	26.705	0.70351	26.705	26.365	27.069	-3.5527e-15					69	16	6	0	0	0	0.017499	3	11386	19.693	11.302	1
HQGVMVGMGQKDSYVGDEAQSKR	23	Unmodified	_HQGVMVGMGQKDSYVGDEAQSKR_			0	0	2	A0A0B4LH50;P53501;P10981;P83967;P02572;X2JCP8;P10987	A0A0B4LH50;P02572;X2JCP8	X2JCP8	Act87E;Act57B;Act88F;Act42A;Act5C	Actin-57B;Actin-87E;Actin, indirect flight muscle;Actin-42A;Actin-5C	MULTI-MSMS	Cactin_IP	836.732	3	836.397	2506.17	38164.9	1.4715	0.0012308	0.54784	0.00045821	2.0193	0.001689	836.732	26.716	0.45881	26.716	26.406	26.865	3.5527e-15					37	10	5	0	0	0	0.0030187	1	11419	53.585	45.498	1
HVDQHKEQMDKLNSR	15	Unmodified	_HVDQHKEQMDKLNSR_			0	0	2	Q59E58;A0A0B4JD57;Q59E59;A0A0B4K7Q4;A0A0B4JD95;Q99323	Q59E58	Q59E58	zip	Myosin heavy chain, non-muscle	MULTI-MSMS	Cactin_IP	466.984	4	466.983	1863.9	50989.5	1.5511	0.00072435	-1.3589	-0.0006346	0.19218	8.9745e-05	466.983	16.765	0.51138	16.765	16.527	17.039	0					31	11	5	0	0	0	5.0619e-06	1	6356	101.3	81.914	1
HVDQHKEQMDKLNSR	15	Unmodified	_HVDQHKEQMDKLNSR_			0	0	2	Q59E58;A0A0B4JD57;Q59E59;A0A0B4K7Q4;A0A0B4JD95;Q99323	Q59E58	Q59E58	zip	Myosin heavy chain, non-muscle	MULTI-MSMS	Cactin_IP	622.643	3	622.308	1863.9	43984.5	1.8705	0.0011641	-0.51548	-0.00032079	1.3551	0.00084326	622.641	16.768	0.29822	16.768	16.614	16.912	-3.5527e-15					18	6	5	0	0	0	1.7582e-15	1	6359	142.1	131.51	1
HVDQHKEQMDKLNSR	15	Unmodified	_HVDQHKEQMDKLNSR_			0	0	2	Q59E58;A0A0B4JD57;Q59E59;A0A0B4K7Q4;A0A0B4JD95;Q99323	Q59E58	Q59E58	zip	Myosin heavy chain, non-muscle	MULTI-MSMS	Cactin_IP	932.961	2	932.958	1863.9	35694.9	1.7567	0.0016389	-0.90429	-0.00084367	0.85242	0.00079527	932.958	16.783	0.25698	16.783	16.57	16.827	0					7	5	2	0	0	0	0.011716	1	6363	41.283	35.18	1
IAAEVAAPLAK	11	Unmodified	_IAAEVAAPLAK_			0	0	0	A4V4F2;M9PJN2;M9PHT0;F2FB46;M9PHL7;O61492;E1JJL2;C9QP31	A4V4F2	A4V4F2	Flo2;Flo-2	Flotillin-2	MULTI-MSMS	Cactin_IP	527.32	2	527.319	1052.62	48154.7	2.2482	0.0011855	0.28446	0.00015	2.5326	0.0013355	527.319	30.4	0.57345	30.4	30.178	30.752	0					51	13	5	0	0	0	0.0029613	2	13284	87.476	76.673	1
IADVVYNASNNELVR	15	Unmodified	_IADVVYNASNNELVR_			0	0	0	A0A0B4K6N1;Q8MLY8	A0A0B4K6N1	A0A0B4K6N1	RpS8	40S ribosomal protein S8	MULTI-MSMS	Cactin_IP	838.936	2	838.934	1675.85	37290.7	2.5276	0.0021205	-0.20265	-0.00017001	2.3249	0.0019505	838.933	39.575	0.38211	39.575	39.381	39.763	0					23	8	4	0	0	0	5.9583e-05	1	17969	103.22	93.267	1
IAELTSLPFVTAPNK	15	Unmodified	_IAELTSLPFVTAPNK_			0	0	0	Q8IRQ5;Q9W3X6	Q8IRQ5	Q8IRQ5	l(1)G0255		MULTI-MSMS	Cactin_IP	801.458	2	800.951	1599.89	39207.6	2.849	0.0022819	2.8462	0.0022797	5.6953	0.0045616	801.455	53.258	0.17124	53.258	53.125	53.296	0					8	3	3	0	0	0	0.024988	1	24984	42.743	26.854	1
IAEPYITWGYPNLK	14	Unmodified	_IAEPYITWGYPNLK_			0	0	0	X2J5G6;P32100	X2J5G6	X2J5G6	RpL7	60S ribosomal protein L7	MULTI-MSMS	Cactin_IP	832.94	2	832.938	1663.86	38668.1	2.5555	0.0021286	-0.035113	-2.9247e-05	2.5204	0.0020993	832.937	53.56	0.20283	53.56	53.485	53.688	0					7	4	2	0	0	0	0.0029975	1	25178	60.563	49.734	1
IAEQNSVEK	9	Unmodified	_IAEQNSVEK_			0	0	0	Q9VM43	Q9VM43	Q9VM43	Pvf2		MULTI-MSMS	Cactin_IP	509.265	2	509.264	1016.51	48441.5	1.7936	0.00091342	0.1783	9.0804e-05	1.9719	0.0010042	509.264	16.848	0.16894	16.848	16.743	16.912	0					7	3	3	0	0	0	0.015431	1	6381	69.423	24.976	1
IANLEEQLENEGK	13	Unmodified	_IANLEEQLENEGK_			0	0	0	Q59E58;A0A0B4JD57;Q59E59;A0A0B4K7Q4;A0A0B4JD95;Q99323	Q59E58	Q59E58	zip	Myosin heavy chain, non-muscle	MULTI-MSMS	Cactin_IP	743.874	2	743.873	1485.73	40134.3	2.8151	0.0020941	-1.059	-0.00078779	1.7561	0.0013063	743.872	40.24	0.37239	40.24	40.053	40.425	0					26	8	4	0	0	0	5.5092e-05	1	18298	119.53	112.5	1
IANLEEQLENEGKER	15	Unmodified	_IANLEEQLENEGKER_			0	0	1	Q59E58;A0A0B4JD57;Q59E59;A0A0B4K7Q4;A0A0B4JD95;Q99323	Q59E58	Q59E58	zip	Myosin heavy chain, non-muscle	MULTI-MSMS	Cactin_IP	886.444	2	886.445	1770.87	37801.9	2.6038	0.0023081	-1.3132	-0.0011641	1.2906	0.001144	886.444	38.903	0.48789	38.903	38.719	39.207	0					30	11	5	0	0	0	2.4873e-52	1	17633	198.57	181.66	1
ICTRPFTIFR	10	Unmodified	_ICTRPFTIFR_			0	0	1	Q95RB1	Q95RB1	Q95RB1			MULTI-MSMS	Cactin_IP	437.574	3	437.573	1309.7	51799.8	2.2597	0.0009888	-1.3263	-0.00058035	0.93343	0.00040845	437.572	48.717	0.46821	48.717	48.449	48.918	0					39	11	5	0	0	0	0.0038758	1	22569	51.092	39.559	1
IDAVSVGNVR	10	Unmodified	_IDAVSVGNVR_			0	0	0	Q9VFF0	Q9VFF0	Q9VFF0	UQCR-C1		MULTI-MSMS	Cactin_IP	515.291	2	515.288	1028.56	47093	2.2658	0.0011675	3.0665	0.0015801	5.3323	0.0027477	515.289	28.14	0.33879	28.14	27.944	28.283	0					17	7	3	0	0	0	0.0067088	1	12133	78.334	44.538	1
IEDLSQQAQVAAAEK	15	Unmodified	_IEDLSQQAQVAAAEK_			0	0	0	A0A0B4LEY6;Q94518	A0A0B4LEY6	A0A0B4LEY6	Nacalpha	Nascent polypeptide-associated complex subunit alpha	MULTI-MSMS	Cactin_IP	801.416	2	800.912	1599.81	38133.4	1.6378	0.0013117	4.1448	0.0033196	5.7826	0.0046314	801.417	29.798	0.28415	29.798	29.655	29.94	3.5527e-15					22	6	4	0	0	0	0.0041869	1	13014	57.019	38.708	1
IEEEIGAGVK	10	Unmodified	_IEEEIGAGVK_			0	0	0	E1JHR5;P15007	E1JHR5	E1JHR5	Eno	Enolase	MULTI-MSMS	Cactin_IP	522.785	2	522.782	1043.55	47470.7	3.0034	0.0015701	0.098473	5.148e-05	3.1018	0.0016216	522.783	25.395	1.5256	25.395	24.758	26.284	0					115	36	6	0	0	0	1.3005e-07	3	10702	131.06	75.051	1
IEMEITDLVEK	11	Oxidation (M)	_IEM(ox)EITDLVEK_	IEM(1)EITDLVEK	IEM(42.35)EITDLVEK	0	1	0	O46231;E1JJ21;Q9VA56;Q9VA58;C7LAH8;A0A0B4KHF2;Q9VA59;A0A0B4K7R6;A0A0B4KHW6;A8JRH3;A0A0B4K6N4	O46231	O46231	tmod;tmod-RC		MULTI-MSMS	Cactin_IP	668.34	2	668.339	1334.66	43071.6	2.4795	0.0016571	0.036693	2.4524e-05	2.5162	0.0016816	668.339	41.248	0.36802	41.248	41.069	41.438	0					21	8	3	0	0	0	0.0066919	1	18851	42.348	26.015	1
IEMEITDLVEK	11	Unmodified	_IEMEITDLVEK_			0	0	0	O46231;E1JJ21;Q9VA56;Q9VA58;C7LAH8;A0A0B4KHF2;Q9VA59;A0A0B4K7R6;A0A0B4KHW6;A8JRH3;A0A0B4K6N4	O46231	O46231	tmod;tmod-RC		MULTI-MSMS	Cactin_IP	660.344	2	660.342	1318.67	41132	3.1558	0.0020839	1.1093	0.00073251	4.265	0.0028164	660.343	50.307	0.45696	50.307	49.998	50.455	0					26	10	4	0	0	0	0.0062757	1	23434	98.249	83.582	1
IENFEPVIYPK	11	Unmodified	_IENFEPVIYPK_			0	0	0	A0A0C4DHG6;A0A0C4DHG2;Q07171	A0A0C4DHG6	A0A0C4DHG6	Gel	Gelsolin	MULTI-MSMS	Cactin_IP	675.367	2	674.861	1347.71	42195.1	3.0629	0.002067	2.1377	0.0014426	5.2006	0.0035097	674.862	45.478	0.42691	45.478	45.223	45.65	-7.1054e-15					28	9	4	0	0	0	0.0015185	2	20965	82.749	69.17	1
IESGSGGDSEVQR	13	Unmodified	_IESGSGGDSEVQR_			0	0	0	O18413	O18413	O18413	Rpt6	26S protease regulatory subunit 8	MULTI-MSMS	Cactin_IP	660.806	2	660.805	1319.6	43555.3	2.0775	0.0013728	-1.0592	-0.00069995	1.0182	0.00067284	660.804	16.806	0.12738	16.806	16.7	16.827	0					4	2	2	0	0	0	0.0011529	1	6378	93.058	81.21	1
IGGIGTVPVGR	11	Unmodified	_IGGIGTVPVGR_			0	0	0	P08736;A4V3Q6;P05303	P08736	P08736	Ef1alpha48D;Ef1alpha100E	Elongation factor 1-alpha 1;Elongation factor 1-alpha;Elongation factor 1-alpha 2	MULTI-MSMS	Cactin_IP	513.313	2	513.309	1024.6	48415.7	3.6671	0.0018823	3.1972	0.0016411	6.8642	0.0035235	513.311	32.176	1.0095	32.176	31.951	32.961	0					76	23	5	0	0	0	0.0026361	2	14353	110.87	57.705	1
IGINQGI	7	Unmodified	_IGINQGI_			0	0	0	A4V383;P91929	A4V383	A4V383	ND-42;ND42	NADH dehydrogenase [ubiquinone] 1 alpha subcomplex subunit 10, mitochondrial	MULTI-MSMS	Cactin_IP	714.417	1	714.414	713.407	41238.6	2.418	0.0017274	0.35759	0.00025547	2.7756	0.0019829	714.415	37.02	0.59389	37.02	36.66	37.254	0					27	13	3	0	0	0	0.0038064	2	16701	115.83	82.854	1
IGQNDPLDAVQR	12	Unmodified	_IGQNDPLDAVQR_			0	0	0	Q7JWH6	Q7JWH6	Q7JWH6			MULTI-MSMS	Cactin_IP	663.347	2	663.344	1324.67	42469.1	3.9044	0.00259	0.2387	0.00015834	4.1431	0.0027483	663.344	32.184	0.63216	32.184	31.992	32.624	0					47	14	5	0	0	0	0.0027903	1	14254	77.662	56.792	1
IGSAEAHAIELVGK	14	Unmodified	_IGSAEAHAIELVGK_			0	0	0	A4V4F2;M9PJN2;M9PHT0;F2FB46;M9PHL7;O61492;E1JJL2;C9QP31	A4V4F2	A4V4F2	Flo2;Flo-2	Flotillin-2	MULTI-MSMS	Cactin_IP	698.891	2	697.886	1393.76	41539.5	2.4388	0.001702	0.064607	4.5088e-05	2.5034	0.0017471	697.886	37.482	0.46958	37.482	37.211	37.68	0					41	10	5	0	0	0	9.471e-22	3	16912	161.99	145.15	1
IGSAEAHAIELVGKAEAER	19	Unmodified	_IGSAEAHAIELVGKAEAER_			0	0	1	A4V4F2;M9PJN2;M9PHT0;F2FB46;M9PHL7;O61492;E1JJL2;C9QP31	A4V4F2	A4V4F2	Flo2;Flo-2	Flotillin-2	MULTI-MSMS	Cactin_IP	651.684	3	651.013	1950.02	43322.2	3.627	0.0023612	0.0047461	3.0898e-06	3.6317	0.0023643	651.347	45.203	0.63523	45.203	44.886	45.522	0					45	14	4	0	0	0	4.3879e-09	4	20815	102.33	102.33	1
IGSAEAHAIELVGKAEAER	19	Unmodified	_IGSAEAHAIELVGKAEAER_			0	0	1	A4V4F2;M9PJN2;M9PHT0;F2FB46;M9PHL7;O61492;E1JJL2;C9QP31	A4V4F2	A4V4F2	Flo2;Flo-2	Flotillin-2	MULTI-MSMS	Cactin_IP	488.764	4	488.512	1950.02	49664	3.3369	0.0016301	-0.16897	-8.2544e-05	3.1679	0.0015476	488.762	45.204	0.54961	45.204	44.929	45.478	0					53	12	6	0	0	0	0.0073373	1	20803	43.955	43.955	1
IHLVEDRR	8	Unmodified	_IHLVEDRR_			0	0	1	A0A0C4DHG5;P26686	A0A0C4DHG5	A0A0C4DHG5	B52	Serine-arginine protein 55	MULTI-MSMS	Cactin_IP	346.534	3	346.533	1036.58	59728.2	1.672	0.0005794	0.54235	0.00018794	2.2143	0.00076734	346.533	20.33	0.37629	20.33	20.16	20.536	0					22	8	4	0	0	0	0.0030576	1	8142	63.565	45.746	1
IIAEIEQK	8	Unmodified	_IIAEIEQK_			0	0	0	Q7K2D2	Q7K2D2	Q7K2D2	Dmn	Probable dynactin subunit 2	MULTI-MSMS	Cactin_IP	472.779	2	472.277	942.539	51953.4	2.0073	0.00094801	-0.86515	-0.00040859	1.1422	0.00053942	472.276	26.198	0.3203	26.198	25.963	26.284	3.5527e-15					17	7	3	0	0	0	0.024384	2	11156	81.784	48.233	1
IIAPPER	7	Unmodified	_IIAPPER_			0	0	0	A0A0B4LH50;P53501;P10981;P83967;M9PFZ6;P02574;X2JCP8;P10987	A0A0B4LH50;X2JCP8	X2JCP8	Act87E;Act57B;Act88F;Act79B;Act5C	Actin-57B;Actin-87E;Actin, indirect flight muscle;Actin, larval muscle;Actin-5C	MULTI-SECPEP	Cactin_IP	398.207	2	398.24	794.465	53273.1	1.0825	0.00043109	-0.021975	-8.7512e-06	1.0605	0.00042234	398.24	22.551	0.51648	22.551	22.327	22.844	0					44	12	5	0	0	0	0.0020484	1	9196	86.086	35.967	1
IIAPPERK	8	Unmodified	_IIAPPERK_			0	0	1	A0A0B4LH50;P53501;P10981;P83967;M9PFZ6;P02574;X2JCP8;P10987	A0A0B4LH50;X2JCP8	X2JCP8	Act87E;Act57B;Act88F;Act79B;Act5C	Actin-57B;Actin-87E;Actin, indirect flight muscle;Actin, larval muscle;Actin-5C	MULTI-MSMS	Cactin_IP	308.528	3	308.527	922.56	59288.7	1.222	0.00037703	1.0609	0.00032732	2.2829	0.00070435	308.528	19.128	0.70902	19.128	18.947	19.656	0					53	16	5	0	0	0	0.0052987	1	7633	57.047	40.903	1
IIAPPERK	8	Unmodified	_IIAPPERK_			0	0	1	A0A0B4LH50;P53501;P10981;P83967;M9PFZ6;P02574;X2JCP8;P10987	A0A0B4LH50;X2JCP8	X2JCP8	Act87E;Act57B;Act88F;Act79B;Act5C	Actin-57B;Actin-87E;Actin, indirect flight muscle;Actin, larval muscle;Actin-5C	MULTI-SECPEP	Cactin_IP	462.147	2	462.287	922.56	51204.7	0.87947	0.00040657	0.43111	0.0001993	1.3106	0.00060587	462.288	19.128	0.79349	19.128	18.947	19.74	0					53	18	5	0	0	0	0.018858	1	7550	50.966	25.967	1
IINEPTAAAIAYGLDKK	17	Unmodified	_IINEPTAAAIAYGLDKK_			0	0	1	C7LA75;P11147;F3YDH0;P29844	C7LA75	C7LA75	Hsc70-4-RA;Hsc70-4;Hsc70-3	Heat shock 70 kDa protein cognate 4;Heat shock 70 kDa protein cognate 3	MULTI-MSMS	Cactin_IP	596.669	3	596.668	1786.98	44595.5	1.6857	0.0010058	0.53689	0.00032034	2.2226	0.0013262	597.003	47.002	0.59369	47.002	46.6	47.193	0					41	13	4	0	0	0	0.00045302	1	21709	60.209	50.679	1
IINEPTAAALAYGLDK	16	Unmodified	_IINEPTAAALAYGLDK_			0	0	0	O97125;Q9VG58;Q9BIS2;Q9BIR7;Q8INI8;P82910;P02825;P11146	O97125	O97125	Hsp68;Hsp70Bbb;Hsp70Bb;Hsp70Bc;Hsp70Ba;Hsp70Aa;Hsp70Ab;Hsc70-2	Heat shock protein 68;Major heat shock 70 kDa protein Bbb;Major heat shock 70 kDa protein Bb;Major heat shock 70 kDa protein Bc;Major heat shock 70 kDa protein Ba;Major heat shock 70 kDa protein Aa;Major heat shock 70 kDa protein Ab;Heat shock 70 kDa protein cognate 2	MULTI-MSMS	Cactin_IP	830.455	2	830.451	1658.89	38552.4	2.2639	0.00188	1.7304	0.001437	3.9943	0.0033171	830.452	49.691	0.24134	49.691	49.529	49.77	-7.1054e-15					13	5	3	0	0	0	0.0010391	1	23145	76.655	0	1
IIPTYHLNSHHVMIDDDLTAR	21	Unmodified	_IIPTYHLNSHHVMIDDDLTAR_			0	0	0	Q9V400	Q9V400	Q9V400	Ilk		MULTI-MSMS	Cactin_IP	616.316	4	616.063	2460.22	43425.2	3.2789	0.00202	-0.36717	-0.0002262	2.9117	0.0017938	616.313	43.554	0.37834	43.554	43.321	43.7	0					30	8	5	0	0	0	0.010817	1	20027	23.447	19.57	1
IISDHKYK	8	Unmodified	_IISDHKYK_			0	0	1	Q9VXN3	Q9VXN3	Q9VXN3			MULTI-MSMS	Cactin_IP	335.192	3	335.191	1002.55	59976.4	1.9298	0.00064684	0.2767	9.2746e-05	2.2065	0.00073958	335.191	16.635	0.21597	16.635	16.527	16.743	0					10	4	3	0	0	0	0.0035296	1	6286	68.383	21.388	1
IKELTMNIEDERR	13	Unmodified	_IKELTMNIEDERR_			0	0	2	Q59E58;A0A0B4JD57;Q59E59;A0A0B4K7Q4;A0A0B4JD95;Q99323	Q59E58	Q59E58	zip	Myosin heavy chain, non-muscle	MULTI-MSMS	Cactin_IP	824.432	2	823.93	1645.85	37646.6	1.4195	0.0011696	0.66618	0.00054889	2.0857	0.0017185	823.931	31.259	0.32087	31.259	31.161	31.482	3.5527e-15					21	7	4	0	0	0	0.021921	1	13769	35.414	19.523	1
IKELTMNIEDERR	13	Unmodified	_IKELTMNIEDERR_			0	0	2	Q59E58;A0A0B4JD57;Q59E59;A0A0B4K7Q4;A0A0B4JD95;Q99323	Q59E58	Q59E58	zip	Myosin heavy chain, non-muscle	MULTI-MSMS	Cactin_IP	549.624	3	549.623	1645.85	46722.2	1.8122	0.00099603	0.66065	0.00036311	2.4729	0.0013591	549.623	31.259	0.32346	31.259	31.12	31.443	0					24	7	5	0	0	0	0.00011388	2	13774	82.362	66.817	1
IKELTMNIEDERR	13	Unmodified	_IKELTMNIEDERR_			0	0	2	Q59E58;A0A0B4JD57;Q59E59;A0A0B4K7Q4;A0A0B4JD95;Q99323	Q59E58	Q59E58	zip	Myosin heavy chain, non-muscle	MULTI-MSMS	Cactin_IP	412.469	4	412.469	1645.85	54136.7	1.3762	0.00056763	0.45213	0.00018649	1.8283	0.00075412	412.469	31.259	0.28338	31.259	31.12	31.403	3.5527e-15					18	6	4	0	0	0	0.0037586	1	13790	41.644	24.425	1
IKIIAPPER	9	Unmodified	_IKIIAPPER_			0	0	1	A0A0B4LH50;P53501;P10981;P83967;M9PFZ6;P02574;X2JCP8;P10987	A0A0B4LH50;X2JCP8	X2JCP8	Act87E;Act57B;Act88F;Act79B;Act5C	Actin-57B;Actin-87E;Actin, indirect flight muscle;Actin, larval muscle;Actin-5C	MULTI-MSMS	Cactin_IP	519.331	2	518.829	1035.64	48583.9	1.3945	0.00072353	-0.18969	-9.8416e-05	1.2049	0.00062511	518.829	28.848	0.61866	28.848	28.603	29.222	3.5527e-15					32	15	3	0	0	0	0.025556	1	12571	66.692	57.104	1
IKIVAPPER	9	Unmodified	_IKIVAPPER_			0	0	1	P02572	P02572	P02572	Act42A	Actin-42A	MULTI-MSMS	Cactin_IP	511.823	2	511.821	1021.63	49279	1.9135	0.00097937	0.9099	0.00046571	2.8234	0.0014451	511.822	26.592	0.82601	26.592	26.365	27.191	-3.5527e-15					53	19	4	0	0	0	0.028383	1	11456	60.59	51.002	1
IKIVAPPERK	10	Unmodified	_IKIVAPPERK_			0	0	2	P02572	P02572	P02572	Act42A	Actin-42A	MULTI-MSMS	Cactin_IP	575.87	2	575.869	1149.72	45699.1	1.1208	0.00064545	0.40717	0.00023448	1.528	0.00087992	575.869	22.474	0.40572	22.474	22.327	22.733	0					23	9	3	0	0	0	0.029694	1	9215	40.352	38.623	1
ILESGCHVVVGTPGR	15	Unmodified	_ILESGCHVVVGTPGR_			0	0	0	C9QP42;Q02748	C9QP42	C9QP42	eIF-4a	Eukaryotic initiation factor 4A	MULTI-MSMS	Cactin_IP	790.918	2	790.914	1579.81	38622.8	2.3058	0.0018237	1.2977	0.0010263	3.6035	0.0028501	790.916	28.094	0.42388	28.094	27.859	28.283	0					40	9	6	0	0	0	3.9697e-30	1	12068	168.94	113.37	1
ILESGCHVVVGTPGR	15	Unmodified	_ILESGCHVVVGTPGR_			0	0	0	C9QP42;Q02748	C9QP42	C9QP42	eIF-4a	Eukaryotic initiation factor 4A	MSMS	Cactin_IP	527.614	3	527.612	1579.81	非数字	非数字	非数字	非数字	非数字	非数字	非数字	非数字	27.934	1	27.934	27.434	28.434	0								0	0	0	3.4027e-11	1	12047	75.462	44.635	1
ILVNTAGPYR	10	Unmodified	_ILVNTAGPYR_			0	0	0	Q9VG81	Q9VG81	Q9VG81			MULTI-MSMS	Cactin_IP	552.316	2	552.314	1102.61	48563.6	1.8944	0.0010463	0.69738	0.00038517	2.5918	0.0014315	552.315	31.181	0.3254	31.181	31.037	31.362	0					13	7	2	0	0	0	0.011044	1	13751	69.423	26.177	1
IMKADELLGTASEQFLGK	18	Oxidation (M)	_IM(ox)KADELLGTASEQFLGK_	IM(1)KADELLGTASEQFLGK	IM(45)KADELLGTASEQFLGK	0	1	1	A4V4F2;M9PJN2	A4V4F2	A4V4F2	Flo2		MULTI-MSMS	Cactin_IP	656.345	3	656.343	1966.01	42608.6	3.1594	0.0020737	-0.76575	-0.00050259	2.3937	0.0015711	656.678	50.303	0.37382	50.303	50.039	50.413	0					34	8	6	0	0	0	0.0013352	1	23411	44.998	38.836	1
IMKADELLGTASEQFLGK	18	Unmodified	_IMKADELLGTASEQFLGK_			0	0	1	A4V4F2;M9PJN2	A4V4F2	A4V4F2	Flo2		MULTI-MSMS	Cactin_IP	651.013	3	651.012	1950.01	41679.4	3.1819	0.0020715	-2.0603	-0.0013413	1.1217	0.00073021	651.011	53.504	0.23467	53.504	53.411	53.646	0					12	5	3	0	0	0	0.00056686	2	25137	73.464	63.934	1
IMNTYSVVPSPK	12	Oxidation (M)	_IM(ox)NTYSVVPSPK_	IM(1)NTYSVVPSPK	IM(54.61)NTYSVVPSPK	0	1	0	Q24560;A1ZBL0;A0A0B4LGH1;P08841	Q24560;A0A0B4LGH1	Q24560	betaTub56D;betaTub60D	Tubulin beta-1 chain;Tubulin beta-3 chain	MULTI-MSMS	Cactin_IP	676.354	2	676.35	1350.69	41394.6	1.9059	0.001289	-0.015515	-1.0494e-05	1.8903	0.0012785	676.35	30.481	0.57019	30.481	30.14	30.71	0					37	13	4	0	0	0	0.001299	1	13306	54.608	35.828	1
IMNTYSVVPSPK	12	Unmodified	_IMNTYSVVPSPK_			0	0	0	Q24560;A1ZBL0;A0A0B4LGH1;P08841	Q24560;A0A0B4LGH1	Q24560	betaTub56D;betaTub60D	Tubulin beta-1 chain;Tubulin beta-3 chain	MULTI-MSMS	Cactin_IP	668.856	2	668.352	1334.69	41855	2.4642	0.0016469	-0.83445	-0.00055771	1.6297	0.0010892	668.352	36.387	0.91743	36.387	35.663	36.581	0					67	21	5	0	0	0	0.0034243	3	16273	76.143	39.558	1
INAEDNALDQITK	13	Unmodified	_INAEDNALDQITK_			0	0	0	Q9VXN3	Q9VXN3	Q9VXN3			MULTI-MSMS	Cactin_IP	723.371	2	722.868	1443.72	40547.4	3.5625	0.0025752	-1.4103	-0.0010194	2.1523	0.0015558	722.866	34.311	0.35474	34.311	34.165	34.52	0					24	8	4	0	0	0	0.0043166	1	15322	68.069	58.381	1
INAEDNALDQITK	13	Unmodified	_INAEDNALDQITK_			0	0	0	Q9VXN3	Q9VXN3	Q9VXN3			MULTI-MSMS	Cactin_IP	722.87	2	722.868	1443.72	40895.6	3.0496	0.0022045	-1.7885	-0.0012929	1.2611	0.00091162	722.868	37.781	0.8369	37.781	37.509	38.346	-7.1054e-15					72	19	6	0	0	0	3.8847e-05	2	17146	122.7	92.956	1
INAEDNALDQITK	13	Unmodified	_INAEDNALDQITK_			0	0	0	Q9VXN3	Q9VXN3	Q9VXN3			MULTI-MSMS	Cactin_IP	482.247	3	482.247	1443.72	50477.5	2.5428	0.0012263	-1.1347	-0.00054722	1.4081	0.00067903	482.247	37.823	0.37407	37.823	37.595	37.969	0					23	8	4	0	0	0	0.00095868	1	17069	50.088	42.363	1
INAEDNALDQITKEAEAR	18	Unmodified	_INAEDNALDQITKEAEAR_			0	0	1	Q9VXN3	Q9VXN3	Q9VXN3			MULTI-MSMS	Cactin_IP	1001	2	1001	1999.98	35528.7	2.2922	0.0022945	-0.46286	-0.00046332	1.8293	0.0018311	1001	47.716	0.19617	47.716	47.628	47.824	0					10	4	3	0	0	0	0.014394	1	22110	68.809	65.681	1
INAEDNALDQITKEAEAR	18	Unmodified	_INAEDNALDQITKEAEAR_			0	0	1	Q9VXN3	Q9VXN3	Q9VXN3			MULTI-MSMS	Cactin_IP	667.669	3	667.668	1999.98	43831.3	2.2909	0.0015296	-1.4402	-0.00096158	0.85071	0.00056799	668.001	47.717	0.51984	47.717	47.431	47.951	0					40	12	4	0	0	0	5.1792e-14	1	22126	135.28	124.18	1
INVYYNEASGGK	12	Unmodified	_INVYYNEASGGK_			0	0	0	Q24560;A1ZBL0	Q24560	Q24560	betaTub56D	Tubulin beta-1 chain	MULTI-MSMS	Cactin_IP	657.822	2	657.82	1313.63	43468.8	2.3563	0.00155	0.026934	1.7718e-05	2.3833	0.0015678	657.82	27.796	0.50195	27.796	27.485	27.987	-3.5527e-15					29	11	4	0	0	0	0.0026469	1	11941	91.855	81.623	1
IPTRDQYADVYQQR	14	Unmodified	_IPTRDQYADVYQQR_			0	0	1	Q9W254	Q9W254	Q9W254	qkr58E-2		MULTI-MSMS	Cactin_IP	584.961	3	584.96	1751.86	45603.8	1.9807	0.0011586	1.3966	0.00081693	3.3772	0.0019756	584.961	27.798	0.50499	27.798	27.61	28.115	0					31	11	4	0	0	0	0.0099446	1	11994	30.998	20.941	1
IPVAVTNAVSWR	12	Unmodified	_IPVAVTNAVSWR_			0	0	0	O62531	O62531	O62531	AP-1mu		MULTI-MSMS	Cactin_IP	656.875	2	656.872	1311.73	43394.8	2.1804	0.0014323	-1.5192	-0.00099791	0.66125	0.00043436	656.873	47.11	0.50328	47.11	46.729	47.232	0					26	11	4	0	0	0	0.0044225	1	21793	102.06	82.967	1
IQSGEVSPPFCNYGAYDVR	19	Unmodified	_IQSGEVSPPFCNYGAYDVR_			0	0	0	Q9VM43	Q9VM43	Q9VM43	Pvf2		MULTI-MSMS	Cactin_IP	720.671	3	720.334	2157.98	40746	3.327	0.0023966	0.68235	0.00049152	4.0094	0.0028881	720.669	45.681	0.80678	45.681	45.099	45.906	0					57	18	4	0	0	0	0.0041697	1	21121	49.993	40.71	1
IRGEAEAFAIAAK	13	Unmodified	_IRGEAEAFAIAAK_			0	0	1	O61491	O61491	O61491	Flo-1	Flotillin-1	MULTI-MSMS	Cactin_IP	673.877	2	673.875	1345.74	42527.6	2.6181	0.0017643	-0.27595	-0.00018595	2.3422	0.0015783	673.875	35.435	1.2689	35.435	35.111	36.379	0					111	29	6	0	0	0	0.0023415	3	15949	98.353	65.939	1
IRGEAEAFAIAAK	13	Unmodified	_IRGEAEAFAIAAK_			0	0	1	O61491	O61491	O61491	Flo-1	Flotillin-1	MULTI-MSMS	Cactin_IP	449.586	3	449.586	1345.74	52417.2	2.3704	0.0010657	-0.21505	-9.6682e-05	2.1554	0.00096902	449.586	35.441	1.2711	35.441	35.067	36.338	0					112	29	7	0	0	0	0.0004469	3	16118	57.804	44.796	1
IRNEEIQIEVVER	13	Unmodified	_IRNEEIQIEVVER_			0	0	1	A4V4F2;M9PJN2;M9PHT0;F2FB46;M9PHL7;O61492;E1JJL2;C9QP31	A4V4F2	A4V4F2	Flo2;Flo-2	Flotillin-2	MULTI-MSMS	Cactin_IP	542.967	3	542.965	1625.87	47590	2.3939	0.0012998	-0.31298	-0.00016994	2.0809	0.0011298	542.965	37.531	0.672	37.531	37.297	37.969	0					59	15	6	0	0	0	0.00055211	2	17041	67.964	53.934	1
ISENLSEGR	9	Unmodified	_ISENLSEGR_			0	0	0	P32392	P32392	P32392	Arp3	Actin-related protein 3	MULTI-MSMS	Cactin_IP	502.261	2	502.754	1003.49	48047.3	1.7159	0.00086267	1.2612	0.00063407	2.9771	0.0014967	502.754	20.401	0.50332	20.401	20.202	20.706	0					31	10	5	0	0	0	0.007466	2	8156	112.84	61.876	1
ISEQFTAMFR	10	Unmodified	_ISEQFTAMFR_			0	0	0	Q24560;A1ZBL0;Q9VAX7;Q8MST5	Q24560	Q24560	betaTub56D;betaTub97EF	Tubulin beta-1 chain	MULTI-MSMS	Cactin_IP	615.305	2	615.303	1228.59	44739.6	2.9435	0.0018111	-0.20441	-0.00012578	2.739	0.0016853	615.303	50.477	0.37304	50.477	50.286	50.659	0					26	8	4	0	0	0	0.0057397	1	23534	87.308	79.74	1
ISGLIYEETR	10	Unmodified	_ISGLIYEETR_			0	0	0	A0A0B4KFZ9;P84040	A0A0B4KFZ9	A0A0B4KFZ9	His4r;His4	Histone H4	MULTI-MSMS	Cactin_IP	590.816	2	590.814	1179.61	45963.4	2.5169	0.001487	0.23403	0.00013827	2.751	0.0016253	590.815	37.675	0.37601	37.675	37.467	37.843	0					22	8	4	0	0	0	0.01389	1	17005	57.59	37.803	1
ISSALPHVIR	10	Unmodified	_ISSALPHVIR_			0	0	0	Q9VKD3	Q9VKD3	Q9VKD3	CG12264	Probable cysteine desulfurase, mitochondrial	MULTI-MSMS	Cactin_IP	546.832	2	546.83	1091.65	47560.8	2.91	0.0015913	0.89906	0.00049163	3.8091	0.0020829	546.83	31.849	0.20205	31.849	31.749	31.951	0					14	4	4	0	0	0	0.011029	1	14115	105.57	88.792	1
ISYALGEIRK	10	Unmodified	_ISYALGEIRK_			0	0	1	A0A0B4LG88;Q9W255;A0A0B4LGB9	A0A0B4LG88	A0A0B4LG88	qkr58E-1		MULTI-SECPEP	Cactin_IP	575.799	2	575.335	1148.66	46707.8	3.3481	0.0019263	0.2851	0.00016403	3.6332	0.0020903	575.335	32.147	0.41421	32.147	31.951	32.365	0					24	9	3	0	0	0	0.026428	1	14214	40.352	33.131	1
ITAEEGLSDQDEDDDYER	18	Unmodified	_ITAEEGLSDQDEDDDYER_			0	0	0	A0A0B4LGA7;P27091	A0A0B4LGA7	A0A0B4LGA7	gbb	Protein 60A	MULTI-MSMS	Cactin_IP	1050.93	2	1050.43	2098.85	35155.9	1.2967	0.0013621	0.48821	0.00051284	1.7849	0.0018749	1050.93	28.736	0.26881	28.736	28.563	28.831	-3.5527e-15					19	6	4	0	0	0	6.5713e-06	1	12448	93.206	93.206	1
ITAEEGLSDQDEDDDYERGHR	21	Unmodified	_ITAEEGLSDQDEDDDYERGHR_			0	0	1	A0A0B4LGA7;P27091	A0A0B4LGA7	A0A0B4LGA7	gbb	Protein 60A	MULTI-MSMS	Cactin_IP	613.516	4	613.264	2449.03	45436.2	2.8757	0.0017636	-1.2137	-0.00074434	1.662	0.0010192	613.263	24.786	0.35044	24.786	24.564	24.915	-3.5527e-15					21	8	4	0	0	0	0.029489	1	10430	30.094	22.29	1
ITELYDIAK	9	Unmodified	_ITELYDIAK_			0	0	0	Q7K2D2	Q7K2D2	Q7K2D2	Dmn	Probable dynactin subunit 2	MULTI-MSMS	Cactin_IP	533.294	2	533.295	1064.58	48509.1	2.796	0.0014911	-1.8231	-0.00097224	0.97293	0.00051886	533.294	40.234	0.45695	40.234	40.011	40.468	0					21	10	3	0	0	0	0.010226	1	18284	90.657	60.472	1
ITMVSSGTGDIGAAK	15	Oxidation (M)	_ITM(ox)VSSGTGDIGAAK_	ITM(1)VSSGTGDIGAAK	ITM(133.07)VSSGTGDIGAAK	0	1	0	O61491	O61491	O61491	Flo-1	Flotillin-1	MULTI-MSMS	Cactin_IP	712.359	2	712.358	1422.7	40542.3	1.2984	0.00092494	0.45198	0.00032197	1.7504	0.0012469	712.359	22.322	0.57178	22.322	22.121	22.693	3.5527e-15					54	13	5	0	0	0	7.475e-11	2	9250	133.07	114.76	1
ITMVSSGTGDIGAAK	15	Unmodified	_ITMVSSGTGDIGAAK_			0	0	0	O61491	O61491	O61491	Flo-1	Flotillin-1	MULTI-MSMS	Cactin_IP	704.362	2	704.361	1406.71	41234.5	1.6667	0.0011739	0.63922	0.00045024	2.3059	0.0016242	704.362	29.837	0.76142	29.837	29.537	30.299	3.5527e-15					69	18	6	0	0	0	1.9836e-05	1	12981	114.86	97.35	1
IVAPPERK	8	Unmodified	_IVAPPERK_			0	0	1	P02572	P02572	P02572	Act42A	Actin-42A	MULTI-SECPEP	Cactin_IP	454.223	2	455.279	908.544	52974.3	0.8161	0.00037156	0.24092	0.00010969	1.057	0.00048124	455.279	17.4	0.74733	17.4	17.251	17.999	0					43	17	4	0	0	0	0.019681	1	6725	47.849	32.409	1
IVDIQFNFNDGRK	13	Unmodified	_IVDIQFNFNDGRK_			0	0	1	Q960D3;Q9VBX3;A0A0S0X2W5;D2A6L8	Q960D3	Q960D3	vig2;FDY		MULTI-MSMS	Cactin_IP	523.277	3	522.607	1564.8	48382.5	2.0989	0.0010969	0.50976	0.0002664	2.6087	0.0013633	522.608	47.045	0.54672	47.045	46.686	47.232	7.1054e-15					39	12	5	0	0	0	0.00703	1	21763	38.366	31.637	1
IVDQVVGKGEEAK	13	Unmodified	_IVDQVVGKGEEAK_			0	0	1	P54397	P54397	P54397	FK506-bp1	39 kDa FK506-binding nuclear protein	MULTI-MSMS	Cactin_IP	457.922	3	457.921	1370.74	51842.1	1.3751	0.00062967	0.033641	1.5405e-05	1.4087	0.00064507	457.921	20.409	0.29186	20.409	20.244	20.536	-3.5527e-15					18	6	4	0	0	0	0.027293	1	8168	25.448	17.904	1
IVDQVVGKGEEAK	13	Unmodified	_IVDQVVGKGEEAK_			0	0	1	P54397	P54397	P54397	FK506-bp1	39 kDa FK506-binding nuclear protein	MULTI-MSMS	Cactin_IP	686.378	2	686.378	1370.74	42608.4	1.6767	0.0011508	-0.22006	-0.00015104	1.4566	0.0009998	686.377	20.391	0.29186	20.391	20.244	20.536	0					16	6	4	0	0	0	0.0047519	1	8187	74.944	59.329	1
IVGPWFMQNQK	11	Oxidation (M)	_IVGPWFM(ox)QNQK_	IVGPWFM(1)QNQK	IVGPWFM(41.98)QNQK	0	1	0	Q4V3H4	Q4V3H4	Q4V3H4		Elongation of very long chain fatty acids protein	MULTI-MSMS	Cactin_IP	682.348	2	682.345	1362.68	41024.5	2.0994	0.0014325	-0.75139	-0.0005127	1.348	0.0009198	682.345	46.707	0.34482	46.707	46.513	46.858	0					24	7	4	0	0	0	0.0069839	1	21572	41.979	20.473	1
IVLTTPVCTEK	11	Unmodified	_IVLTTPVCTEK_			0	0	0	A0A0B4KGP8;Q24208	A0A0B4KGP8	A0A0B4KGP8	eIF-2gamma	Eukaryotic translation initiation factor 2 subunit 3	MULTI-MSMS	Cactin_IP	630.849	2	630.847	1259.68	43799	3.783	0.0023865	-0.65583	-0.00041373	3.1272	0.0019728	630.847	32.982	0.54802	32.982	32.666	33.214	0					36	12	4	0	0	0	0.0072626	1	14733	57.598	35.451	1
IVLTTPVCTEKGEK	14	Unmodified	_IVLTTPVCTEKGEK_			0	0	1	A0A0B4KGP8;Q24208	A0A0B4KGP8	A0A0B4KGP8	eIF-2gamma	Eukaryotic translation initiation factor 2 subunit 3	MULTI-MSMS	Cactin_IP	525.622	3	525.62	1573.84	49058.9	1.8967	0.00099697	-0.037134	-1.9518e-05	1.8596	0.00097745	525.62	29.503	0.59544	29.503	29.262	29.858	3.5527e-15					44	14	4	0	0	0	0.00037276	2	12968	65.805	53.659	1
IVSAVVGTTENVKDANEQIR	20	Unmodified	_IVSAVVGTTENVKDANEQIR_			0	0	1	Q9VC58	Q9VC58	Q9VC58	Syx18		MULTI-MSMS	Cactin_IP	715.387	3	715.05	2142.13	40706.2	3.9574	0.0028297	1.1798	0.0008436	5.1372	0.0036733	715.385	32.307	0.51061	32.307	32.114	32.624	0					33	11	4	0	0	0	0.0027552	1	14295	32.156	22.902	1
IVSSGAGNQGMSAVNSR	17	Oxidation (M)	_IVSSGAGNQGM(ox)SAVNSR_	IVSSGAGNQGM(1)SAVNSR	IVSSGAGNQGM(97.55)SAVNSR	0	1	0	Q9VN39	Q9VN39	Q9VN39			MULTI-MSMS	Cactin_IP	825.899	2	825.897	1649.78	38204.4	0.8961	0.00074009	-0.30688	-0.00025345	0.58922	0.00048663	825.897	17.358	0.33972	17.358	17.165	17.505	0					30	7	6	0	0	0	6.921e-09	1	6630	97.551	87.547	1
IVSSGAGNQGMSAVNSR	17	Oxidation (M)	_IVSSGAGNQGM(ox)SAVNSR_	IVSSGAGNQGM(1)SAVNSR	IVSSGAGNQGM(58.09)SAVNSR	0	1	0	Q9VN39	Q9VN39	Q9VN39			MULTI-MSMS	Cactin_IP	550.934	3	550.934	1649.78	47429.4	1.3708	0.00075523	-0.99646	-0.00054898	0.37436	0.00020625	550.933	17.383	0.25606	17.383	17.208	17.464	0					12	5	4	0	0	0	0.00041966	1	6654	58.09	52.986	1
IVSSGAGNQGMSAVNSR	17	Unmodified	_IVSSGAGNQGMSAVNSR_			0	0	0	Q9VN39	Q9VN39	Q9VN39			MULTI-MSMS	Cactin_IP	818.895	2	817.899	1633.78	38871.5	0.82221	0.00067249	-0.54884	-0.00044889	0.27338	0.0002236	817.899	21.604	0.74765	21.604	21.332	22.08	0					55	17	6	0	0	0	2.8096e-05	1	8733	103.75	100.11	1
IVSSGAGNQGMSAVNSR	17	Unmodified	_IVSSGAGNQGMSAVNSR_			0	0	0	Q9VN39	Q9VN39	Q9VN39			MULTI-MSMS	Cactin_IP	545.936	3	545.602	1633.78	47245.4	1.061	0.00057886	-0.64723	-0.00035313	0.41372	0.00022573	545.602	21.629	0.28241	21.629	21.459	21.742	3.5527e-15					18	6	4	0	0	0	0.0014192	2	8785	52.026	43.236	1
IWDFETGEYER	11	Unmodified	_IWDFETGEYER_			0	0	0	A0A0B4K812;Q7KNS3	A0A0B4K812	A0A0B4K812	Lis-1	Lissencephaly-1 homolog	MULTI-MSMS	Cactin_IP	723.328	2	722.823	1443.63	41849.4	3.0569	0.0022096	0.95296	0.00068882	4.0099	0.0028984	722.823	48.575	0.28905	48.575	48.409	48.698	0					16	6	3	0	0	0	0.0066624	1	22557	65.347	61.33	1
IWHHTFYNELR	11	Unmodified	_IWHHTFYNELR_			0	0	0	A0A0B4LH50;P53501;P10981;P83967;P02572;X2JCP8;P10987	A0A0B4LH50;P02572;X2JCP8	X2JCP8	Act87E;Act57B;Act88F;Act42A;Act5C	Actin-57B;Actin-87E;Actin, indirect flight muscle;Actin-42A;Actin-5C	MULTI-MSMS	Cactin_IP	505.923	3	505.921	1514.74	48938.6	2.9295	0.0014821	0.94109	0.00047612	3.8706	0.0019582	505.922	39.535	0.72077	39.535	39.207	39.927	0					60	16	5	0	0	0	0.0095086	2	18028	45.077	39.798	1
IWHHTFYNELR	11	Unmodified	_IWHHTFYNELR_			0	0	0	A0A0B4LH50;P53501;P10981;P83967;P02572;X2JCP8;P10987	A0A0B4LH50;P02572;X2JCP8	X2JCP8	Act87E;Act57B;Act88F;Act42A;Act5C	Actin-57B;Actin-87E;Actin, indirect flight muscle;Actin-42A;Actin-5C	MULTI-MSMS	Cactin_IP	758.883	2	758.378	1514.74	38759.7	2.8438	0.0021567	1.4298	0.0010843	4.2736	0.003241	758.379	39.546	0.51294	39.546	39.25	39.763	0					41	11	5	0	0	0	0.014136	2	17921	49.368	42.984	1
IWHHTFYNELR	11	Unmodified	_IWHHTFYNELR_			0	0	0	A0A0B4LH50;P53501;P10981;P83967;P02572;X2JCP8;P10987	A0A0B4LH50;P02572;X2JCP8	X2JCP8	Act87E;Act57B;Act88F;Act42A;Act5C	Actin-57B;Actin-87E;Actin, indirect flight muscle;Actin-42A;Actin-5C	MULTI-SECPEP	Cactin_IP	380.1	4	379.693	1514.74	55979.8	2.6955	0.0010235	1.1899	0.00045179	3.8854	0.0014753	379.944	39.49	0.55445	39.49	39.25	39.805	0					39	12	4	0	0	0	0.033415	1	17945	13.906	13.906	1
IYQPAWMSPETLQR	14	Unmodified	_IYQPAWMSPETLQR_			0	0	0	Q9V400	Q9V400	Q9V400	Ilk		MULTI-MSMS	Cactin_IP	860.433	2	860.43	1718.85	37344.1	2.4533	0.0021109	0.83394	0.00071754	3.2872	0.0028284	860.43	50.155	0.44843	50.155	49.923	50.371	7.1054e-15					33	10	5	0	0	0	0.0030604	1	23347	72.006	63.276	1
KAAEPAEELDAADEALAAEPK	21	Unmodified	_KAAEPAEELDAADEALAAEPK_			0	0	1	A0A0B4JD11;Q9NJH0	A0A0B4JD11	A0A0B4JD11	Ef1gamma	Elongation factor 1-gamma	MULTI-MSMS	Cactin_IP	714.024	3	713.687	2138.04	40732.7	3.3375	0.0023819	0.56772	0.00040518	3.9052	0.0027871	714.021	43.787	0.99793	43.787	43.238	44.236	0					97	23	5	0	0	0	1.429e-19	3	20129	140.73	124.97	1
KAAYDVEVQTK	11	Unmodified	_KAAYDVEVQTK_			0	0	1	O61491	O61491	O61491	Flo-1	Flotillin-1	MULTI-MSMS	Cactin_IP	626.335	2	626.333	1250.65	44228.3	1.288	0.00080674	0.60468	0.00037873	1.8927	0.0011855	626.333	22.1	0.54408	22.1	21.869	22.413	0					39	12	5	0	0	0	0.0096393	1	8990	90.108	68.645	1
KAAYDVEVQTK	11	Unmodified	_KAAYDVEVQTK_			0	0	1	O61491	O61491	O61491	Flo-1	Flotillin-1	MULTI-MSMS	Cactin_IP	417.892	3	417.891	1250.65	54044.2	0.86745	0.0003625	0.43784	0.00018297	1.3053	0.00054547	417.891	22.1	0.45857	22.1	21.869	22.327	0					31	10	5	0	0	0	0.00016483	1	9002	68.536	55.581	1
KACNCLLLK	9	Unmodified	_KACNCLLLK_			0	0	1	E1JHR5;P15007	E1JHR5	E1JHR5	Eno	Enolase	MULTI-MSMS	Cactin_IP	373.872	3	373.872	1118.59	51754.2	1.3067	0.00048853	-1.7676	-0.00066086	-0.46095	-0.00017234	373.872	28.464	0.35442	28.464	28.363	28.718	-3.5527e-15					18	8	4	0	0	0	0.0036817	1	12300	53.775	42.555	1
KACNCLLLK	9	Unmodified	_KACNCLLLK_			0	0	1	E1JHR5;P15007	E1JHR5	E1JHR5	Eno	Enolase	MULTI-MSMS	Cactin_IP	560.306	2	560.304	1118.59	45201.4	1.8106	0.0010145	0.13456	7.5394e-05	1.9451	0.0010899	560.305	28.463	0.27964	28.463	28.324	28.603	0					21	6	4	0	0	0	0.028218	1	12316	96.492	59.935	1
KADDSIDPEKQWEVEK	16	Unmodified	_KADDSIDPEKQWEVEK_			0	0	2	X2JFW6;Q9VX35	X2JFW6	X2JFW6			MULTI-MSMS	Cactin_IP	639.982	3	639.646	1915.92	42655	2.0961	0.0013408	1.2325	0.00078837	3.3286	0.0021291	639.647	31.398	0.24156	31.398	31.24	31.482	-3.5527e-15					13	5	3	0	0	0	0.0057249	1	13857	36.638	19.356	1
KAEAEMAYELQAAK	14	Oxidation (M)	_KAEAEM(ox)AYELQAAK_	KAEAEM(1)AYELQAAK	KAEAEM(50.28)AYELQAAK	0	1	1	O61491	O61491	O61491	Flo-1	Flotillin-1	MULTI-MSMS	Cactin_IP	785.391	2	784.885	1567.76	38681.9	3.3133	0.0026006	0.70654	0.00055455	4.0198	0.0031551	784.886	24.179	0.4932	24.179	23.951	24.444	0					49	11	6	0	0	0	0.0011759	1	10074	50.284	36.049	1
KAEAEMAYELQAAK	14	Oxidation (M)	_KAEAEM(ox)AYELQAAK_	KAEAEM(1)AYELQAAK	KAEAEM(71.98)AYELQAAK	0	1	1	O61491	O61491	O61491	Flo-1	Flotillin-1	MULTI-MSMS	Cactin_IP	523.594	3	523.592	1567.76	48354.8	3.2412	0.001697	0.71684	0.00037533	3.958	0.0020724	523.594	24.179	0.45306	24.179	23.951	24.404	0					42	10	5	0	0	0	0.00019853	1	10093	71.98	60.189	1
KAEAEMAYELQAAK	14	Unmodified	_KAEAEMAYELQAAK_			0	0	1	O61491	O61491	O61491	Flo-1	Flotillin-1	MULTI-MSMS	Cactin_IP	777.389	2	776.887	1551.76	39505.8	2.2919	0.0017806	0.50569	0.00039286	2.7976	0.0021734	776.888	31.463	0.71274	31.463	31.279	31.992	-3.5527e-15					57	17	7	0	0	0	2.3012e-65	2	13836	218.85	149.96	1
KAEAEMAYELQAAK	14	Unmodified	_KAEAEMAYELQAAK_			0	0	1	O61491	O61491	O61491	Flo-1	Flotillin-1	MULTI-MSMS	Cactin_IP	518.93	3	518.261	1551.76	48518.3	2.2443	0.0011631	0.35362	0.00018327	2.5979	0.0013464	518.263	31.463	0.46954	31.463	31.279	31.749	0					40	11	5	0	0	0	6.7445e-05	4	13864	81.311	74.109	1
KAHVMEIQLNGGSIEDKVK	19	Oxidation (M)	_KAHVM(ox)EIQLNGGSIEDKVK_	KAHVM(1)EIQLNGGSIEDKVK	KAHVM(87.16)EIQLNGGSIEDKVK	0	1	2	O16797	O16797	O16797	RpL3	60S ribosomal protein L3	MULTI-MSMS	Cactin_IP	529.034	4	528.783	2111.1	47938	1.9235	0.0010171	-0.23232	-0.00012284	1.6912	0.00089425	529.034	31.099	0.20425	31.099	30.997	31.201	0					11	4	3	0	0	0	5.5094e-06	1	13685	87.16	78.56	1
KAHVMEIQLNGGSIEDKVK	19	Oxidation (M)	_KAHVM(ox)EIQLNGGSIEDKVK_	KAHVM(1)EIQLNGGSIEDKVK	KAHVM(101.5)EIQLNGGSIEDKVK	0	1	2	O16797	O16797	O16797	RpL3	60S ribosomal protein L3	MULTI-MSMS	Cactin_IP	705.045	3	704.709	2111.1	41777.5	1.5665	0.0011039	0.22242	0.00015674	1.7889	0.0012607	705.044	31.099	0.24309	31.099	30.997	31.24	0					15	5	4	0	0	0	3.3085e-09	1	13712	101.5	97.631	1
KAHVMEIQLNGGSIEDKVK	19	Unmodified	_KAHVMEIQLNGGSIEDKVK_			0	0	2	O16797	O16797	O16797	RpL3	60S ribosomal protein L3	MULTI-MSMS	Cactin_IP	699.714	3	699.377	2095.11	41497.3	2.528	0.001768	-0.080462	-5.6273e-05	2.4475	0.0017117	699.711	37.76	0.45931	37.76	37.509	37.969	0					37	10	5	0	0	0	0.019356	1	17024	28.891	26.974	1
KAMITNAQLDNDR	13	Oxidation (M)	_KAM(ox)ITNAQLDNDR_	KAM(1)ITNAQLDNDR	KAM(69.35)ITNAQLDNDR	0	1	1	Q9VXN3	Q9VXN3	Q9VXN3			MULTI-MSMS	Cactin_IP	753.373	2	753.372	1504.73	40341.5	1.4404	0.0010851	0.081799	6.1625e-05	1.5222	0.0011468	753.372	19.802	0.29219	19.802	19.656	19.948	0					19	6	4	0	0	0	0.00036685	1	7857	69.349	65.05	1
KAMITNAQLDNDR	13	Oxidation (M)	_KAM(ox)ITNAQLDNDR_	KAM(1)ITNAQLDNDR	KAM(78.49)ITNAQLDNDR	0	1	1	Q9VXN3	Q9VXN3	Q9VXN3			MULTI-MSMS	Cactin_IP	502.919	3	502.584	1504.73	48959.7	1.5876	0.00079792	-0.2615	-0.00013143	1.3261	0.0006665	502.584	19.8	0.29219	19.8	19.656	19.948	0					23	6	5	0	0	0	0.00011897	2	7881	78.486	65.286	1
KAMITNAQLDNDR	13	Unmodified	_KAMITNAQLDNDR_			0	0	1	Q9VXN3	Q9VXN3	Q9VXN3			MULTI-MSMS	Cactin_IP	745.378	2	745.375	1488.74	39931.9	3.0537	0.0022762	1.0517	0.0007839	4.1054	0.0030601	745.376	24.092	0.41685	24.092	23.867	24.284	0					29	9	4	0	0	0	0.0028022	1	10052	109.24	96.28	1
KAMITNAQLDNDR	13	Unmodified	_KAMITNAQLDNDR_			0	0	1	Q9VXN3	Q9VXN3	Q9VXN3			MULTI-SECPEP	Cactin_IP	498.114	3	497.252	1488.74	48472.9	3.0321	0.0015077	-1.41	-0.00070113	1.6221	0.0008066	497.252	24.098	0.53671	24.098	23.867	24.404	0					44	12	5	0	0	0	0.0075862	1	10087	45.79	40.306	1
KAMITNAQLDNDRASQAYEVK	21	Oxidation (M)	_KAM(ox)ITNAQLDNDRASQAYEVK_	KAM(1)ITNAQLDNDRASQAYEVK	KAM(84.5)ITNAQLDNDRASQAYEVK	0	1	2	Q9VXN3	Q9VXN3	Q9VXN3			MULTI-MSMS	Cactin_IP	596.549	4	596.298	2381.16	44765.7	2.0045	0.0011953	-1.1929	-0.0007113	0.81165	0.00048398	596.549	26.186	0.44254	26.186	25.963	26.406	-3.5527e-15					28	10	5	0	0	0	1.0636e-05	1	11144	84.499	80.547	1
KAPTGFHSVK	10	Unmodified	_KAPTGFHSVK_			0	0	1	Q7JWQ7	Q7JWQ7	Q7JWQ7	Swim		MULTI-SECPEP	Cactin_IP	536.166	2	536.301	1070.59	48373.9	0.88736	0.00047589	0.34321	0.00018406	1.2306	0.00065996	536.301	17.649	0.40947	17.649	17.505	17.914	0					24	9	5	0	0	0	0.011914	1	6794	56.916	51.93	1
KAQLQIEQLTTELANEK	17	Unmodified	_KAQLQIEQLTTELANEK_			0	0	1	Q59E58;A0A0B4JD57;Q59E59;A0A0B4K7Q4;A0A0B4JD95;Q99323	Q59E58	Q59E58	zip	Myosin heavy chain, non-muscle	MULTI-MSMS	Cactin_IP	653.028	3	653.025	1956.05	42930.4	3.1526	0.0020587	0.62905	0.00041079	3.7817	0.0024695	653.025	50.392	0.5389	50.392	49.998	50.536	7.1054e-15					55	12	6	0	0	0	1.8873e-09	1	23530	115.31	111.09	1
KDHLVVILMGSASDISHSEK	20	Unmodified	_KDHLVVILMGSASDISHSEK_			0	0	1	F0JAN1;Q9I7S8	F0JAN1	F0JAN1	ade5	Multifunctional protein ADE2;Phosphoribosylaminoimidazole-succinocarboxamide synthase;Phosphoribosylaminoimidazole carboxylase	MULTI-MSMS	Cactin_IP	542.538	4	542.286	2165.12	48147.3	2.8028	0.0015199	0.36931	0.00020027	3.1721	0.0017202	542.537	50.636	0.28321	50.636	50.413	50.696	0					15	6	4	0	0	0	0.011032	1	23639	23.726	22.116	1
KDLYANTVLSGGTTMYPGIADR	22	Oxidation (M)	_KDLYANTVLSGGTTM(ox)YPGIADR_	KDLYANTVLSGGTTM(1)YPGIADR	KDLYANTVLSGGTTM(41.14)YPGIADR	0	1	1	P02572;X2JCP8;P10987	P02572;X2JCP8	X2JCP8	Act42A;Act5C	Actin-42A;Actin-5C	MULTI-MSMS	Cactin_IP	787.395	3	787.058	2358.15	39190.9	3.5053	0.0027589	-0.608	-0.00047853	2.8973	0.0022803	787.392	43.561	0.50407	43.561	43.28	43.784	0					49	11	6	0	0	0	0.00085118	1	19943	41.136	32.536	1
KGEPGPEGDTGLDGQKGEK	19	Unmodified	_KGEPGPEGDTGLDGQKGEK_			0	0	2	P08120	P08120	P08120	Cg25C	Collagen alpha-1(IV) chain	MULTI-MSMS	Cactin_IP	633.976	3	633.641	1897.9	43639.9	0.97648	0.00061874	-0.75592	-0.00047898	0.22056	0.00013976	633.641	17.74	0.40797	17.74	17.464	17.872	0					28	9	5	0	0	0	0.0035713	1	6803	54.974	44.029	1
KGEPGPEGDTGLDGQKGEK	19	Unmodified	_KGEPGPEGDTGLDGQKGEK_			0	0	2	P08120	P08120	P08120	Cg25C	Collagen alpha-1(IV) chain	MULTI-MSMS	Cactin_IP	475.734	4	475.483	1897.9	51943.4	0.68124	0.00032392	-0.56642	-0.00026932	0.11482	5.4595e-05	475.483	17.744	0.36941	17.744	17.545	17.914	0					22	8	5	0	0	0	0.0017344	1	6821	33.836	27.713	1
KGVAINFITDDDRR	14	Unmodified	_KGVAINFITDDDRR_			0	0	2	C9QP42;Q02748	C9QP42	C9QP42	eIF-4a	Eukaryotic initiation factor 4A	MULTI-MSMS	Cactin_IP	810.935	2	810.429	1618.84	37582.7	2.5564	0.0020718	1.2658	0.0010259	3.8222	0.0030977	810.43	38.789	0.60499	38.789	38.515	39.12	0					31	14	3	0	0	0	0.0013496	2	17570	84.658	58.616	1
KGVSASIAGR	10	Unmodified	_KGVSASIAGR_			0	0	1	Q9VN39;Q8T0Q2	Q9VN39	Q9VN39			MULTI-MSMS	Cactin_IP	315.854	3	315.854	944.54	55927.2	0.83829	0.00026478	-0.46908	-0.00014816	0.36921	0.00011662	315.854	18.474	0.19712	18.474	18.378	18.575	0					7	4	2	0	0	0	0.0011762	1	7215	107.79	71.908	1
KGVVDENCYPYTQHR	15	Unmodified	_KGVVDENCYPYTQHR_			0	0	1	Q7JWQ7	Q7JWQ7	Q7JWQ7	Swim		MULTI-MSMS	Cactin_IP	622.96	3	622.625	1864.85	43502.5	2.4122	0.0015019	-0.74417	-0.00046334	1.668	0.0010385	622.959	23.489	0.92062	23.489	23.115	24.036	0					82	22	7	0	0	0	1.3936e-05	2	9796	88.561	83.352	1
KGVVDENCYPYTQHR	15	Unmodified	_KGVVDENCYPYTQHR_			0	0	1	Q7JWQ7	Q7JWQ7	Q7JWQ7	Swim		MULTI-MSMS	Cactin_IP	467.222	4	467.22	1864.85	50703.5	2.0848	0.00097405	-0.40115	-0.00018742	1.6836	0.00078663	467.471	23.492	0.58809	23.492	23.154	23.742	0					64	14	7	0	0	0	9.0148e-08	2	9817	121.45	114.72	1
KGVVDENCYPYTQHR	15	Unmodified	_KGVVDENCYPYTQHR_			0	0	1	Q7JWQ7	Q7JWQ7	Q7JWQ7	Swim		MULTI-MSMS	Cactin_IP	933.938	2	933.434	1864.85	35516.5	2.2848	0.0021327	-0.63982	-0.00059723	1.645	0.0015355	933.433	23.49	0.5096	23.49	23.154	23.664	0					51	12	7	0	0	0	0.00013765	2	9838	119.76	113.52	1
KGVVDENCYPYTQHRDTCK	19	Unmodified	_KGVVDENCYPYTQHRDTCK_			0	0	2	Q7JWQ7	Q7JWQ7	Q7JWQ7	Swim		MULTI-MSMS	Cactin_IP	593.522	4	593.27	2369.05	44187.2	0.99447	0.00058999	-0.69358	-0.00041148	0.30089	0.00017851	593.521	21.674	0.70585	21.674	21.29	21.996	0					78	16	6	0	0	0	0.00013828	3	8872	80.238	77.356	1
KGVVDENCYPYTQHRDTCK	19	Unmodified	_KGVVDENCYPYTQHRDTCK_			0	0	2	Q7JWQ7	Q7JWQ7	Q7JWQ7	Swim		MULTI-MSMS	Cactin_IP	791.027	3	790.692	2369.05	39219.6	1.2682	0.0010028	-0.89203	-0.00070532	0.37617	0.00029744	791.026	21.653	0.57786	21.653	21.375	21.953	3.5527e-15					63	13	7	0	0	0	0.0094904	2	8894	32.181	32.181	1
KGVVDENCYPYTQHRDTCK	19	Unmodified	_KGVVDENCYPYTQHRDTCK_			0	0	2	Q7JWQ7	Q7JWQ7	Q7JWQ7	Swim		MULTI-MSMS	Cactin_IP	475.019	5	474.818	2369.05	50831.7	0.93975	0.00044621	-0.42271	-0.00020071	0.51704	0.0002455	475.018	21.678	0.57859	21.678	21.417	21.996	3.5527e-15					54	13	6	0	0	0	4.9106e-06	1	8812	86.479	82.747	1
KGYNLPQPK	9	Unmodified	_KGYNLPQPK_			0	0	1	P09180	P09180	P09180	RpL4	60S ribosomal protein L4	MULTI-SECPEP	Cactin_IP	523.286	2	522.795	1043.58	50716.6	2.7319	0.0014282	1.5451	0.00080776	4.277	0.002236	522.796	23.73	1.2345	23.73	22.883	24.117	0					46	30	3	0	0	0	0.018329	1	9987	42.835	23.131	1
KGYTDEGEFDWTGK	14	Unmodified	_KGYTDEGEFDWTGK_			0	0	1	Q8IHB0;Q8INB6;Q86BR9;Q86NK8;Q4AB31;A0A0B4K7C4;A0A0B4K697;A0A0B4KHL4;Q9VEX2;Q59DW8	Q8IHB0	Q8IHB0	gish		MULTI-MSMS	Cactin_IP	544.915	3	544.911	1631.71	46403.4	2.7725	0.0015108	2.6066	0.0014204	5.3791	0.0029312	544.913	39.142	0.30197	39.142	38.992	39.294	0					15	6	3	0	0	0	0.0085879	1	17764	27.649	22.264	1
KIGSAEAHAIELVGK	15	Unmodified	_KIGSAEAHAIELVGK_			0	0	1	A4V4F2;M9PJN2;M9PHT0;F2FB46;M9PHL7;O61492;E1JJL2;C9QP31	A4V4F2	A4V4F2	Flo2;Flo-2	Flotillin-2	MULTI-MSMS	Cactin_IP	508.293	3	508.291	1521.85	49535.6	3.1305	0.0015912	0.42055	0.00021376	3.5511	0.001805	508.291	34.518	0.69191	34.518	34.204	34.896	0					53	16	4	0	0	0	0.0051451	1	15489	35.35	28.912	1
KIGSAEAHAIELVGKAEAER	20	Unmodified	_KIGSAEAHAIELVGKAEAER_			0	0	2	A4V4F2;M9PJN2;M9PHT0;F2FB46;M9PHL7;O61492;E1JJL2;C9QP31	A4V4F2	A4V4F2	Flo2;Flo-2	Flotillin-2	MULTI-MSMS	Cactin_IP	693.713	3	693.711	2078.11	41794.6	3.2339	0.0022434	-0.014076	-9.7645e-06	3.2199	0.0022337	694.046	43.672	0.46407	43.672	43.449	43.913	0					31	10	4	0	0	0	0.0046573	1	20061	52.784	43.738	1
KIGSAEAHAIELVGKAEAER	20	Unmodified	_KIGSAEAHAIELVGKAEAER_			0	0	2	A4V4F2;M9PJN2;M9PHT0;F2FB46;M9PHL7;O61492;E1JJL2;C9QP31	A4V4F2	A4V4F2	Flo2;Flo-2	Flotillin-2	MULTI-MSMS	Cactin_IP	521.038	4	520.535	2078.11	48035.1	3.4524	0.0017971	0.42187	0.0002196	3.8743	0.0020167	520.786	43.679	0.50682	43.679	43.406	43.913	0					38	11	4	0	0	0	0.03095	1	20063	15.162	13.365	1
KITMVSSGTGDIGAAK	16	Oxidation (M)	_KITM(ox)VSSGTGDIGAAK_	KITM(1)VSSGTGDIGAAK	KITM(90.26)VSSGTGDIGAAK	0	1	1	O61491	O61491	O61491	Flo-1	Flotillin-1	MULTI-MSMS	Cactin_IP	518.276	3	517.94	1550.8	47992.2	1.2875	0.00066684	-0.027344	-1.4162e-05	1.2601	0.00065267	517.94	21.268	1.2121	21.268	20.909	22.121	0					71	28	6	0	0	0	3.0874e-06	3	8555	90.259	85.79	1
KITMVSSGTGDIGAAK	16	Oxidation (M)	_KITM(ox)VSSGTGDIGAAK_	KITM(1)VSSGTGDIGAAK	KITM(72.7)VSSGTGDIGAAK	0	1	1	O61491	O61491	O61491	Flo-1	Flotillin-1	MULTI-MSMS	Cactin_IP	776.407	2	776.406	1550.8	39692.4	1.3511	0.001049	-0.20686	-0.00016061	1.1443	0.00088842	776.406	21.266	1.1714	21.266	20.909	22.08	0					81	27	6	0	0	0	0.00013937	1	8662	72.705	61.172	1
KITMVSSGTGDIGAAK	16	Unmodified	_KITMVSSGTGDIGAAK_			0	0	1	O61491	O61491	O61491	Flo-1	Flotillin-1	MULTI-MSMS	Cactin_IP	512.609	3	512.608	1534.8	48464.6	1.9123	0.00098025	-0.25478	-0.0001306	1.6575	0.00084964	512.609	27.504	1.1325	27.504	27.191	28.324	0					97	26	7	0	0	0	6.5235e-23	2	11897	125.5	114.86	1
KITMVSSGTGDIGAAK	16	Unmodified	_KITMVSSGTGDIGAAK_			0	0	1	O61491	O61491	O61491	Flo-1	Flotillin-1	MULTI-MSMS	Cactin_IP	768.41	2	768.409	1534.8	40385.9	1.9614	0.0015071	0.6087	0.00046773	2.5701	0.0019749	768.409	27.507	1.0915	27.507	27.191	28.283	0					72	25	6	0	0	0	6.849e-15	2	11896	146.79	136.26	1
KKPSYVSAGTNTVTK	15	Unmodified	_KKPSYVSAGTNTVTK_			0	0	2	X2JCS6;P46223	X2JCS6	X2JCS6	RpL7A	60S ribosomal protein L7a	MULTI-MSMS	Cactin_IP	527.627	3	527.626	1579.86	48535.8	0.89928	0.00047449	0.53895	0.00028436	1.4382	0.00075885	527.626	18.273	0.29198	18.273	18.125	18.417	0					22	6	5	0	0	0	0.0028935	1	7091	46.89	42.788	1
KLDYGQHIVSGTPGR	15	Unmodified	_KLDYGQHIVSGTPGR_			0	0	1	Q9VHS8	Q9VHS8	Q9VHS8	eIF4AIII	Eukaryotic initiation factor 4A-III	MULTI-MSMS	Cactin_IP	543.625	3	543.29	1626.85	46924.8	1.7154	0.00093197	0.86305	0.00046889	2.5785	0.0014009	543.625	26.671	0.41751	26.671	26.447	26.865	0					27	9	4	0	0	0	0.00027794	2	11417	73.887	69.038	1
KLEAQETSSSVPEK	14	Unmodified	_KLEAQETSSSVPEK_			0	0	1	Q9VJY7	Q9VJY7	Q9VJY7			MULTI-MSMS	Cactin_IP	766.896	2	766.894	1531.77	39841.1	1.3728	0.0010528	0.11759	9.0177e-05	1.4904	0.001143	766.894	22.474	0.40795	22.474	22.285	22.693	0					46	9	6	0	0	0	0.00013236	1	9191	100.48	65.756	1
KLEAQETSSSVPEK	14	Unmodified	_KLEAQETSSSVPEK_			0	0	1	Q9VJY7	Q9VJY7	Q9VJY7			MULTI-MSMS	Cactin_IP	511.599	3	511.598	1531.77	48100.3	1.3412	0.00068615	0.41214	0.00021085	1.7533	0.000897	511.6	22.474	0.53131	22.474	22.202	22.733	0					58	12	7	0	0	0	0.010953	1	9313	32.624	10.392	1
KLEVEGLSNLSTK	13	Unmodified	_KLEVEGLSNLSTK_			0	0	1	Q9VR99	Q9VR99	Q9VR99	cactin	Cactin	MULTI-MSMS	Cactin_IP	473.269	3	473.268	1416.78	51737.8	2.5288	0.0011968	-0.017637	-8.347e-06	2.5111	0.0011884	473.268	38.091	0.41892	38.091	37.884	38.303	0					30	9	4	0	0	0	0.0028771	1	17191	36.445	30.363	1
KLHAETEASDIMAK	14	Unmodified	_KLHAETEASDIMAK_			0	0	1	Q9VVU4	Q9VVU4	Q9VVU4			MULTI-MSMS	Cactin_IP	772.394	2	772.393	1542.77	40677.2	2.4181	0.0018677	-0.70042	-0.000541	1.7177	0.0013267	772.392	26.138	0.24232	26.138	25.963	26.206	0					14	5	4	0	0	0	0.0074889	1	11109	65.5	55.269	1
KLHAETEASDIMAK	14	Unmodified	_KLHAETEASDIMAK_			0	0	1	Q9VVU4	Q9VVU4	Q9VVU4			MULTI-MSMS	Cactin_IP	515.599	3	515.264	1542.77	48081.1	2.3475	0.0012096	-1.3203	-0.00068029	1.0273	0.00052931	515.264	26.152	0.40203	26.152	25.922	26.324	-3.5527e-15					21	9	4	0	0	0	3.1465e-05	1	11124	84.468	70.439	1
KLQLNVPLVVR	11	Unmodified	_KLQLNVPLVVR_			0	0	1	Q9V470	Q9V470	Q9V470	Sucb	Succinyl-CoA ligase subunit beta	MULTI-MSMS	Cactin_IP	639.918	2	639.916	1277.82	44846.7	2.7925	0.001787	-0.64854	-0.00041501	2.1439	0.0013719	640.418	48.952	0.19244	48.952	48.881	49.073	0					8	4	2	0	0	0	0.014207	1	22781	58.676	58.676	1
KNDEDEIDFDDLSR	14	Unmodified	_KNDEDEIDFDDLSR_			0	0	1	M9PEC1;Q9VRY6;M9PEJ2;M9PHL4;M9PES8	M9PEC1	M9PEC1			MULTI-MSMS	Cactin_IP	571.256	3	570.92	1709.74	46293.5	2.5977	0.0014831	0.71248	0.00040677	3.3102	0.0018899	570.92	40.404	0.41759	40.404	40.178	40.596	0					29	9	5	0	0	0	0.0031715	2	18398	44.196	42.424	1
KNGWGTMVSHR	11	Unmodified	_KNGWGTMVSHR_			0	0	1	E1JHR5;P15007	E1JHR5	E1JHR5	Eno	Enolase	MULTI-MSMS	Cactin_IP	424.882	3	424.88	1271.62	53329.6	2.5072	0.0010652	-0.15538	-6.6016e-05	2.3518	0.00099922	424.88	24.894	0.61135	24.894	24.721	25.332	0					30	14	4	0	0	0	0.026015	1	10475	22.046	12.359	1
KPEWDTIALER	11	Unmodified	_KPEWDTIALER_			0	0	1	P48612	P48612	P48612	pelo	Protein pelota	MULTI-SECPEP	Cactin_IP	679.413	2	679.359	1356.7	43733.5	3.1341	0.0021292	1.6365	0.0011118	4.7707	0.003241	679.357	43.081	0.6326	43.081	42.9	43.533	0					32	14	3	0	0	0	0.033689	1	19758	34.721	29.937	1
KPGLSSFADNPAEGAHSIK	19	Unmodified	_KPGLSSFADNPAEGAHSIK_			0	0	1	O76268;Q9VQI8;M9PBV2	O76268	O76268	NTPase		MULTI-MSMS	Cactin_IP	642.997	3	642.662	1924.96	43120	2.01	0.0012918	0.85387	0.00054875	2.8639	0.0018405	642.663	31.345	0.40347	31.345	31.078	31.482	3.5527e-15					24	9	4	0	0	0	0.018528	1	13797	23.726	13.445	1
KQIEIESQEVQR	12	Unmodified	_KQIEIESQEVQR_			0	0	1	A4V4F2;M9PJN2;M9PHT0;F2FB46;M9PHL7;O61492;E1JJL2;C9QP31	A4V4F2	A4V4F2	Flo2;Flo-2	Flotillin-2	MULTI-MSMS	Cactin_IP	743.897	2	743.897	1485.78	40544.4	1.4	0.0010414	-0.25931	-0.0001929	1.1407	0.00084854	743.897	22.513	0.23977	22.513	22.37	22.61	0					13	5	3	0	0	0	0.00033657	1	9237	120.09	102.65	1
KQIEIESQEVQR	12	Unmodified	_KQIEIESQEVQR_			0	0	1	A4V4F2;M9PJN2;M9PHT0;F2FB46;M9PHL7;O61492;E1JJL2;C9QP31	A4V4F2	A4V4F2	Flo2;Flo-2	Flotillin-2	MULTI-MSMS	Cactin_IP	496.268	3	496.267	1485.78	49681.1	1.3437	0.00066685	0.26095	0.0001295	1.6047	0.00079635	496.267	22.513	0.20026	22.513	22.37	22.57	0					14	4	4	0	0	0	6.0185e-29	1	9256	136.53	95.478	1
KTEICQTCAR	10	Unmodified	_KTEICQTCAR_			0	0	1	Q95RB1	Q95RB1	Q95RB1			MSMS	Cactin_IP	633.802	2	633.8	1265.59	非数字	非数字	非数字	非数字	非数字	非数字	非数字	非数字	16.738	1	16.738	16.238	17.238	0								0	0	0	0.02747	1	6337	27.742	22.959	1
KTEICQTCAR	10	Unmodified	_KTEICQTCAR_			0	0	1	Q95RB1	Q95RB1	Q95RB1			MULTI-SECPEP	Cactin_IP	422.449	3	422.869	1265.59	54887.1	1.5013	0.00063485	0.93723	0.00039633	2.4385	0.0010312	422.87	16.722	0.12928	16.722	16.614	16.743	0					4	2	2	0	0	0	0.012071	1	6324	42.001	29.424	1
KVACIGAWHPSR	12	Unmodified	_KVACIGAWHPSR_			0	0	1	O16797	O16797	O16797	RpL3	60S ribosomal protein L3	MULTI-MSMS	Cactin_IP	461.245	3	461.243	1380.71	50948.7	1.8763	0.00086544	-0.19099	-8.8093e-05	1.6853	0.00077735	461.244	28.179	0.3817	28.179	27.901	28.283	0					23	8	3	0	0	0	0.0092455	1	12131	46.069	41.917	1
KVACIGAWHPSR	12	Unmodified	_KVACIGAWHPSR_			0	0	1	O16797	O16797	O16797	RpL3	60S ribosomal protein L3	MULTI-MSMS	Cactin_IP	691.364	2	691.362	1380.71	41773.9	2.1555	0.0014902	-0.43239	-0.00029894	1.7231	0.0011913	691.361	28.179	0.33879	28.179	27.944	28.283	3.5527e-15					25	7	5	0	0	0	0.011288	1	12136	60.434	52.213	1
KVADEEKQSYDAVATVISTAR	21	Unmodified	_KVADEEKQSYDAVATVISTAR_			0	0	2	Q7K2D2	Q7K2D2	Q7K2D2	Dmn	Probable dynactin subunit 2	MULTI-MSMS	Cactin_IP	761.397	3	761.061	2280.16	38680.9	1.8283	0.0013914	1.4665	0.0011161	3.2948	0.0025075	761.396	47.087	0.2088	47.087	46.942	47.151	0					15	4	4	0	0	0	0.0023551	1	21774	37.09	28.489	1
KVADEEKQSYDAVATVISTAR	21	Unmodified	_KVADEEKQSYDAVATVISTAR_			0	0	2	Q7K2D2	Q7K2D2	Q7K2D2	Dmn	Probable dynactin subunit 2	MULTI-MSMS	Cactin_IP	571.3	4	571.047	2280.16	45761.2	1.8029	0.0010295	0.72037	0.00041136	2.5232	0.0014409	571.298	47.087	0.2088	47.087	46.942	47.151	0					12	4	3	0	0	0	0.0014327	1	21795	42.711	38.443	1
KWTDDLGK	8	Unmodified	_KWTDDLGK_			0	0	1	O16797	O16797	O16797	RpL3	60S ribosomal protein L3	MULTI-SECPEP	Cactin_IP	480.907	2	481.751	961.487	50273.5	1.6123	0.00077674	0.73021	0.00035178	2.3425	0.0011285	481.751	27.178	0.70714	27.178	26.987	27.694	0					37	16	4	0	0	0	0.022389	1	11641	40.268	19.713	1
KWTDDLGKK	9	Unmodified	_KWTDDLGKK_			0	0	2	O16797	O16797	O16797	RpL3	60S ribosomal protein L3	MULTI-MSMS	Cactin_IP	546.272	2	545.798	1089.58	47503.1	2.6095	0.0014242	-0.27517	-0.00015019	2.3343	0.001274	545.798	23.727	0.60847	23.727	23.549	24.158	3.5527e-15					41	14	5	0	0	0	1.7409e-05	2	9881	128.86	104.7	1
KYDQWWGR	8	Unmodified	_KYDQWWGR_			0	0	1	Q7JWQ7	Q7JWQ7	Q7JWQ7	Swim		MULTI-SECPEP	Cactin_IP	569.368	2	569.775	1137.54	45732.7	2.7967	0.0015935	-0.89714	-0.00051117	1.8995	0.0010823	569.775	38.619	0.64996	38.619	38.26	38.91	0					50	15	5	0	0	0	1.1237e-12	1	17484	114.78	106.84	1
KYDQWWGRK	9	Unmodified	_KYDQWWGRK_			0	0	2	Q7JWQ7	Q7JWQ7	Q7JWQ7	Swim		MULTI-MSMS	Cactin_IP	633.825	2	633.823	1265.63	43094.3	2.1503	0.0013629	-0.54785	-0.00034724	1.6025	0.0010157	633.823	31.453	0.47646	31.453	31.078	31.555	0					30	11	4	0	0	0	0.00077408	1	13874	117.1	89.361	1
KYNEIDNAPEEK	12	Unmodified	_KYNEIDNAPEEK_			0	0	1	A1Z9E3	A1Z9E3	A1Z9E3	EfTuM	Elongation factor Tu	MULTI-MSMS	Cactin_IP	725.348	2	725.346	1448.68	41297.8	1.7687	0.0012829	0.69623	0.00050501	2.4649	0.0017879	725.347	19.339	0.37925	19.339	19.148	19.528	0					26	8	4	0	0	0	0.012344	1	7618	63.624	50.271	1
KYNEIDNAPEEK	12	Unmodified	_KYNEIDNAPEEK_			0	0	1	A1Z9E3	A1Z9E3	A1Z9E3	EfTuM	Elongation factor Tu	MULTI-MSMS	Cactin_IP	483.901	3	483.9	1448.68	50133.2	1.2012	0.00058126	0.70879	0.00034298	1.91	0.00092424	483.9	19.341	0.33708	19.341	19.148	19.486	0					25	7	5	0	0	0	0.0002339	1	7619	71.085	57.055	1
KYNEIDNAPEEKAR	14	Unmodified	_KYNEIDNAPEEKAR_			0	0	2	A1Z9E3	A1Z9E3	A1Z9E3	EfTuM	Elongation factor Tu	MULTI-MSMS	Cactin_IP	559.613	3	559.613	1675.82	47399.7	1.1832	0.00066216	-0.93755	-0.00052467	0.24569	0.00013749	559.947	18.573	0.28341	18.573	18.455	18.739	0					17	6	4	0	0	0	0.010723	2	7267	38.511	33.797	1
KYSEGLKLR	9	Unmodified	_KYSEGLKLR_			0	0	2	Q7JWQ7	Q7JWQ7	Q7JWQ7	Swim		MULTI-MSMS	Cactin_IP	365.218	3	365.217	1092.63	57831.8	1.9446	0.00071022	-0.10505	-3.8366e-05	1.8396	0.00067185	365.217	23.213	0.47174	23.213	23.038	23.51	0					37	11	5	0	0	0	0.0025706	1	9595	75.378	60.712	1
LAEIETAQR	9	Unmodified	_LAEIETAQR_			0	0	0	Q59E58;A0A0B4JD57;Q59E59;A0A0B4K7Q4;A0A0B4JD95;Q99323	Q59E58	Q59E58	zip	Myosin heavy chain, non-muscle	MULTI-MSMS	Cactin_IP	515.781	2	515.78	1029.55	48639	1.4067	0.00072552	-0.30579	-0.00015772	1.1009	0.0005678	515.78	22.474	0.60098	22.474	22.243	22.844	0					37	14	5	0	0	0	0.00033528	1	9190	119.27	52.593	1
LAFMGPLKK	9	Oxidation (M)	_LAFM(ox)GPLKK_	LAFM(1)GPLKK	LAFM(56.01)GPLKK	0	1	1	O16797	O16797	O16797	RpL3	60S ribosomal protein L3	MULTI-MSMS	Cactin_IP	510.801	2	510.799	1019.58	49516.4	1.8149	0.00092704	1.0679	0.00054547	2.8828	0.0014725	510.8	30.814	0.94178	30.814	30.501	31.443	0					41	22	2	0	0	0	0.0021655	1	13532	56.011	48.299	1
LAFMGPLKK	9	Unmodified	_LAFMGPLKK_			0	0	1	O16797	O16797	O16797	RpL3	60S ribosomal protein L3	MULTI-MSMS	Cactin_IP	502.803	2	502.802	1003.59	49662.9	2.9051	0.0014607	1.108	0.0005571	4.0131	0.0020178	502.802	39.925	1.1294	39.925	39.381	40.51	0					54	26	3	0	0	0	0.021434	1	18238	68.422	42.685	1
LAPGGHVGR	9	Unmodified	_LAPGGHVGR_			0	0	0	P09180	P09180	P09180	RpL4	60S ribosomal protein L4	MULTI-MSMS	Cactin_IP	432.246	2	432.246	862.477	53473.6	1.2573	0.00054347	-0.15643	-6.7616e-05	1.1009	0.00047585	432.246	16.933	0.25295	16.933	16.786	17.039	0					15	5	4	0	0	0	0.017981	1	6419	60.76	38.138	1
LASSGTTTYEYK	12	Unmodified	_LASSGTTTYEYK_			0	0	0	P20240	P20240	P20240	Ote	Otefin	MULTI-MSMS	Cactin_IP	660.82	2	660.82	1319.62	43923.6	1.8331	0.0012114	-1.1479	-0.00075852	0.68529	0.00045285	660.819	22.753	0.35088	22.753	22.532	22.883	0					24	8	4	0	0	0	0.003898	1	9317	98.943	89.255	1
LAVNMVPFPR	10	Oxidation (M)	_LAVNM(ox)VPFPR_	LAVNM(1)VPFPR	LAVNM(77.67)VPFPR	0	1	0	Q24560;A1ZBL0;P61857;Q9VAX7;Q8MST5;A0A0B4LGH1;P08841	Q24560;A0A0B4LGH1	Q24560	betaTub56D;betaTub85D;betaTub97EF;betaTub60D	Tubulin beta-1 chain;Tubulin beta-2 chain;Tubulin beta-3 chain	MULTI-MSMS	Cactin_IP	580.32	2	580.318	1158.62	45815.1	2.9694	0.0017232	0.53006	0.0003076	3.4994	0.0020308	580.319	43.05	0.37782	43.05	42.819	43.197	0					28	8	4	0	0	0	0.00082821	1	19674	77.674	60.898	1
LAVNMVPFPR	10	Unmodified	_LAVNMVPFPR_			0	0	0	Q24560;A1ZBL0;P61857;Q9VAX7;Q8MST5;A0A0B4LGH1;P08841	Q24560;A0A0B4LGH1	Q24560	betaTub56D;betaTub85D;betaTub97EF;betaTub60D	Tubulin beta-1 chain;Tubulin beta-2 chain;Tubulin beta-3 chain	MULTI-MSMS	Cactin_IP	572.322	2	572.321	1142.63	46288.3	2.7438	0.0015703	0.59013	0.00033774	3.3339	0.0019081	572.321	50.263	0.41537	50.263	50.039	50.455	0					33	9	5	0	0	0	1.3446e-12	1	23407	147.52	147.52	1
LAYEAPEK	8	Unmodified	_LAYEAPEK_			0	0	0	Q9VYY3	Q9VYY3	Q9VYY3	CG1749	Ubiquitin-like modifier-activating enzyme 5	MULTI-MSMS	Cactin_IP	460.74	2	460.74	919.465	51166.5	0.85116	0.00039216	0.52936	0.0002439	1.3805	0.00063606	460.74	21.755	0.40922	21.755	21.544	21.953	0					25	9	4	0	0	0	0.027524	1	8854	67.981	52.482	1
LAYGGLLNVTR	11	Unmodified	_LAYGGLLNVTR_			0	0	0	Q9VXN3	Q9VXN3	Q9VXN3			MULTI-MSMS	Cactin_IP	588.842	2	588.84	1175.67	45650.3	2.2438	0.0013212	-0.58939	-0.00034706	1.6544	0.00097416	588.84	47.75	0.6178	47.75	47.589	48.207	0					50	14	5	0	0	0	0.0057825	2	22228	98.048	60.49	1
LCTMVTEAEVER	12	Unmodified	_LCTMVTEAEVER_			0	0	0	Q9VFF0	Q9VFF0	Q9VFF0	UQCR-C1		MULTI-MSMS	Cactin_IP	719.34	2	719.339	1436.66	41565.4	3.1971	0.0022998	-1.306	-0.00093947	1.8911	0.0013604	719.337	34.938	0.42793	34.938	34.726	35.154	0					29	9	4	0	0	0	0.0032899	2	15666	76.465	65.314	1
LDDTELNGRR	10	Unmodified	_LDDTELNGRR_			0	0	1	A0A0C4DHG5;P26686	A0A0C4DHG5	A0A0C4DHG5	B52	Serine-arginine protein 55	MULTI-MSMS	Cactin_IP	594.804	2	594.802	1187.59	45548.5	1.4819	0.00088144	0.95748	0.00056951	2.4394	0.001451	594.803	19.969	0.67468	19.969	19.443	20.117	0					36	15	4	0	0	0	0.022871	1	7951	129.47	87.357	1
LDDTELNGRR	10	Unmodified	_LDDTELNGRR_			0	0	1	A0A0C4DHG5;P26686	A0A0C4DHG5	A0A0C4DHG5	B52	Serine-arginine protein 55	MULTI-MSMS	Cactin_IP	396.871	3	396.87	1187.59	54604	1.3905	0.00055186	0.53654	0.00021294	1.9271	0.00076479	396.871	19.969	0.37841	19.969	19.781	20.16	0					25	8	5	0	0	0	0.0005139	1	7952	82.749	54.545	1
LDLAGRDLTDYLMK	14	Oxidation (M)	_LDLAGRDLTDYLM(ox)K_	LDLAGRDLTDYLM(1)K	LDLAGRDLTDYLM(73.02)K	0	1	1	A0A0B4LH50;P53501;P10981;P83967;M9PFZ6;P02574;P02572;X2JCP8;P10987	A0A0B4LH50;P02572;X2JCP8	X2JCP8	Act87E;Act57B;Act88F;Act79B;Act42A;Act5C	Actin-57B;Actin-87E;Actin, indirect flight muscle;Actin, larval muscle;Actin-42A;Actin-5C	MULTI-MSMS	Cactin_IP	547.334	3	547.284	1638.83	47222.1	2.6303	0.0014395	0.86755	0.0004748	3.4979	0.0019143	547.286	49.386	0.65512	49.386	49.115	49.77	0					66	15	7	0	0	0	0.00029968	2	22959	73.022	53.282	1
LDLAGRDLTDYLMK	14	Unmodified	_LDLAGRDLTDYLMK_			0	0	1	A0A0B4LH50;P53501;P10981;P83967;M9PFZ6;P02574;P02572;X2JCP8;P10987	A0A0B4LH50;P02572;X2JCP8	X2JCP8	Act87E;Act57B;Act88F;Act79B;Act42A;Act5C	Actin-57B;Actin-87E;Actin, indirect flight muscle;Actin, larval muscle;Actin-42A;Actin-5C	MULTI-MSMS	Cactin_IP	541.955	3	541.952	1622.83	47455	2.9188	0.0015818	-0.15349	-8.3183e-05	2.7653	0.0014987	541.952	52.799	0.43249	52.799	52.606	53.039	0					41	10	6	0	0	0	1.0262e-05	1	24710	90.444	65.509	1
LDYGQHIVSGTPGR	14	Unmodified	_LDYGQHIVSGTPGR_			0	0	0	Q9VHS8	Q9VHS8	Q9VHS8	eIF4AIII	Eukaryotic initiation factor 4A-III	MULTI-MSMS	Cactin_IP	500.593	3	500.592	1498.75	49426.4	2.1439	0.0010732	-0.14189	-7.1029e-05	2.002	0.0010022	500.592	28.218	0.29354	28.218	28.03	28.324	-3.5527e-15					21	6	4	0	0	0	0.0008288	1	12157	65.805	54.543	1
LDYGQHIVSGTPGR	14	Unmodified	_LDYGQHIVSGTPGR_			0	0	0	Q9VHS8	Q9VHS8	Q9VHS8	eIF4AIII	Eukaryotic initiation factor 4A-III	MULTI-MSMS	Cactin_IP	750.385	2	750.384	1498.75	42258.2	2.0753	0.0015573	-0.49312	-0.00037003	1.5822	0.0011872	750.383	28.22	0.29354	28.22	28.03	28.324	-3.5527e-15					15	6	3	0	0	0	0.015314	1	12178	49.5	42.811	1
LEEAETSNNHLLK	13	Unmodified	_LEEAETSNNHLLK_			0	0	0	Q9VXN3	Q9VXN3	Q9VXN3			MULTI-MSMS	Cactin_IP	749.384	2	749.381	1496.75	40085.2	2.9598	0.002218	0.37285	0.00027941	3.3326	0.0024974	749.381	24.304	0.36707	24.304	24.077	24.444	0					35	8	6	0	0	0	3.1737e-52	1	10156	201.75	176.97	1
LEEAETSNNHLLK	13	Unmodified	_LEEAETSNNHLLK_			0	0	0	Q9VXN3	Q9VXN3	Q9VXN3			MULTI-MSMS	Cactin_IP	499.927	3	499.923	1496.75	49372.2	3.0216	0.0015106	2.6787	0.0013391	5.7003	0.0028497	499.925	24.291	0.48756	24.291	24.036	24.524	0					46	10	5	0	0	0	0.0095276	1	10189	32.624	22.781	1
LEEAETSNNHLLKR	14	Unmodified	_LEEAETSNNHLLKR_			0	0	1	Q9VXN3	Q9VXN3	Q9VXN3			MULTI-MSMS	Cactin_IP	552.292	3	551.957	1652.85	47280.5	1.3328	0.00073566	0.36531	0.00020163	1.6981	0.00093729	551.957	21.722	0.36683	21.722	21.502	21.869	0					17	8	4	0	0	0	0.00032221	1	8876	58.674	23.668	1
LEEAETSNNHLLKR	14	Unmodified	_LEEAETSNNHLLKR_			0	0	1	Q9VXN3	Q9VXN3	Q9VXN3			MULTI-SECPEP	Cactin_IP	415.23	4	414.219	1652.85	55133.6	0.80163	0.00033205	0.78289	0.00032429	1.5845	0.00065634	414.22	21.73	0.24179	21.73	21.584	21.826	0					13	5	3	0	0	0	0.033332	1	8837	9.7997	3.1133	1
LEGTNVNQAR	10	Unmodified	_LEGTNVNQAR_			0	0	0	Q9V470	Q9V470	Q9V470	Sucb	Succinyl-CoA ligase subunit beta	MULTI-MSMS	Cactin_IP	551.287	2	551.286	1100.56	47271.9	1.0954	0.00060387	0.009171	5.0559e-06	1.1046	0.00060892	551.286	17.65	0.32735	17.65	17.545	17.872	0					16	7	4	0	0	0	4.144e-05	1	6796	128.69	67.725	1
LETGNFAWASEGVAR	15	Unmodified	_LETGNFAWASEGVAR_			0	0	0	A0A0B4K6N1;Q8MLY8	A0A0B4K6N1	A0A0B4K6N1	RpS8	40S ribosomal protein S8	MULTI-MSMS	Cactin_IP	804.399	2	804.394	1606.77	38726	1.7723	0.0014256	1.8962	0.0015253	3.6685	0.0029509	804.396	46.87	0.33743	46.87	46.686	47.023	0					22	7	4	0	0	0	0.012097	1	21628	48.741	30.877	1
LEVNMQALR	9	Oxidation (M)	_LEVNM(ox)QALR_	LEVNM(1)QALR	LEVNM(67.03)QALR	0	1	0	Q59E58;A0A0B4JD57;Q59E59;A0A0B4K7Q4;A0A0B4JD95;Q99323	Q59E58	Q59E58	zip	Myosin heavy chain, non-muscle	MULTI-MSMS	Cactin_IP	545.291	2	545.29	1088.56	47120.8	1.6486	0.00089894	0.512	0.00027919	2.1606	0.0011781	545.29	26.788	0.53502	26.788	26.574	27.109	0					30	12	3	0	0	0	0.0018918	1	11460	67.032	41.295	1
LEVNMQALR	9	Unmodified	_LEVNMQALR_			0	0	0	Q59E58;A0A0B4JD57;Q59E59;A0A0B4K7Q4;A0A0B4JD95;Q99323	Q59E58	Q59E58	zip	Myosin heavy chain, non-muscle	MULTI-MSMS	Cactin_IP	538.296	2	537.292	1072.57	46834	2.5562	0.0013734	0.30152	0.000162	2.8577	0.0015354	537.293	40.409	0.41937	40.409	40.219	40.638	0					33	9	5	0	0	0	0.00018894	3	18404	124.08	68.069	1
LFFTPDQAGLSK	12	Unmodified	_LFFTPDQAGLSK_			0	0	0	Q9VYY3	Q9VYY3	Q9VYY3	CG1749	Ubiquitin-like modifier-activating enzyme 5	MULTI-MSMS	Cactin_IP	662.353	2	662.351	1322.69	43261.9	2.8991	0.0019202	0.78516	0.00052005	3.6843	0.0024403	662.351	48.469	0.41101	48.469	48.287	48.698	0					27	9	4	0	0	0	0.0029232	1	22463	111.65	91.865	1
LFPMDPPNNTDVEESIKR	18	Oxidation (M)	_LFPM(ox)DPPNNTDVEESIKR_	LFPM(1)DPPNNTDVEESIKR	LFPM(81.32)DPPNNTDVEESIKR	0	1	1	O46231;E1JJ21;Q9VA56;Q9VA58;C7LAH8;A0A0B4KHF2;Q9VA59;A0A0B4K7R6;A0A0B4KHW6;A8JRH3;A0A0B4K6N4	O46231	O46231	tmod;tmod-RC		MULTI-MSMS	Cactin_IP	707.014	3	706.677	2117.01	40604.7	2.281	0.001612	0.40527	0.00028639	2.6863	0.0018984	707.012	37.274	1.9369	37.274	36.62	38.557	0					138	45	5	0	0	0	3.7759e-05	3	16873	81.317	75.195	1
LFPMDPPNNTDVEESIKR	18	Unmodified	_LFPMDPPNNTDVEESIKR_			0	0	1	O46231;E1JJ21;Q9VA56;Q9VA58;C7LAH8;A0A0B4KHF2;Q9VA59;A0A0B4K7R6;A0A0B4KHW6;A8JRH3;A0A0B4K6N4	O46231	O46231	tmod;tmod-RC		MULTI-MSMS	Cactin_IP	701.683	3	701.346	2101.01	41076.2	3.2479	0.0022779	-0.18849	-0.0001322	3.0594	0.0021457	701.68	44.708	1.8785	44.708	44.154	46.033	0					187	44	6	0	0	0	2.5221e-09	4	20654	112.3	98.045	1
LFVLDEADEMLSR	13	Oxidation (M)	_LFVLDEADEM(ox)LSR_	LFVLDEADEM(1)LSR	LFVLDEADEM(132.78)LSR	0	1	0	C9QP42;Q02748	C9QP42	C9QP42	eIF-4a	Eukaryotic initiation factor 4A	MULTI-MSMS	Cactin_IP	777.381	2	777.379	1552.74	38566.2	3.3106	0.0025736	-1.6915	-0.0013149	1.619	0.0012586	777.378	50.854	0.69366	50.854	50.536	51.23	0					59	16	5	0	0	0	2.3744e-09	2	23825	132.78	118.57	1
LFVLDEADEMLSR	13	Unmodified	_LFVLDEADEMLSR_			0	0	0	C9QP42;Q02748	C9QP42	C9QP42	eIF-4a	Eukaryotic initiation factor 4A	MULTI-MSMS	Cactin_IP	769.385	2	769.382	1536.75	40002.6	1.917	0.0014749	0.38107	0.00029319	2.2981	0.0017681	769.382	57.714	0.27423	57.714	57.573	57.847	0					19	6	4	0	0	0	0.0012236	1	27343	94.297	79.324	1
LGDVYVNDAFGTAHR	15	Unmodified	_LGDVYVNDAFGTAHR_			0	0	0	M9PCE0;Q01604	M9PCE0	M9PCE0	Pgk	Phosphoglycerate kinase	MULTI-MSMS	Cactin_IP	545.604	3	545.602	1633.78	47751.9	2.4476	0.0013354	-0.70956	-0.00038714	1.7381	0.0009483	545.602	40.659	0.37238	40.659	40.425	40.798	0					37	8	6	0	0	0	5.1627e-05	1	18474	82.529	78.138	1
LGDVYVNDAFGTAHR	15	Unmodified	_LGDVYVNDAFGTAHR_			0	0	0	M9PCE0;Q01604	M9PCE0	M9PCE0	Pgk	Phosphoglycerate kinase	MULTI-MSMS	Cactin_IP	817.903	2	817.9	1633.78	38946.2	2.2092	0.0018069	-0.97227	-0.00079522	1.2369	0.0010117	817.9	40.666	0.33443	40.666	40.425	40.76	0					28	7	5	0	0	0	0.0076421	1	18478	66.262	60.159	1
LGFAGNKEPQFIIPSAIAIK	20	Unmodified	_LGFAGNKEPQFIIPSAIAIK_			0	0	1	P32392	P32392	P32392	Arp3	Actin-related protein 3	MULTI-MSMS	Cactin_IP	705.739	3	705.405	2113.19	41891.5	2.264	0.001597	-1.8913	-0.0013342	0.37264	0.00026286	705.738	55.436	0.43192	55.436	55.203	55.635	-7.1054e-15					20	10	3	0	0	0	0.00294	1	26145	56.936	56.175	1
LGLHLEFNDAR	11	Unmodified	_LGLHLEFNDAR_			0	0	0	O46231;E1JJ21;Q9VA56;Q9VA58;C7LAH8;A0A0B4KHF2;Q9VA59;A0A0B4K7R6;A0A0B4KHW6;A8JRH3;A0A0B4K6N4	O46231	O46231	tmod;tmod-RC		MULTI-MSMS	Cactin_IP	429.229	3	428.895	1283.66	52599.4	2.2489	0.00096453	-1.2197	-0.00052311	1.0292	0.00044142	428.894	46.118	0.35924	46.118	45.864	46.223	0					25	8	4	0	0	0	0.0057487	2	21276	49.5	39.813	1
LGLLFVGSGVSGGEEGAR	18	Unmodified	_LGLLFVGSGVSGGEEGAR_			0	0	0	M9PIS3;P41572	M9PIS3	M9PIS3	Pgd	6-phosphogluconate dehydrogenase, decarboxylating	MULTI-MSMS	Cactin_IP	852.954	2	852.949	1703.88	37361.2	2.6247	0.0022388	1.7623	0.0015032	4.3871	0.003742	852.951	53.275	0.29342	53.275	53.082	53.375	0					25	6	5	0	0	0	5.1784e-05	1	24945	85.288	75.601	1
LGTKEPTYR	9	Unmodified	_LGTKEPTYR_			0	0	1	Q7JWQ7	Q7JWQ7	Q7JWQ7	Swim		MULTI-MSMS	Cactin_IP	532.791	2	532.79	1063.57	48129.8	0.85351	0.00045474	-0.2403	-0.00012803	0.61321	0.00032671	532.79	18.442	1.3603	18.442	18.167	19.528	0					106	32	6	0	0	0	0.016426	3	7132	101.64	68.803	1
LGTKEPTYR	9	Unmodified	_LGTKEPTYR_			0	0	1	Q7JWQ7	Q7JWQ7	Q7JWQ7	Swim		MULTI-MSMS	Cactin_IP	355.53	3	355.529	1063.57	58063.5	0.67738	0.00024083	-0.45301	-0.00016106	0.22437	7.977e-05	355.53	18.474	1.2759	18.474	18.21	19.486	0					85	30	5	0	0	0	0.002393	1	7133	58.433	47.269	1
LGVPAINVNDSVTK	14	Unmodified	_LGVPAINVNDSVTK_			0	0	0	M9PHN8;X2JF40;Q27580	M9PHN8	M9PHN8	Ahcy13	Adenosylhomocysteinase	MULTI-MSMS	Cactin_IP	713.899	2	713.899	1425.78	41292.8	2.4042	0.0017163	-0.71597	-0.00051113	1.6882	0.0012052	713.897	40.986	0.43326	40.986	40.836	41.269	0					24	10	3	0	0	0	0.0025924	1	18703	73.781	60.428	1
LHEQLDEYK	9	Unmodified	_LHEQLDEYK_			0	0	0	Q9VXN3	Q9VXN3	Q9VXN3			MULTI-MSMS	Cactin_IP	392.197	3	392.196	1173.57	55712.5	1.8623	0.00073038	-0.14818	-5.8117e-05	1.7141	0.00067226	392.196	23.234	0.51142	23.234	23.077	23.588	0					26	12	4	0	0	0	0.0027956	1	9631	66.692	49.461	1
LHEQLDEYK	9	Unmodified	_LHEQLDEYK_			0	0	0	Q9VXN3	Q9VXN3	Q9VXN3			MULTI-MSMS	Cactin_IP	587.791	2	587.791	1173.57	47072.7	2.0972	0.0012327	-0.63527	-0.00037341	1.4619	0.0008593	587.79	23.25	0.39137	23.25	23.038	23.429	0					30	9	4	0	0	0	1.6047e-12	1	9649	148.52	113.23	1
LHEQLDEYKSDGISGR	16	Unmodified	_LHEQLDEYKSDGISGR_			0	0	1	Q9VXN3	Q9VXN3	Q9VXN3			MULTI-MSMS	Cactin_IP	616.304	3	616.303	1845.89	44362.2	2.8064	0.0017296	-0.63551	-0.00039167	2.1709	0.0013379	616.302	25.447	0.42129	25.447	25.247	25.668	0					37	9	5	0	0	0	2.6747e-06	1	10765	106.36	103.12	1
LHEQLDEYKSDGISGR	16	Unmodified	_LHEQLDEYKSDGISGR_			0	0	1	Q9VXN3	Q9VXN3	Q9VXN3			MULTI-MSMS	Cactin_IP	462.981	4	462.479	1845.89	51421	2.4858	0.0011496	-0.48324	-0.00022349	2.0025	0.00092613	462.479	25.439	0.37856	25.439	25.289	25.668	0					22	8	4	0	0	0	0.012145	3	10798	31.614	25.71	1
LHEQLDEYKSDGISGR	16	Unmodified	_LHEQLDEYKSDGISGR_			0	0	1	Q9VXN3	Q9VXN3	Q9VXN3			MULTI-MSMS	Cactin_IP	616.304	3	616.303	1845.89	44641.5	2.2807	0.0014056	-0.90587	-0.00055829	1.3749	0.00084734	616.302	26.145	0.78023	26.145	25.626	26.406	0					60	18	6	0	0	0	2.6747e-06	2	11080	112.8	108.89	1
LHEQLDEYKSDGISGR	16	Unmodified	_LHEQLDEYKSDGISGR_			0	0	1	Q9VXN3	Q9VXN3	Q9VXN3			MULTI-MSMS	Cactin_IP	923.952	2	923.95	1845.89	36492.8	2.17	0.002005	-0.59936	-0.00055378	1.5706	0.0014512	924.451	26.145	0.36026	26.145	25.963	26.324	0					34	8	6	0	0	0	8.2633e-31	1	11101	175.28	175.28	1
LHEQLDEYKSDGISGR	16	Unmodified	_LHEQLDEYKSDGISGR_			0	0	1	Q9VXN3	Q9VXN3	Q9VXN3			MULTI-MSMS	Cactin_IP	462.48	4	462.479	1845.89	51527.8	1.958	0.00090552	-0.76642	-0.00035445	1.1915	0.00055106	462.478	26.158	0.73938	26.158	25.626	26.365	0					53	17	6	0	0	0	0.00021301	2	11117	70.451	68.454	1
LHEQLDEYKSDGISGRR	17	Unmodified	_LHEQLDEYKSDGISGRR_			0	0	2	Q9VXN3	Q9VXN3	Q9VXN3			MULTI-MSMS	Cactin_IP	501.756	4	501.504	2001.99	49029.8	2.7464	0.0013774	-0.66811	-0.00033506	2.0783	0.0010423	501.755	23.805	0.32991	23.805	23.664	23.994	0					26	7	5	0	0	0	1.9207e-06	2	9946	85.619	75.562	1
LHEQLDEYKSDGISGRR	17	Unmodified	_LHEQLDEYKSDGISGRR_			0	0	2	Q9VXN3	Q9VXN3	Q9VXN3			MULTI-MSMS	Cactin_IP	501.756	4	501.504	2001.99	49029.7	3.0128	0.0015109	-1.1726	-0.00058806	1.8402	0.00092287	501.754	24.342	1.2527	24.342	23.951	25.204	0					105	30	7	0	0	0	4.7366e-07	2	10280	92.211	78.584	1
LHEQLDEYKSDGISGRR	17	Unmodified	_LHEQLDEYKSDGISGRR_			0	0	2	Q9VXN3	Q9VXN3	Q9VXN3			MULTI-MSMS	Cactin_IP	668.339	3	668.336	2001.99	42554.9	3.0374	0.00203	-0.092147	-6.1585e-05	2.9453	0.0019684	668.336	24.342	0.68783	24.342	23.994	24.682	0					75	16	7	0	0	0	1.1334e-18	2	10157	145.1	118.29	1
LHEQLDEYKSDGISGRR	17	Unmodified	_LHEQLDEYKSDGISGRR_			0	0	2	Q9VXN3	Q9VXN3	Q9VXN3			MULTI-MSMS	Cactin_IP	401.607	5	401.405	2001.99	55065	2.6939	0.0010813	-0.13993	-5.6168e-05	2.554	0.0010252	401.605	24.308	0.68783	24.308	23.994	24.682	3.5527e-15					50	16	5	0	0	0	0.00040189	1	10178	53.328	49.609	1
LHISPSVAHKR	11	Unmodified	_LHISPSVAHKR_			0	0	1	Q7K2D2	Q7K2D2	Q7K2D2	Dmn	Probable dynactin subunit 2	MULTI-MSMS	Cactin_IP	311.936	4	311.936	1243.71	61420.8	1.2124	0.00037819	0.24813	7.74e-05	1.4605	0.00045559	311.936	19.128	0.36961	19.128	18.906	19.276	0					17	8	3	0	0	0	0.02168	1	7552	17.367	7.1355	1
LIDLNLNNIK	10	Unmodified	_LIDLNLNNIK_			0	0	0	O46231;E1JJ21;Q9VA56;Q9VA58;C7LAH8;A0A0B4KHF2;Q9VA59;A0A0B4K7R6;A0A0B4KHW6;A8JRH3;A0A0B4K6N4	O46231	O46231	tmod;tmod-RC		MULTI-SECPEP	Cactin_IP	584.359	2	585.348	1168.68	43103.2	2.5579	0.0014972	-0.86976	-0.00050911	1.6881	0.00098813	585.347	49.428	0.24783	49.428	49.281	49.529	7.1054e-15					17	5	4	0	0	0	0.0014059	1	23005	83.206	46.811	1
LIGWGQIFGGK	11	Unmodified	_LIGWGQIFGGK_			0	0	0	A0A0B4KGP8;Q24208	A0A0B4KGP8	A0A0B4KGP8	eIF-2gamma	Eukaryotic translation initiation factor 2 subunit 3	MULTI-MSMS	Cactin_IP	588.333	2	588.332	1174.65	46749.4	1.9789	0.0011642	-0.641	-0.00037712	1.3379	0.00078711	588.332	57.128	0.31229	57.128	56.953	57.265	0					18	7	3	0	0	0	0.0071489	1	27031	70.919	62.056	1
LILTASADK	9	Unmodified	_LILTASADK_			0	0	0	M9PB96;Q9VKQ3	M9PB96	M9PB96	CG6724	Ribosome biogenesis protein WDR12 homolog	MULTI-MSMS	Cactin_IP	466.779	2	466.277	930.539	52021.1	0.87679	0.00040883	0.74021	0.00034514	1.617	0.00075397	466.277	28.695	0.38419	28.695	28.523	28.907	0					21	9	3	0	0	0	0.010984	2	12437	77.732	36.23	1
LILTASADKNLR	12	Unmodified	_LILTASADKNLR_			0	0	1	M9PB96;Q9VKQ3	M9PB96	M9PB96	CG6724	Ribosome biogenesis protein WDR12 homolog	MULTI-MSMS	Cactin_IP	657.892	2	657.891	1313.77	43371.9	2.8729	0.0018901	-2.0951	-0.0013784	0.77781	0.00051171	657.89	31.688	0.23392	31.688	31.555	31.789	0					12	5	3	0	0	0	0.00019285	1	13994	120.99	54.731	1
LILTASADKNLR	12	Unmodified	_LILTASADKNLR_			0	0	1	M9PB96;Q9VKQ3	M9PB96	M9PB96	CG6724	Ribosome biogenesis protein WDR12 homolog	MULTI-MSMS	Cactin_IP	438.931	3	438.93	1313.77	58331	2.146	0.00094193	-0.80285	-0.0003524	1.3431	0.00058954	438.93	31.661	0.27368	31.661	31.555	31.828	0					13	6	3	0	0	0	0.00048036	1	13999	78.903	44.37	1
LIRPMVLEQGQR	12	Oxidation (M)	_LIRPM(ox)VLEQGQR_	LIRPM(1)VLEQGQR	LIRPM(59.2)VLEQGQR	0	1	1	A1Z9E3	A1Z9E3	A1Z9E3	EfTuM	Elongation factor Tu	MULTI-MSMS	Cactin_IP	486.276	3	485.942	1454.8	49551.1	1.9357	0.00094066	-0.81392	-0.00039552	1.1218	0.00054514	485.941	30.43	0.40917	30.43	30.217	30.626	0					30	9	4	0	0	0	0.00046605	2	13343	68.536	54.278	1
LISICMNEDPGK	12	Unmodified	_LISICMNEDPGK_			0	0	0	Q9V400	Q9V400	Q9V400	Ilk		MULTI-MSMS	Cactin_IP	688.833	2	688.831	1375.65	41613.8	2.9051	0.0020011	-0.079776	-5.4952e-05	2.8253	0.0019462	688.831	39.924	0.33136	39.924	39.721	40.053	0					21	7	4	0	0	0	0.023655	1	18137	47.603	43.449	1
LISICMNEDPGKRPK	15	Unmodified	_LISICMNEDPGKRPK_			0	0	2	Q9V400	Q9V400	Q9V400	Ilk		MULTI-MSMS	Cactin_IP	586.641	3	586.639	1756.9	47919.1	2.672	0.0015675	-0.7732	-0.00045359	1.8988	0.0011139	586.639	31.768	0.12046	31.768	31.668	31.789	0					6	2	3	0	0	0	0.00082005	1	14046	57.288	47.231	1
LISICMNEDPGKRPK	15	Unmodified	_LISICMNEDPGKRPK_			0	0	2	Q9V400	Q9V400	Q9V400	Ilk		MULTI-SECPEP	Cactin_IP	440.298	4	440.231	1756.9	54412	2.3226	0.0010225	0.026415	1.1629e-05	2.349	0.0010341	440.232	31.768	0.12046	31.768	31.668	31.789	0					6	2	3	0	0	0	0.01024	1	14053	40.066	35.823	1
LIVENLSSR	9	Unmodified	_LIVENLSSR_			0	0	0	A0A0C4DHG5;P26686	A0A0C4DHG5	A0A0C4DHG5	B52	Serine-arginine protein 55	MSMS	Cactin_IP	515.799	2	515.798	1029.58	非数字	非数字	非数字	非数字	非数字	非数字	非数字	非数字	32.144	1	32.144	31.644	32.644	0								0	0	0	1.2954e-05	1	14251	78.516	38.974	1
LIVENLSSR	9	Unmodified	_LIVENLSSR_			0	0	0	A0A0C4DHG5;P26686	A0A0C4DHG5	A0A0C4DHG5	B52	Serine-arginine protein 55	MSMS	Cactin_IP	515.801	2	515.798	1029.58	非数字	非数字	非数字	非数字	非数字	非数字	非数字	非数字	32.436	1	32.436	31.936	32.936	0								0	0	0	0.00097654	1	14396	72.485	42.912	1
LKEEAAATTAAAAAATTTSA	20	Unmodified	_LKEEAAATTAAAAAATTTSA_			0	0	1	O16797	O16797	O16797	RpL3	60S ribosomal protein L3	MULTI-MSMS	Cactin_IP	910.969	2	910.965	1819.92	36365.4	1.839	0.0016753	1.22	0.0011114	3.0591	0.0027867	910.968	30.481	3.5807	30.481	30.217	33.798	-3.5527e-15					195	86	8	0	0	0	0.024146	2	13471	67.115	61.27	1
LKHLEQYDGSVLIR	14	Unmodified	_LKHLEQYDGSVLIR_			0	0	1		REV__A0A0B4KHU8	REV__A0A0B4KHU8			MULTI-MSMS	Cactin_IP	557.648	3	557.646	1669.92	46967.5	2.4986	0.0013933	0.91758	0.00051169	3.4161	0.001905	557.646	28.22	0.16724	28.22	28.115	28.283	0					11	3	4	0	0	0	0.0040826	1	12196	43.382	31.237	1
LKIWADIQK	9	Unmodified	_LKIWADIQK_			0	0	1	P09180	P09180	P09180	RpL4	60S ribosomal protein L4	MULTI-MSMS	Cactin_IP	557.836	2	557.835	1113.65	47118.6	3.2883	0.0018343	-0.44763	-0.0002497	2.8407	0.0015846	557.834	42.382	0.67432	42.382	42.025	42.699	0					53	15	5	0	0	0	0.028609	1	19456	69.812	44.674	1
LLAEVQK	7	Unmodified	_LLAEVQK_			0	0	0	Q9VXN3	Q9VXN3	Q9VXN3			MULTI-MSMS	Cactin_IP	800.489	1	800.488	799.48	39000.2	1.9666	0.0015742	0.064924	5.1971e-05	2.0315	0.0016262	800.488	23.251	0.5501	23.251	23.038	23.588	0					40	13	4	0	0	0	7.1048e-05	2	9593	120.65	32.616	1
LLANELEPYIK	11	Unmodified	_LLANELEPYIK_			0	0	0	Q3YMU0	Q3YMU0	Q3YMU0	ERp60	Protein disulfide-isomerase	MULTI-MSMS	Cactin_IP	651.871	2	651.869	1301.72	44127.6	3.2266	0.0021033	0.17105	0.0001115	3.3976	0.0022148	651.868	50.556	0.32507	50.556	50.371	50.696	0					19	7	3	0	0	0	0.0049098	1	23608	75.378	44.808	1
LLGSHADNAPDGIPR	15	Unmodified	_LLGSHADNAPDGIPR_			0	0	0	Q8IHB0;Q8INB6;Q86BR9;Q86NK8;Q4AB31;A0A0B4K7C4;A0A0B4K697;A0A0B4KHL4	Q8IHB0	Q8IHB0	gish		MULTI-MSMS	Cactin_IP	511.6	3	511.599	1531.77	50123	1.6558	0.00084708	0.33363	0.00017068	1.9894	0.0010178	511.599	29.523	0.3934	29.523	29.342	29.735	0					23	9	4	0	0	0	0.0074273	1	12867	40.941	34.361	1
LLKDKCEIMEESYAQLQR	18	Unmodified	_LLKDKCEIMEESYAQLQR_			0	0	2	Q9VXN3	Q9VXN3	Q9VXN3			MULTI-MSMS	Cactin_IP	752.381	3	752.045	2253.11	39969.3	2.4792	0.0018645	1.1906	0.00089538	3.6698	0.0027598	752.381	41.609	0.62878	41.609	41.354	41.982	0					69	14	7	0	0	0	1.3407e-05	2	19099	83.106	77.896	1
LLKDKCEIMEESYAQLQR	18	Unmodified	_LLKDKCEIMEESYAQLQR_			0	0	2	Q9VXN3	Q9VXN3	Q9VXN3			MULTI-MSMS	Cactin_IP	564.539	4	564.286	2253.11	45660.9	2.7499	0.0015517	0.83677	0.00047218	3.5866	0.0020239	564.537	41.598	0.67064	41.598	41.312	41.982	0					72	15	7	0	0	0	4.2695e-09	1	18976	94.544	89.335	1
LLNEAGIR	8	Unmodified	_LLNEAGIR_			0	0	0	F0JAN1;Q9I7S8	F0JAN1	F0JAN1	ade5	Multifunctional protein ADE2;Phosphoribosylaminoimidazole-succinocarboxamide synthase;Phosphoribosylaminoimidazole carboxylase	MULTI-MSMS	Cactin_IP	443.763	2	443.261	884.508	51451.4	1.636	0.00072516	2.3194	0.0010281	3.9554	0.0017533	443.261	28.299	0.49993	28.299	27.944	28.444	0					29	11	4	0	0	0	0.027517	1	12187	68.915	24.304	1
LLNIDVPLR	9	Unmodified	_LLNIDVPLR_			0	0	0	Q9V4E0	Q9V4E0	Q9V4E0	ND-49		MULTI-MSMS	Cactin_IP	526.829	2	526.827	1051.64	48519	3.1692	0.0016696	1.0303	0.00054277	4.1995	0.0022124	526.827	50.428	0.45537	50.428	50.204	50.659	-7.1054e-15					34	10	4	0	0	0	0.013165	1	23510	108.46	93.685	1
LLQEVDSFIPTPVR	14	Unmodified	_LLQEVDSFIPTPVR_			0	0	0	A1Z9E3	A1Z9E3	A1Z9E3	EfTuM	Elongation factor Tu	MULTI-MSMS	Cactin_IP	807.451	2	807.449	1612.88	38278.7	2.643	0.0021341	0.85459	0.00069004	3.4976	0.0028241	807.449	53.622	0.40689	53.622	53.447	53.854	7.1054e-15					39	9	6	0	0	0	1.1902e-06	1	25150	125.22	119.11	1
LLQTLEAR	8	Unmodified	_LLQTLEAR_			0	0	0	Q9VR99	Q9VR99	Q9VR99	cactin	Cactin	MULTI-MSMS	Cactin_IP	472.286	2	472.282	942.55	51490	1.6342	0.0007718	1.4491	0.00068437	3.0833	0.0014562	472.283	30.814	0.33226	30.814	30.543	30.875	0					12	7	2	0	0	0	0.027545	1	13495	65.038	35.465	1
LLQVTETELSTALTK	15	Unmodified	_LLQVTETELSTALTK_			0	0	0	Q23978	Q23978	Q23978	Myo31DF	Myosin-IA	MULTI-MSMS	Cactin_IP	823.968	2	823.964	1645.91	37259	2.8228	0.0023259	0.56983	0.00046952	3.3927	0.0027954	823.966	50.972	0.21079	50.972	50.85	51.061	0					11	4	3	0	0	0	7.8427e-05	1	23814	91.936	65.998	1
LNCSGNFR	8	Unmodified	_LNCSGNFR_			0	0	0	A0A0B4KGP8;Q24208	A0A0B4KGP8	A0A0B4KGP8	eIF-2gamma	Eukaryotic translation initiation factor 2 subunit 3	MULTI-MSMS	Cactin_IP	484.225	2	484.224	966.434	49533.5	1.4126	0.000684	-0.82106	-0.00039758	0.59151	0.00028643	484.224	20.727	0.79514	20.727	20.286	21.081	0					41	18	5	0	0	0	0.024933	1	8309	82.671	63.941	1
LNDLFGTWK	9	Unmodified	_LNDLFGTWK_			0	0	0	P09180	P09180	P09180	RpL4	60S ribosomal protein L4	MULTI-MSMS	Cactin_IP	547.29	2	547.287	1092.56	47246.6	3.3421	0.0018291	0.11081	6.0645e-05	3.4529	0.0018898	547.289	51.976	0.49578	51.976	51.662	52.158	0					44	11	6	0	0	0	0.013013	1	24270	99.136	80.36	1
LNFDDNAQFR	10	Unmodified	_LNFDDNAQFR_			0	0	0	Q9V470	Q9V470	Q9V470	Sucb	Succinyl-CoA ligase subunit beta	MULTI-MSMS	Cactin_IP	620.292	2	620.291	1238.57	43694.1	2.7824	0.0017259	-1.0394	-0.00064473	1.743	0.0010811	620.29	38.052	0.37438	38.052	37.843	38.217	7.1054e-15					27	8	4	0	0	0	0.0061386	1	17176	88.948	64.793	1
LNNNTILYLR	10	Unmodified	_LNNNTILYLR_			0	0	0	Q7K519	Q7K519	Q7K519	RagC-D		MULTI-MSMS	Cactin_IP	617.353	2	617.351	1232.69	44832.9	3.2934	0.0020332	1.2014	0.0007417	4.4948	0.0027749	617.352	45.333	0.46605	45.333	45.099	45.565	0					31	10	4	0	0	0	0.0072578	2	20895	95.099	64.025	1
LNPLTNVR	8	Unmodified	_LNPLTNVR_			0	0	0	P09180	P09180	P09180	RpL4	60S ribosomal protein L4	MULTI-MSMS	Cactin_IP	463.775	2	463.775	925.535	51705.2	1.6504	0.00076542	1.2289	0.00056992	2.8793	0.0013353	463.775	31.383	0.55141	31.383	31.078	31.63	0					46	13	5	0	0	0	0.025492	1	13757	77.741	36.239	1
LNPYAEVLKR	10	Unmodified	_LNPYAEVLKR_			0	0	1	P09180	P09180	P09180	RpL4	60S ribosomal protein L4	MULTI-MSMS	Cactin_IP	401.568	3	401.568	1201.68	54614.3	1.9882	0.0007984	0.74778	0.00030028	2.736	0.0010987	401.568	36.847	0.59059	36.847	36.62	37.211	0					48	13	5	0	0	0	0.0018278	2	16540	67.726	52.582	1
LPACVIDVGTGYSK	14	Unmodified	_LPACVIDVGTGYSK_			0	0	0	P32392	P32392	P32392	Arp3	Actin-related protein 3	MULTI-MSMS	Cactin_IP	740.884	2	740.379	1478.74	39980.5	2.8377	0.0021009	1.727	0.0012787	4.5647	0.0033796	740.38	41.874	0.46261	41.874	41.606	42.068	0					32	10	4	0	0	0	8.4313e-10	3	19129	134.75	124.8	1
LPAEAEAFR	9	Unmodified	_LPAEAEAFR_			0	0	0	A4V4F2;M9PJN2;M9PHT0;F2FB46;M9PHL7;O61492;E1JJL2;C9QP31	A4V4F2	A4V4F2	Flo2;Flo-2	Flotillin-2	MULTI-MSMS	Cactin_IP	502.265	2	502.264	1002.51	49317.9	3.427	0.0017213	0.29407	0.0001477	3.7211	0.001869	502.264	32.093	0.95949	32.093	31.749	32.708	0					66	22	4	0	0	0	0.0085562	2	14148	83.265	72.851	1
LPAEAEAFRLQTLAQAK	17	Unmodified	_LPAEAEAFRLQTLAQAK_			0	0	1	A4V4F2;M9PJN2;M9PHT0;F2FB46;M9PHL7;O61492;E1JJL2;C9QP31	A4V4F2	A4V4F2	Flo2;Flo-2	Flotillin-2	MULTI-MSMS	Cactin_IP	619.682	3	619.679	1856.02	44473.6	2.696	0.0016707	-0.17939	-0.00011117	2.5166	0.0015595	619.679	48.714	0.4356	48.714	48.409	48.845	0					51	10	6	0	0	0	0.010525	2	22531	32.995	28.19	1
LPAEAEAFRLQTLAQAK	17	Unmodified	_LPAEAEAFRLQTLAQAK_			0	0	1	A4V4F2;M9PJN2;M9PHT0;F2FB46;M9PHL7;O61492;E1JJL2;C9QP31	A4V4F2	A4V4F2	Flo2;Flo-2	Flotillin-2	MULTI-MSMS	Cactin_IP	929.018	2	929.015	1856.02	36291.5	2.574	0.0023913	-0.27616	-0.00025655	2.2979	0.0021348	929.015	48.717	0.4006	48.717	48.409	48.81	7.1054e-15					31	9	5	0	0	0	0.0053053	1	22571	64.55	51.123	1
LPANLLQAQR	10	Unmodified	_LPANLLQAQR_			0	0	0	M9PIS3;P41572	M9PIS3	M9PIS3	Pgd	6-phosphogluconate dehydrogenase, decarboxylating	MULTI-MSMS	Cactin_IP	562.335	2	562.333	1122.65	46767.6	2.7444	0.0015433	0.25725	0.00014466	3.0017	0.0016879	562.333	37.402	0.59683	37.402	37.084	37.68	0					42	13	4	0	0	0	6.798e-13	2	16854	150.84	139.07	1
LPLDLDEFNAK	11	Unmodified	_LPLDLDEFNAK_			0	0	0	Q9VT38	Q9VT38	Q9VT38			MULTI-MSMS	Cactin_IP	637.837	2	637.835	1273.66	44744.3	3.1306	0.0019968	0.21916	0.00013979	3.3498	0.0021366	637.835	50.634	0.2002	50.634	50.496	50.696	7.1054e-15					11	4	3	0	0	0	0.0071658	1	23641	68.735	47.833	1
LQDATFLAGER	11	Unmodified	_LQDATFLAGER_			0	0	0	A0A0B4JD11;Q9NJH0	A0A0B4JD11	A0A0B4JD11	Ef1gamma	Elongation factor 1-gamma	MULTI-MSMS	Cactin_IP	610.819	2	610.817	1219.62	44661	2.5194	0.0015389	-0.58611	-0.000358	1.9333	0.0011809	610.817	37.661	0.50208	37.661	37.424	37.927	0					43	11	5	0	0	0	0.0052069	1	16972	94.409	45.848	1
LQDTYQLDTSSVAR	14	Unmodified	_LQDTYQLDTSSVAR_			0	0	0	Q9VA69	Q9VA69	Q9VA69	PH4alphaEFB		MULTI-MSMS	Cactin_IP	798.898	2	798.897	1595.78	38461.7	3.6243	0.0028955	-0.24357	-0.00019458	3.3808	0.0027009	798.897	32.942	0.29529	32.942	32.75	33.046	0					18	6	4	0	0	0	0.0034333	1	14629	69.349	63.245	1
LQKAEQEIANLQSSLAR	17	Unmodified	_LQKAEQEIANLQSSLAR_			0	0	1	Q9VXN3	Q9VXN3	Q9VXN3			MULTI-MSMS	Cactin_IP	950.022	2	950.018	1898.02	34921	1.7922	0.0017027	1.4381	0.0013662	3.2303	0.0030689	950.521	47.129	0.21096	47.129	46.982	47.193	0					15	4	4	0	0	0	6.7557e-08	1	21792	132.47	109.1	1
LQKNEILLVNIGSLSTGGR	19	Unmodified	_LQKNEILLVNIGSLSTGGR_			0	0	1	A0A0B4KGP8;Q24208	A0A0B4KGP8	A0A0B4KGP8	eIF-2gamma	Eukaryotic translation initiation factor 2 subunit 3	MULTI-MSMS	Cactin_IP	671.726	3	671.388	2011.14	40457.1	3.1196	0.0020945	1.8934	0.0012712	5.013	0.0033657	671.723	52.67	0.37738	52.67	52.394	52.771	0					16	8	3	0	0	0	0.00029292	1	24689	79.511	75.731	1
LQSDIAELK	9	Unmodified	_LQSDIAELK_			0	0	0	M9PEC1;Q9VRY6;M9PEJ2;M9PHL4;M9PES8;M9PBS9	M9PEC1	M9PEC1			MULTI-MSMS	Cactin_IP	508.784	2	508.785	1015.55	48856.2	1.7564	0.00089363	0.0070905	3.6076e-06	1.7635	0.00089723	508.785	31.116	0.44582	31.116	30.875	31.321	-3.5527e-15					24	10	3	0	0	0	0.0083727	1	13651	82.452	26.442	1
LSAYCTELTGIQQK	14	Unmodified	_LSAYCTELTGIQQK_			0	0	0	Q9W2A1;Q95RQ4	Q9W2A1	Q9W2A1	Snp		MULTI-MSMS	Cactin_IP	806.408	2	806.406	1610.8	38109.6	2.4376	0.0019657	-0.22241	-0.00017935	2.2152	0.0017863	806.907	37.921	0.24911	37.921	37.761	38.01	0					17	5	4	0	0	0	0.0027807	1	17130	73.067	58.387	1
LSIENLDLAGK	11	Unmodified	_LSIENLDLAGK_			0	0	0	M9PCE0;Q01604	M9PCE0	M9PCE0	Pgk	Phosphoglycerate kinase	MULTI-MSMS	Cactin_IP	586.83	2	586.83	1171.64	45955.5	2.0994	0.001232	-0.95342	-0.0005595	1.146	0.00067249	586.829	47.57	0.19659	47.57	47.431	47.628	0					12	4	3	0	0	0	0.0082654	1	22021	105.4	71.6	1
LSIENLDLAGKR	12	Unmodified	_LSIENLDLAGKR_			0	0	1	M9PCE0;Q01604	M9PCE0	M9PCE0	Pgk	Phosphoglycerate kinase	MSMS	Cactin_IP	664.883	2	664.88	1327.75	非数字	非数字	非数字	非数字	非数字	非数字	非数字	非数字	43.748	1	43.748	43.248	44.248	0								0	0	0	6.0422e-22	1	20098	105.86	59.705	1
LSKEDIER	8	Unmodified	_LSKEDIER_			0	0	1	C7LA75;P11147;P29843;Q8I0E9	C7LA75	C7LA75	Hsc70-4-RA;Hsc70-4;Hsc70-1	Heat shock 70 kDa protein cognate 4;Heat shock 70 kDa protein cognate 1	MULTI-MSMS	Cactin_IP	330.514	3	330.514	988.519	59128.3	0.77426	0.0002559	0.13286	4.3912e-05	0.90712	0.00029981	330.513	18.474	0.15834	18.474	18.378	18.536	0					6	3	2	0	0	0	0.025579	1	7218	39.022	18.152	1
LSPNESFVSR	10	Unmodified	_LSPNESFVSR_			0	0	0	Q9VU87	Q9VU87	Q9VU87	Vps36	Vacuolar protein-sorting-associated protein 36	MULTI-SECPEP	Cactin_IP	568.793	2	568.291	1134.57	49821.4	1.2947	0.00073574	0.60837	0.00034573	1.903	0.0010815	568.793	28.871	0.34282	28.871	28.642	28.985	3.5527e-15					10	8	2	0	0	0	0.011475	1	12569	73.985	49.83	1
LSSSNILSHTQVKPFSVSSNK	21	Unmodified	_LSSSNILSHTQVKPFSVSSNK_			0	0	1	Q76NQ0	Q76NQ0	Q76NQ0		Dolichyl-diphosphooligosaccharide--protein glycosyltransferase subunit 1	MULTI-MSMS	Cactin_IP	754.065	3	754.069	2259.19	39513.5	2.3335	0.0017596	-3.4028	-0.0025659	-1.0693	-0.00080635	754.735	40.768	0.28309	40.768	40.553	40.836	0					13	6	3	0	0	0	2.5517e-09	1	18589	100.67	86.362	1
LSTPYSISR	9	Unmodified	_LSTPYSISR_			0	0	0	Q76NQ0	Q76NQ0	Q76NQ0		Dolichyl-diphosphooligosaccharide--protein glycosyltransferase subunit 1	MULTI-MSMS	Cactin_IP	512.28	2	512.277	1022.54	49926.8	2.0307	0.0010403	0.65264	0.00033433	2.6834	0.0013746	512.278	30.439	0.44808	30.439	30.178	30.626	-3.5527e-15					28	10	4	0	0	0	0.011498	1	13299	76.827	24.972	1
LSVTPSGETWR	11	Unmodified	_LSVTPSGETWR_			0	0	0	Q9V400	Q9V400	Q9V400	Ilk		MULTI-MSMS	Cactin_IP	616.82	2	616.817	1231.62	43603.8	2.8393	0.0017514	0.51417	0.00031715	3.3535	0.0020685	616.818	35.264	0.68792	35.264	34.811	35.498	0					46	15	5	0	0	0	0.0037553	1	15763	77.677	57.891	1
LTGEVLSIVNK	11	Unmodified	_LTGEVLSIVNK_			0	0	0	O61491	O61491	O61491	Flo-1	Flotillin-1	MULTI-MSMS	Cactin_IP	586.85	2	586.848	1171.68	45636.6	3.2113	0.0018845	0.34462	0.00020224	3.5559	0.0020868	586.848	43.34	0.62891	43.34	43.029	43.658	0					45	13	5	0	0	0	0.0026022	2	19961	79.974	62.348	1
LTGEVLSIVNKVPELVK	17	Unmodified	_LTGEVLSIVNKVPELVK_			0	0	1	O61491	O61491	O61491	Flo-1	Flotillin-1	MULTI-MSMS	Cactin_IP	920.058	2	919.554	1837.09	36261	2.1653	0.0019911	0.65339	0.00060083	2.8187	0.0025919	920.055	56.077	0.38688	56.077	55.828	56.215	-7.1054e-15					37	9	5	0	0	0	0.0050438	2	26555	65.563	59.839	1
LTGEVLSIVNKVPELVK	17	Unmodified	_LTGEVLSIVNKVPELVK_			0	0	1	O61491	O61491	O61491	Flo-1	Flotillin-1	MULTI-MSMS	Cactin_IP	613.374	3	613.371	1837.09	43712.8	2.2315	0.0013688	1.0482	0.00064295	3.2798	0.0020117	613.706	56.06	0.5393	56.06	55.714	56.253	0					47	13	6	0	0	0	0.001259	2	26464	43.454	37.187	1
LTPLSPEVISR	11	Unmodified	_LTPLSPEVISR_			0	0	0	A0A0B4KGP8;Q24208;P45975	A0A0B4KGP8	A0A0B4KGP8	eIF-2gamma;Su(var)3-9	Eukaryotic translation initiation factor 2 subunit 3;Histone-lysine N-methyltransferase Su(var)3-9	MULTI-MSMS	Cactin_IP	606.355	2	606.353	1210.69	45064.2	2.1999	0.0013339	-0.4045	-0.00024527	1.7954	0.0010887	606.354	40.878	0.59143	40.878	40.596	41.187	0					41	14	4	0	0	0	0.0026022	3	18603	79.974	60.187	1
LTSALQESTANVDEWKR	17	Unmodified	_LTSALQESTANVDEWKR_			0	0	1	O96607;Q9VM94;M9PB54;M9PEX1;Q0E8S7	O96607	O96607	homer		MULTI-MSMS	Cactin_IP	650.335	3	649.997	1946.97	43756	3.0477	0.001981	-0.63971	-0.00041581	2.408	0.0015652	649.997	38.631	0.24948	38.631	38.431	38.681	0					13	5	3	0	0	0	0.00031761	1	17512	67.646	58.231	1
LVAQLPPSINALTGVDLSK	19	Unmodified	_LVAQLPPSINALTGVDLSK_			0	0	0	A4V4F2;M9PJN2;M9PHT0;F2FB46;M9PHL7;O61492;E1JJL2;C9QP31	A4V4F2	A4V4F2	Flo2;Flo-2	Flotillin-2	MULTI-MSMS	Cactin_IP	969.063	2	968.559	1935.1	35058.1	2.678	0.0025938	0.39711	0.00038462	3.0751	0.0029784	968.56	54.27	1.2824	54.27	54.125	55.408	7.1054e-15					79	31	6	0	0	0	0.013492	3	25976	60.49	54.456	1
LVAQLPPSINALTGVDLSK	19	Unmodified	_LVAQLPPSINALTGVDLSK_			0	0	0	A4V4F2;M9PJN2;M9PHT0;F2FB46;M9PHL7;O61492;E1JJL2;C9QP31	A4V4F2	A4V4F2	Flo2;Flo-2	Flotillin-2	MULTI-MSMS	Cactin_IP	646.379	3	646.042	1935.1	43513.4	2.9249	0.0018896	0.40544	0.00026193	3.3303	0.0021515	646.376	54.27	0.36569	54.27	54.125	54.491	0					21	8	4	0	0	0	1.4353e-05	1	25531	74.519	68.102	1
LVDGTEFDSSLSR	13	Unmodified	_LVDGTEFDSSLSR_			0	0	0	X2J5E8;Q9VL78	X2J5E8	X2J5E8	FKBP59	FK506-binding protein 59	MULTI-MSMS	Cactin_IP	713.349	2	713.346	1424.68	40531.4	2.631	0.0018768	0.92867	0.00066246	3.5597	0.0025393	713.347	37.653	0.46109	37.653	37.382	37.843	0					32	10	4	0	0	0	0.0036447	1	16981	73.067	43.98	1
LVETLLQR	8	Unmodified	_LVETLLQR_			0	0	0	Q9V400	Q9V400	Q9V400	Ilk		MULTI-MSMS	Cactin_IP	486.299	2	486.298	970.581	50744.9	2.7138	0.0013197	0.42758	0.00020793	3.1414	0.0015276	486.298	38.325	0.50739	38.325	38.092	38.599	0					34	11	4	0	0	0	0.00019785	1	17317	119.89	71.384	1
LVGQVQAQEHAK	12	Unmodified	_LVGQVQAQEHAK_			0	0	0	B6IDQ5;M9PED6;Q9VRJ9	B6IDQ5	B6IDQ5	CG4603-RA;CG4603	Ubiquitin thioesterase OTU1	MULTI-MSMS	Cactin_IP	436.574	3	436.574	1306.7	53102.6	0.26805	0.00011702	0.44106	0.00019256	0.70911	0.00030958	436.574	18.273	0.33756	18.273	18.04	18.378	0					19	7	4	0	0	0	0.001378	1	7096	57.019	48.29	1
LVGQVQAQEHAK	12	Unmodified	_LVGQVQAQEHAK_			0	0	0	B6IDQ5;M9PED6;Q9VRJ9	B6IDQ5	B6IDQ5	CG4603-RA;CG4603	Ubiquitin thioesterase OTU1	MULTI-MSMS	Cactin_IP	654.357	2	654.357	1306.7	43002	0.95819	0.000627	0.11481	7.5127e-05	1.073	0.00070213	654.357	18.272	0.25241	18.272	18.125	18.378	0					14	5	4	0	0	0	0.00089896	1	7098	82.749	71.259	1
LVGWGEEHNGEK	12	Unmodified	_LVGWGEEHNGEK_			0	0	0	Q7JWQ7	Q7JWQ7	Q7JWQ7	Swim		MULTI-MSMS	Cactin_IP	452.219	3	452.218	1353.63	51740	1.4477	0.00065467	0.80231	0.00036282	2.25	0.0010175	452.218	27.295	0.50015	27.295	27.069	27.569	0					48	11	6	0	0	0	0.0013365	1	11689	67.456	66.307	1
LVLELDGETVMR	12	Unmodified	_LVLELDGETVMR_			0	0	0	Q9V4E0	Q9V4E0	Q9V4E0	ND-49		MULTI-MSMS	Cactin_IP	687.871	2	687.869	1373.72	42415.6	2.986	0.002054	-0.46441	-0.00031945	2.5216	0.0017346	687.868	50.639	0.20435	50.639	50.455	50.659	7.1054e-15					9	4	3	0	0	0	0.0051552	1	23619	65.347	45.018	1
LVLELDGETVMR	12	Oxidation (M)	_LVLELDGETVM(ox)R_	LVLELDGETVM(1)R	LVLELDGETVM(54.42)R	0	1	0	Q9V4E0	Q9V4E0	Q9V4E0	ND-49		MULTI-SECPEP	Cactin_IP	696.441	2	695.866	1389.72	41488.1	3.3447	0.0023275	1.8997	0.0013219	5.2445	0.0036494	695.867	44.855	0.45891	44.855	44.555	45.014	0					34	10	4	0	0	0	0.0067149	1	20634	54.416	24.162	1
LVQGQLNER	9	Unmodified	_LVQGQLNER_			0	0	0	Q9VXN3	Q9VXN3	Q9VXN3			MULTI-MSMS	Cactin_IP	528.794	2	528.793	1055.57	47731.8	1.8001	0.00095186	0.02804	1.4828e-05	1.8281	0.00096669	528.794	20.557	0.79596	20.557	20.328	21.124	0					48	18	5	0	0	0	0.010226	1	8204	90.657	46.21	1
LVTGWQKPIVIGR	13	Unmodified	_LVTGWQKPIVIGR_			0	0	1	Q7KUB0;Q8IQA7;Q9VSI6;Q7KUB1;B7Z0E0	Q7KUB0	Q7KUB0	Idh	Isocitrate dehydrogenase [NADP]	MULTI-MSMS	Cactin_IP	489.637	3	489.633	1465.88	49770.2	3.2819	0.0016069	1.6142	0.00079038	4.8961	0.0023973	489.634	43.892	0.37776	43.892	43.7	44.077	0					29	8	5	0	0	0	0.00014149	1	20153	63.091	48.834	1
LVTGWQKPIVIGR	13	Unmodified	_LVTGWQKPIVIGR_			0	0	1	Q7KUB0;Q8IQA7;Q9VSI6;Q7KUB1;B7Z0E0	Q7KUB0	Q7KUB0	Idh	Isocitrate dehydrogenase [NADP]	MULTI-MSMS	Cactin_IP	733.95	2	733.946	1465.88	39704.4	3.5927	0.0026368	1.2978	0.0009525	4.8905	0.0035893	733.946	43.899	0.33965	43.899	43.7	44.039	7.1054e-15					22	7	4	0	0	0	0.0059595	1	20154	72.643	46.129	1
LVTQYFSWSGTDKDGR	16	Unmodified	_LVTQYFSWSGTDKDGR_			0	0	1	A0A0B4JD11;Q9NJH0	A0A0B4JD11	A0A0B4JD11	Ef1gamma	Elongation factor 1-gamma	MULTI-MSMS	Cactin_IP	620.971	3	620.636	1858.88	44317.6	1.8954	0.0011764	0.76234	0.00047313	2.6577	0.0016495	620.97	47.16	0.2906	47.16	46.942	47.232	0					20	6	4	0	0	0	6.7644e-06	1	21813	89.541	83.378	1
LVTQYFSWSGTDKDGR	16	Unmodified	_LVTQYFSWSGTDKDGR_			0	0	1	A0A0B4JD11;Q9NJH0	A0A0B4JD11	A0A0B4JD11	Ef1gamma	Elongation factor 1-gamma	MULTI-MSMS	Cactin_IP	930.954	2	930.45	1858.88	36201.9	1.7881	0.0016637	2.6304	0.0024474	4.4185	0.0041112	930.952	47.133	0.37787	47.133	46.815	47.193	0					22	8	4	0	0	0	0.0068029	1	21818	67.776	61.805	1
LVTQYFSWSGTDKDGRK	17	Unmodified	_LVTQYFSWSGTDKDGRK_			0	0	2	A0A0B4JD11;Q9NJH0	A0A0B4JD11	A0A0B4JD11	Ef1gamma	Elongation factor 1-gamma	MULTI-MSMS	Cactin_IP	498.005	4	497.752	1986.98	49741.7	3.3326	0.0016588	0.61044	0.00030385	3.943	0.0019627	498.003	43.91	0.41992	43.91	43.658	44.077	0					34	9	6	0	0	0	0.00073984	1	20155	50.079	46.176	1
LVTQYFSWSGTDKDGRK	17	Unmodified	_LVTQYFSWSGTDKDGRK_			0	0	2	A0A0B4JD11;Q9NJH0	A0A0B4JD11	A0A0B4JD11	Ef1gamma	Elongation factor 1-gamma	MULTI-MSMS	Cactin_IP	663.671	3	663.334	1986.98	41947	3.5059	0.0023256	1.0411	0.00069057	4.547	0.0030162	663.669	43.935	0.33965	43.935	43.7	44.039	0					28	7	5	0	0	0	6.3361e-06	1	20195	66.335	56.678	1
LVVATADATLPVSR	14	Unmodified	_LVVATADATLPVSR_			0	0	0	Q9VV75	Q9VV75	Q9VV75	UQCR-C2		MULTI-MSMS	Cactin_IP	706.912	2	706.909	1411.8	42087	2.7265	0.0019274	0.74204	0.00052456	3.4686	0.002452	706.91	39.532	0.25723	39.532	39.381	39.638	0					11	5	3	0	0	0	0.00031495	1	17972	83	61.493	1
LWVVGYDEQR	10	Unmodified	_LWVVGYDEQR_			0	0	0	Q9VVS6	Q9VVS6	Q9VVS6	Atg3	Autophagy-related protein 3	MULTI-MSMS	Cactin_IP	632.823	2	632.82	1263.62	43386.8	3.1264	0.0019785	0.5739	0.00036317	3.7003	0.0023416	632.82	45.648	0.42915	45.648	45.35	45.779	0					23	9	3	0	0	0	0.0058638	1	21014	79.906	48.534	1
LYQAGNYSPR	10	Unmodified	_LYQAGNYSPR_			0	0	0	Q9VR99	Q9VR99	Q9VR99	cactin	Cactin	MULTI-MSMS	Cactin_IP	584.794	2	584.791	1167.57	45187	2.8549	0.0016695	1.474	0.00086197	4.3289	0.0025315	584.792	24.011	0.41603	24.011	23.784	24.2	0					30	9	4	0	0	0	0.0095381	1	10070	99.802	62.781	1
MAINAACNER	10	Unmodified	_MAINAACNER_			0	0	0	Q9VYY3	Q9VYY3	Q9VYY3	CG1749	Ubiquitin-like modifier-activating enzyme 5	MULTI-MSMS	Cactin_IP	575.26	2	575.261	1148.51	47478.9	0.93311	0.00053678	-0.4385	-0.00025225	0.49461	0.00028453	575.261	21.633	0.40848	21.633	21.417	21.826	0					19	9	3	0	0	0	0.006554	1	8793	90.657	77.697	1
MALAQSCANAK	11	Unmodified	_MALAQSCANAK_			0	0	0	O96607;Q9VM94;M9PB54;M9PEX1;Q0E8S7	O96607	O96607	homer		MULTI-MSMS	Cactin_IP	582.779	2	582.779	1163.54	46679	1.501	0.00087473	-2.1027	-0.0012254	-0.60177	-0.0003507	582.778	20.515	0.46148	20.515	20.16	20.621	0					17	10	3	0	0	0	0.025796	1	8249	48.283	41.833	1
MANTDLSR	8	Oxidation (M)	_M(ox)ANTDLSR_	M(1)ANTDLSR	M(73.26)ANTDLSR	0	1	0	P09180	P09180	P09180	RpL4	60S ribosomal protein L4	MULTI-MSMS	Cactin_IP	462.217	2	462.216	922.418	48548.3	1.2675	0.00058588	-0.46805	-0.00021634	0.79949	0.00036954	462.216	17.017	0.50954	17.017	16.912	17.422	0					20	11	4	0	0	0	0.003133	1	6481	73.26	42.648	1
MDSSEPPYSEAR	12	Oxidation (M)	_M(ox)DSSEPPYSEAR_	M(1)DSSEPPYSEAR	M(53.68)DSSEPPYSEAR	0	1	0	P08736	P08736	P08736	Ef1alpha48D	Elongation factor 1-alpha 1	MULTI-MSMS	Cactin_IP	692.789	2	692.788	1383.56	41733.1	1.678	0.0011625	0.27175	0.00018826	1.9498	0.0013508	692.788	20.169	1.3845	20.169	19.781	21.166	0					50	32	2	0	0	0	0.0014937	1	8018	53.683	53.683	1
MDSSEPPYSEAR	12	Unmodified	_MDSSEPPYSEAR_			0	0	0	P08736	P08736	P08736	Ef1alpha48D	Elongation factor 1-alpha 1	MULTI-MSMS	Cactin_IP	684.792	2	684.79	1367.57	41924.8	1.2373	0.00084729	0.52504	0.00035954	1.7623	0.0012068	684.791	22.203	0.90696	22.203	21.826	22.733	0					78	21	5	0	0	0	0.0028851	2	9146	93.096	90.416	1
MDSSEPPYSEARYEEIKK	18	Unmodified	_MDSSEPPYSEARYEEIKK_			0	0	2	P08736	P08736	P08736	Ef1alpha48D	Elongation factor 1-alpha 1	MULTI-MSMS	Cactin_IP	540.756	4	540.504	2157.99	47502.8	1.906	0.0010302	1.7417	0.00094142	3.6477	0.0019716	540.756	27.92	0.5477	27.92	27.652	28.2	-3.5527e-15					53	12	6	0	0	0	0.012041	1	11983	25.508	22.27	1
MDSSEPPYSEARYEEIKK	18	Unmodified	_MDSSEPPYSEARYEEIKK_			0	0	2	P08736	P08736	P08736	Ef1alpha48D	Elongation factor 1-alpha 1	MULTI-MSMS	Cactin_IP	720.337	3	720.337	2157.99	40871.8	2.4049	0.0017323	0.23052	0.00016605	2.6354	0.0018984	720.672	27.903	0.63072	27.903	27.61	28.241	0					60	14	6	0	0	0	0.0027196	2	12013	42.813	38.196	1
MDVDNGEGQVQVHLK	15	Acetyl (Protein N-term),Oxidation (M)	_(ac)M(ox)DVDNGEGQVQVHLK_	M(1)DVDNGEGQVQVHLK	M(125.22)DVDNGEGQVQVHLK	1	1	0	M9PB96;Q9VKQ3	M9PB96	M9PB96	CG6724	Ribosome biogenesis protein WDR12 homolog	MULTI-MSMS	Cactin_IP	863.909	2	863.907	1725.8	36400.3	1.6043	0.001386	-2.9154	-0.0025187	-1.3112	-0.0011327	863.907	30.587	0.53528	30.587	30.299	30.834	0					53	12	6	0	0	0	3.6978e-08	2	13454	125.22	106.47	1
MDVDNGEGQVQVHLK	15	Acetyl (Protein N-term)	_(ac)MDVDNGEGQVQVHLK_			1	0	0	M9PB96;Q9VKQ3	M9PB96	M9PB96	CG6724	Ribosome biogenesis protein WDR12 homolog	MULTI-MSMS	Cactin_IP	856.413	2	855.909	1709.8	34979	2.4951	0.0021356	-0.019338	-1.6552e-05	2.4758	0.0021191	856.411	39.099	0.59586	39.099	38.872	39.468	0					61	13	6	0	0	0	0.00019486	1	17701	62.303	55.77	1
MESISTTGR	9	Acetyl (Protein N-term),Oxidation (M)	_(ac)M(ox)ESISTTGR_	M(1)ESISTTGR	M(99.44)ESISTTGR	1	1	0	Q9VXN3	Q9VXN3	Q9VXN3			MULTI-MSMS	Cactin_IP	520.241	2	520.24	1038.47	46931.3	1.6118	0.00083852	-0.4195	-0.00021824	1.1923	0.00062028	520.24	20.806	0.7977	20.806	20.451	21.249	0					54	18	6	0	0	0	0.00066069	1	8350	99.442	86.453	1
MESISTTGR	9	Acetyl (Protein N-term)	_(ac)MESISTTGR_			1	0	0	Q9VXN3	Q9VXN3	Q9VXN3			MULTI-MSMS	Cactin_IP	512.243	2	512.242	1022.47	47236.3	1.7314	0.00088688	1.5234	0.00078035	3.2548	0.0016672	512.243	31.182	0.52077	31.182	30.997	31.518	3.5527e-15					41	12	5	0	0	0	5.9402e-06	2	13699	127.46	108.66	1
MESISTTGRR	10	Acetyl (Protein N-term)	_(ac)MESISTTGRR_			1	0	1	Q9VXN3	Q9VXN3	Q9VXN3			MULTI-MSMS	Cactin_IP	590.294	2	590.293	1178.57	44723.1	1.8943	0.0011182	-0.029637	-1.7495e-05	1.8647	0.0011007	590.293	27.631	0.54385	27.631	27.4	27.944	0					39	12	5	0	0	0	0.00065845	1	11837	60.59	51.002	1
METSATTK	8	Acetyl (Protein N-term)	_(ac)METSATTK_			1	0	0	O46231	O46231	O46231	tmod		MULTI-MSMS	Cactin_IP	455.714	2	455.713	909.411	52147.6	1.443	0.00065757	0.36128	0.00016464	1.8042	0.00082221	455.713	20.303	0.46109	20.303	20.075	20.536	0					19	10	3	0	0	0	0.0046796	1	8119	50.04	22.724	1
MFEEEMGK	8	Unmodified	_MFEEEMGK_			0	0	0	Q9VNE2	Q9VNE2	Q9VNE2	kra	Protein krasavietz	MULTI-MSMS	Cactin_IP	501.212	2	500.709	999.404	49796.3	1.2422	0.00062196	0.020697	1.0363e-05	1.2629	0.00063232	500.71	28.585	0.23623	28.585	28.444	28.68	0					17	5	4	0	0	0	0.027589	1	12393	65.252	61.115	1
MFSSGPNYNK	10	Acetyl (Protein N-term),Oxidation (M)	_(ac)M(ox)FSSGPNYNK_	M(1)FSSGPNYNK	M(48.28)FSSGPNYNK	1	1	0	M9PEC1;Q9VRY6;M9PEJ2;M9PHL4;M9PES8;M9PBS9	M9PEC1	M9PEC1			MULTI-MSMS	Cactin_IP	601.761	2	601.761	1201.51	44204.4	1.6915	0.0010179	0.51734	0.00031132	2.2088	0.0013292	601.761	26.468	0.58105	26.468	26.284	26.865	0					30	13	3	0	0	0	0.0018757	1	11295	48.283	43.124	1
MGSEVYHHLK	10	Unmodified	_MGSEVYHHLK_			0	0	0	E1JHR5;P15007	E1JHR5	E1JHR5	Eno	Enolase	MULTI-MSMS	Cactin_IP	600.796	2	600.795	1199.58	43973.2	1.114	0.00066927	0.17157	0.00010308	1.2855	0.00077234	600.795	20.886	0.33187	20.886	20.706	21.038	0					28	7	5	0	0	0	0.0095381	1	8391	99.802	95.068	1
MHFLEQMR	8	Unmodified	_MHFLEQMR_			0	0	0	Q9VNE2	Q9VNE2	Q9VNE2	kra	Protein krasavietz	MSMS	Cactin_IP	546.598	2	546.26	1090.51	非数字	非数字	非数字	非数字	非数字	非数字	非数字	非数字	38.774	1	38.774	38.274	39.274	0								0	0	0	0.018898	1	17585	44.447	34.741	1
MHFLEQMR	8	Unmodified	_MHFLEQMR_			0	0	0	Q9VNE2	Q9VNE2	Q9VNE2	kra	Protein krasavietz	MSMS	Cactin_IP	546.26	2	546.26	1090.51	非数字	非数字	非数字	非数字	非数字	非数字	非数字	非数字	38.791	1	38.791	38.291	39.291	0								0	0	0	0.027664	1	17593	35.88	31.743	1
MLAQGLPNIPVTDSSR	16	Unmodified	_MLAQGLPNIPVTDSSR_			0	0	0	P20240	P20240	P20240	Ote	Otefin	MULTI-MSMS	Cactin_IP	849.947	2	849.946	1697.88	38499	2.324	0.0019752	-1.1836	-0.001006	1.1404	0.00096927	849.945	46.072	0.62417	46.072	45.522	46.146	0					32	14	4	0	0	0	0.0035769	1	21242	57.019	42.6	1
MLAQGLPNIPVTDSSRK	17	Unmodified	_MLAQGLPNIPVTDSSRK_			0	0	1	P20240	P20240	P20240	Ote	Otefin	MULTI-MSMS	Cactin_IP	610.001	3	609.665	1825.97	43930.7	2.8419	0.0017326	-0.53074	-0.00032357	2.3111	0.001409	609.663	42.499	0.63128	42.499	42.068	42.699	-7.1054e-15					38	14	5	0	0	0	0.027785	1	19450	15.422	4.5673	1
MNLNNSGSVR	10	Unmodified	_MNLNNSGSVR_			0	0	0	Q9VK59	Q9VK59	Q9VK59			MULTI-MSMS	Cactin_IP	546.268	2	546.267	1090.52	46524.1	1.1521	0.00062934	-0.47632	-0.0002602	0.67575	0.00036914	546.267	21.215	0.42379	21.215	20.909	21.332	0					19	9	3	0	0	0	0.0057397	1	8560	87.308	78.067	1
MNQAQAIAAAR	11	Oxidation (M)	_M(ox)NQAQAIAAAR_	M(1)NQAQAIAAAR	M(59.25)NQAQAIAAAR	0	1	0	Q9VJZ5	Q9VJZ5	Q9VJZ5	Tap42		MULTI-MSMS	Cactin_IP	580.797	2	580.796	1159.58	46253.4	1.4839	0.00086187	1.1259	0.00065394	2.6099	0.0015158	580.797	20.453	0.33556	20.453	20.286	20.621	0					18	7	4	0	0	0	0.00067484	1	8214	59.245	48.831	1
MNQTNMDMNR	10	Unmodified	_MNQTNMDMNR_			0	0	0	Q7K0K1	Q7K0K1	Q7K0K1			MULTI-MSMS	Cactin_IP	627.755	2	627.755	1253.5	43084.2	1.7151	0.0010767	-0.015734	-9.8768e-06	1.6994	0.0010668	627.755	20.472	0.29361	20.472	20.328	20.621	0					17	6	4	0	0	0	0.0056852	1	8207	80.239	64.357	1
MNTGISLNER	10	Acetyl (Protein N-term),Oxidation (M)	_(ac)M(ox)NTGISLNER_	M(1)NTGISLNER	M(140.45)NTGISLNER	1	1	0	Q9VN39	Q9VN39	Q9VN39			MULTI-MSMS	Cactin_IP	596.786	2	596.785	1191.56	44168.7	1.7413	0.0010392	2.0445	0.0012201	3.7858	0.0022593	596.785	30.1	0.76519	30.1	29.695	30.461	0					53	18	5	0	0	0	1.0563e-09	1	13168	140.45	118.98	1
MNTGISLNER	10	Acetyl (Protein N-term)	_(ac)MNTGISLNER_			1	0	0	Q9VN39	Q9VN39	Q9VN39			MULTI-MSMS	Cactin_IP	588.789	2	588.788	1175.56	44597.9	2.9067	0.0017114	-0.051884	-3.0548e-05	2.8548	0.0016809	588.788	39.864	0.45697	39.864	39.596	40.053	0					41	10	5	0	0	0	0.00024699	1	18074	114.97	96.743	1
MQALEALHK	9	Unmodified	_MQALEALHK_			0	0	0	Q7K2D2	Q7K2D2	Q7K2D2	Dmn	Probable dynactin subunit 2	MULTI-MSMS	Cactin_IP	520.782	2	520.782	1039.55	47843.7	1.5876	0.00082681	0.1734	9.0303e-05	1.761	0.00091711	520.782	28.503	0.15907	28.503	28.403	28.563	0					8	3	3	0	0	0	0.00945	1	12341	80.438	63.662	1
MQKEITALAPSTMK	14	Oxidation (M)	_M(ox)QKEITALAPSTMK_	M(1)QKEITALAPSTMK	M(63.06)QKEITALAPSTM(-63.06)K	0	1	1	P02572;X2JCP8;P10987	P02572;X2JCP8	X2JCP8	Act42A;Act5C	Actin-42A;Actin-5C	MULTI-MSMS	Cactin_IP	782.909	2	782.907	1563.8	38995.2	2.2915	0.0017941	0.61888	0.00048453	2.9104	0.0022786	782.908	30.414	0.40917	30.414	30.217	30.626	3.5527e-15					23	9	4	0	0	0	0.00049181	1	13332	65.574	50.602	2
MQKEITALAPSTMK	14	Unmodified	_MQKEITALAPSTMK_			0	0	1	P02572;X2JCP8;P10987	P02572;X2JCP8	X2JCP8	Act42A;Act5C	Actin-42A;Actin-5C	MULTI-MSMS	Cactin_IP	516.945	3	516.942	1547.81	48164.3	3.93	0.0020316	0.4122	0.00021308	4.3422	0.0022446	516.943	32.689	0.72328	32.689	32.28	33.003	0					71	16	5	0	0	0	0.0014727	2	14564	39.629	33.466	1
MQKEITALAPSTMK	14	Unmodified	_MQKEITALAPSTMK_			0	0	1	P02572;X2JCP8;P10987	P02572;X2JCP8	X2JCP8	Act42A;Act5C	Actin-42A;Actin-5C	MULTI-MSMS	Cactin_IP	774.913	2	774.91	1547.81	39529	3.986	0.0030888	0.36822	0.00028533	4.3542	0.0033741	774.91	32.685	0.76537	32.685	32.28	33.046	0					63	17	5	0	0	0	0.005447	1	14565	70.488	63.463	1
MRDCNALKR	9	Unmodified	_MRDCNALKR_			0	0	2	Q9VXN3	Q9VXN3	Q9VXN3			MULTI-MSMS	Cactin_IP	388.531	3	388.531	1162.57	53566.1	1.5322	0.00059531	-0.94381	-0.0003667	0.58839	0.00022861	388.53	16.806	0.25513	16.806	16.657	16.912	0					18	5	5	0	0	0	0.021531	1	6377	38.567	21.327	1
MREIVHIQAGQCGNQIGAK	19	Unmodified	_MREIVHIQAGQCGNQIGAK_			0	0	1	Q24560	Q24560	Q24560	betaTub56D	Tubulin beta-1 chain	MULTI-MSMS	Cactin_IP	528.523	4	528.272	2109.06	48780.1	2.2116	0.0011683	0.10909	5.7627e-05	2.3207	0.001226	528.522	30.146	0.19648	30.146	30.021	30.217	3.5527e-15					10	4	3	0	0	0	0.00065432	1	13222	80.638	65.246	1
MREIVHIQAGQCGNQIGAK	19	Unmodified	_MREIVHIQAGQCGNQIGAK_			0	0	1	Q24560	Q24560	Q24560	betaTub56D	Tubulin beta-1 chain	MSMS	Cactin_IP	704.027	3	704.026	2109.06	非数字	非数字	非数字	非数字	非数字	非数字	非数字	非数字	30.157	1	30.157	29.657	30.657	0								0	0	0	0.0080616	1	13217	43.946	39.044	1
MSAEVVDSNPYSR	13	Oxidation (M)	_M(ox)SAEVVDSNPYSR_	M(1)SAEVVDSNPYSR	M(60.43)SAEVVDSNPYSR	0	1	0	Q9VYY3	Q9VYY3	Q9VYY3	CG1749	Ubiquitin-like modifier-activating enzyme 5	MULTI-MSMS	Cactin_IP	735.832	2	735.83	1469.65	41826.6	3.218	0.0023679	-1.4599	-0.0010743	1.7581	0.0012936	735.829	24.499	0.36014	24.499	24.243	24.603	0					20	8	3	0	0	0	0.00042178	1	10244	60.434	59.105	1
MSAEVVDSNPYSR	13	Unmodified	_MSAEVVDSNPYSR_			0	0	0	Q9VYY3	Q9VYY3	Q9VYY3	CG1749	Ubiquitin-like modifier-activating enzyme 5	MULTI-MSMS	Cactin_IP	727.833	2	727.833	1453.65	41337.8	2.0009	0.0014563	-1.2466	-0.00090734	0.75428	0.00054899	727.831	29.441	0.35283	29.441	29.262	29.615	0					23	8	4	0	0	0	0.0021199	1	12828	77.64	70.074	1
MSMKEVDEQMLNIQNK	16	Unmodified	_MSMKEVDEQMLNIQNK_			0	0	1	Q24560;A1ZBL0;P61857	Q24560	Q24560	betaTub56D;betaTub85D	Tubulin beta-1 chain;Tubulin beta-2 chain	MULTI-MSMS	Cactin_IP	646.977	3	646.642	1936.91	45421.7	2.9196	0.001888	-1.4594	-0.0009437	1.4603	0.00094426	646.642	46.059	0.28566	46.059	45.822	46.108	0					18	6	4	0	0	0	0.014737	1	21251	29.341	19.553	1
MTDIITNEVSGADLK	15	Unmodified	_MTDIITNEVSGADLK_			0	0	0	P55830	P55830	P55830	RpS3A	40S ribosomal protein S3a	MULTI-MSMS	Cactin_IP	803.906	2	803.903	1605.79	39385.8	3.1521	0.002534	0.30962	0.0002489	3.4617	0.0027829	803.903	44.64	0.36742	44.64	44.476	44.844	0					22	8	4	0	0	0	0.00075279	1	20531	79.82	61.956	1
MTDLGGVGLGLELHK	15	Oxidation (M)	_M(ox)TDLGGVGLGLELHK_	M(1)TDLGGVGLGLELHK	M(40.59)TDLGGVGLGLELHK	0	1	0	M9PBE2	M9PBE2	M9PBE2	Hakai		MULTI-MSMS	Cactin_IP	778.414	2	778.411	1554.81	39104.3	3.2036	0.0024937	-4.3811	-0.0034103	-1.1776	-0.00091663	778.411	45.664	0.51261	45.664	45.393	45.906	0					27	11	4	0	0	0	0.0036602	1	21100	40.589	34.206	1
MTDLGGVGLGLELHK	15	Unmodified	_MTDLGGVGLGLELHK_			0	0	0	M9PBE2	M9PBE2	M9PBE2	Hakai		MULTI-MSMS	Cactin_IP	513.946	3	513.945	1538.81	49931.2	2.7081	0.0013918	-1.5245	-0.00078351	1.1836	0.00060829	513.944	48.807	0.30068	48.807	48.617	48.918	-7.1054e-15					15	7	3	0	0	0	0.0019038	1	22656	53.3	48.317	1
MTDLGGVGLGLELHK	15	Unmodified	_MTDLGGVGLGLELHK_			0	0	0	M9PBE2	M9PBE2	M9PBE2	Hakai		MULTI-SECPEP	Cactin_IP	770.377	2	770.414	1538.81	39527.6	2.7573	0.0021242	-1.7185	-0.001324	1.0387	0.00080027	770.914	48.802	0.22212	48.802	48.659	48.881	0					11	5	3	0	0	0	0.0021755	1	22665	64.878	58.494	1
MTLKPNPQCDDRNCLVR	17	Unmodified	_MTLKPNPQCDDRNCLVR_			0	0	2	Q9VYY3	Q9VYY3	Q9VYY3	CG1749	Ubiquitin-like modifier-activating enzyme 5	MULTI-MSMS	Cactin_IP	530.009	4	530.007	2116	48001.7	2.3034	0.0012208	-1.7189	-0.00091102	0.58455	0.00030982	530.006	28.058	0.46568	28.058	27.775	28.241	0					40	10	6	0	0	0	0.030269	1	12072	16.685	13.08	1
MVEEMENKIR	10	Unmodified	_MVEEMENKIR_			0	0	1	M9PBN7;P48603	M9PBN7	M9PBN7	cpb	F-actin-capping protein subunit beta	MSMS	Cactin_IP	639.812	2	639.813	1277.61	非数字	非数字	非数字	非数字	非数字	非数字	非数字	非数字	25.962	1	25.962	25.462	26.462	0								0	0	0	0.016041	1	11043	49.418	41.198	1
NAAELAAER	9	Unmodified	_NAAELAAER_			0	0	0	Q95RB1	Q95RB1	Q95RB1			MULTI-MSMS	Cactin_IP	472.744	2	472.743	943.472	50903.5	1.2589	0.00059515	-0.086768	-4.1019e-05	1.1722	0.00055413	472.744	20.727	0.71265	20.727	20.536	21.249	0					56	16	5	0	0	0	0.014819	1	8308	103.56	72.845	1
NAPSPGATSSLAIAK	15	Unmodified	_NAPSPGATSSLAIAK_			0	0	0	Q9VJ28	Q9VJ28	Q9VJ28	CG10639-RA		MULTI-MSMS	Cactin_IP	692.876	2	692.875	1383.74	41710.7	1.1641	0.00080656	-0.087089	-6.0342e-05	1.077	0.00074622	692.875	28.6	0.35151	28.6	28.403	28.755	0					22	8	4	0	0	0	0.00020079	1	12365	83.182	72.031	1
NDAYGIGQR	9	Unmodified	_NDAYGIGQR_			0	0	0	Q9VK59	Q9VK59	Q9VK59			MULTI-MSMS	Cactin_IP	497.242	2	497.241	992.468	47926.8	1.2836	0.00063824	1.6215	0.0008063	2.9051	0.0014445	497.241	22.259	0.45954	22.259	21.911	22.37	0					20	10	3	0	0	0	0.026181	1	9100	56.014	46.426	1
NEGVVEFASLSDMK	14	Oxidation (M)	_NEGVVEFASLSDM(ox)K_	NEGVVEFASLSDM(1)K	NEGVVEFASLSDM(76.33)K	0	1	0	A0A0C4DHG5;P26686	A0A0C4DHG5	A0A0C4DHG5	B52	Serine-arginine protein 55	MULTI-MSMS	Cactin_IP	771.359	2	771.361	1540.71	39306.2	3.3878	0.0026133	-0.58118	-0.0004483	2.8067	0.002165	771.36	43.605	0.42047	43.605	43.406	43.827	-7.1054e-15					38	9	5	0	0	0	0.00022513	1	19984	76.332	69.948	1
NEGVVEFASLSDMK	14	Unmodified	_NEGVVEFASLSDMK_			0	0	0	A0A0C4DHG5;P26686	A0A0C4DHG5	A0A0C4DHG5	B52	Serine-arginine protein 55	MULTI-MSMS	Cactin_IP	763.364	2	763.364	1524.71	39074.8	2.7322	0.0020857	-1.2845	-0.0009805	1.4478	0.0011052	763.363	49.977	0.35515	49.977	49.808	50.163	0					31	8	6	0	0	0	1.3958e-21	1	23261	159.99	149.62	1
NEILLVNIGSLSTGGR	16	Unmodified	_NEILLVNIGSLSTGGR_			0	0	0	A0A0B4KGP8;Q24208	A0A0B4KGP8	A0A0B4KGP8	eIF-2gamma	Eukaryotic translation initiation factor 2 subunit 3	MULTI-MSMS	Cactin_IP	822.46	2	821.96	1641.9	38740	2.3639	0.001943	-2.2232	-0.0018274	0.14063	0.00011559	821.958	54.488	0.27198	54.488	54.333	54.605	0					13	6	3	0	0	0	7.6815e-16	1	25613	152.14	133.87	1
NEPAKDKNICLPAVFK	16	Unmodified	_NEPAKDKNICLPAVFK_			0	0	2	P09180	P09180	P09180	RpL4	60S ribosomal protein L4	MULTI-MSMS	Cactin_IP	615.666	3	615.329	1842.97	44180.7	2.9291	0.0018024	-0.012639	-7.777e-06	2.9165	0.0017946	615.664	42.484	0.7602	42.484	41.939	42.699	0					74	17	6	0	0	0	5.3467e-06	2	19457	107.07	101.04	1
NEPVKGEQSFTFTFPR	16	Unmodified	_NEPVKGEQSFTFTFPR_			0	0	1	Q76NQ0	Q76NQ0	Q76NQ0		Dolichyl-diphosphooligosaccharide--protein glycosyltransferase subunit 1	MULTI-MSMS	Cactin_IP	628.984	3	628.648	1882.92	44243	2.7267	0.0017141	-0.094624	-5.9485e-05	2.6321	0.0016546	628.982	48.705	0.3954	48.705	48.449	48.845	0					27	9	4	0	0	0	0.00019508	1	22590	73.707	64.661	1
NFGGGNNNYGGPMGANR	17	Unmodified	_NFGGGNNNYGGPMGANR_			0	0	0	M9NG39;P41073	M9NG39	M9NG39	Pep	Zinc finger protein on ecdysone puffs	MULTI-MSMS	Cactin_IP	849.368	2	848.866	1695.72	38552.2	1.1378	0.00096583	-0.84098	-0.00071388	0.2968	0.00025195	849.366	28.438	0.23896	28.438	28.324	28.563	0					10	5	3	0	0	0	0.0041922	1	12302	59.542	56.319	1
NFGIGQNVQPK	11	Unmodified	_NFGIGQNVQPK_			0	0	0	X2JCS6;P46223	X2JCS6	X2JCS6	RpL7A	60S ribosomal protein L7a	MULTI-MSMS	Cactin_IP	601.321	2	601.32	1200.63	45256	1.6144	0.00097078	0.18574	0.00011169	1.8002	0.0010825	601.32	30.731	0.33283	30.731	30.501	30.834	0					18	7	3	0	0	0	0.0056588	1	13474	93.429	87.647	1
NFNNDNFPNRGPNYDDQR	18	Unmodified	_NFNNDNFPNRGPNYDDQR_			0	0	1	Q9VK59	Q9VK59	Q9VK59			MULTI-MSMS	Cactin_IP	733.323	3	732.986	2195.94	40209.4	2.3724	0.0017389	0.28756	0.00021078	2.6599	0.0019497	732.987	28.186	0.74713	28.186	27.775	28.523	0					57	17	4	0	0	0	0.0015031	2	12190	50.079	48.869	1
NGTVSIIGGGDTASCCAK	18	Unmodified	_NGTVSIIGGGDTASCCAK_			0	0	0	M9PCE0;Q01604	M9PCE0	M9PCE0	Pgk	Phosphoglycerate kinase	MULTI-MSMS	Cactin_IP	884.405	2	884.404	1766.79	37387.9	1.3359	0.0011815	0.50209	0.00044405	1.838	0.0016256	884.404	29.439	0.43356	29.439	29.222	29.655	-3.5527e-15					27	10	4	0	0	0	0.000972	1	12810	80.522	73.833	1
NIEENQYVK	9	Unmodified	_NIEENQYVK_			0	0	0	P48612	P48612	P48612	pelo	Protein pelota	MULTI-MSMS	Cactin_IP	568.783	2	568.783	1135.55	47544.7	2.7152	0.0015444	-0.20608	-0.00011721	2.5091	0.0014272	568.783	23.782	0.28307	23.782	23.626	23.909	0					15	6	3	0	0	0	0.033244	1	9917	53.754	19.958	1
NILPTTVHTNEEVKK	15	Unmodified	_NILPTTVHTNEEVKK_			0	0	1	X2J5E8;Q9VL78	X2J5E8	X2J5E8	FKBP59	FK506-binding protein 59	MULTI-MSMS	Cactin_IP	575.319	3	574.984	1721.93	47592.9	1.4885	0.00085589	1.1076	0.00063684	2.5961	0.0014927	575.319	27.088	0.36747	27.088	26.906	27.274	0					26	8	4	0	0	0	0.024999	1	11586	23.831	19.363	1
NIPGIETINVDK	12	Unmodified	_NIPGIETINVDK_			0	0	0	P09180	P09180	P09180	RpL4	60S ribosomal protein L4	MULTI-MSMS	Cactin_IP	656.861	2	656.859	1311.7	42985.4	3.3052	0.002171	-1.1124	-0.00073066	2.1928	0.0014404	656.859	42.637	0.70143	42.637	42.284	42.986	0					41	16	4	0	0	0	0.017391	2	19439	51.092	38.055	1
NIPGIETINVDKLNLLK	17	Unmodified	_NIPGIETINVDKLNLLK_			0	0	1	P09180	P09180	P09180	RpL4	60S ribosomal protein L4	MULTI-MSMS	Cactin_IP	632.375	3	632.038	1893.09	43453.5	2.7926	0.001765	-2.2315	-0.0014104	0.56111	0.00035464	632.372	54.394	0.52247	54.394	54.043	54.565	0					48	12	6	0	0	0	9.6915e-07	1	25530	91.616	87.866	1
NIPGIETINVDKLNLLK	17	Unmodified	_NIPGIETINVDKLNLLK_			0	0	1	P09180	P09180	P09180	RpL4	60S ribosomal protein L4	MULTI-MSMS	Cactin_IP	947.558	2	947.554	1893.09	35960.4	2.6502	0.0025112	-0.90975	-0.00086204	1.7405	0.0016492	947.553	54.421	0.39982	54.421	54.166	54.565	-7.1054e-15					36	9	6	0	0	0	1.1084e-17	2	25547	155.98	133.26	1
NISILKDKEQELEK	14	Unmodified	_NISILKDKEQELEK_			0	0	2	Q9VVA7	Q9VVA7	Q9VVA7	TSG101		MULTI-MSMS	Cactin_IP	563.317	3	562.981	1685.92	46255.8	2.645	0.0014891	-1.4608	-0.00082239	1.1842	0.00066671	563.315	31.611	0.15033	31.611	31.518	31.668	0					6	3	2	0	0	0	5.7899e-05	1	13979	84.753	65.175	1
NITGVDIAR	9	Unmodified	_NITGVDIAR_			0	0	0	O61491	O61491	O61491	Flo-1	Flotillin-1	MULTI-MSMS	Cactin_IP	479.77	2	479.769	957.524	49455.7	1.8931	0.00090826	-0.31132	-0.00014936	1.5818	0.0007589	479.77	30.318	0.73221	30.318	30.061	30.794	-3.5527e-15					62	17	5	0	0	0	0.018427	1	13221	59.245	31.72	1
NLASVTASDLDTVKR	15	Unmodified	_NLASVTASDLDTVKR_			0	0	1	F0JAN1;Q9I7S8	F0JAN1	F0JAN1	ade5	Multifunctional protein ADE2;Phosphoribosylaminoimidazole-succinocarboxamide synthase;Phosphoribosylaminoimidazole carboxylase	MULTI-MSMS	Cactin_IP	530.619	3	530.621	1588.84	48229.2	2.982	0.0015823	0.66659	0.00035371	3.6486	0.001936	530.621	39.007	0.3287	39.007	38.835	39.163	0					26	7	5	0	0	0	0.00025766	1	17666	72.417	55.198	1
NLASVTASDLDTVKR	15	Unmodified	_NLASVTASDLDTVKR_			0	0	1	F0JAN1;Q9I7S8	F0JAN1	F0JAN1	ade5	Multifunctional protein ADE2;Phosphoribosylaminoimidazole-succinocarboxamide synthase;Phosphoribosylaminoimidazole carboxylase	MULTI-MSMS	Cactin_IP	795.432	2	795.428	1588.84	38981.8	2.8478	0.0022652	0.67453	0.00053654	3.5223	0.0028018	795.429	39.013	0.3287	39.013	38.835	39.163	0					26	7	5	0	0	0	0.00028034	1	17667	107.85	91.593	1
NLDETEEELQK	11	Unmodified	_NLDETEEELQK_			0	0	0	Q59E58;A0A0B4JD57;Q59E59;A0A0B4K7Q4;A0A0B4JD95;Q99323	Q59E58	Q59E58	zip	Myosin heavy chain, non-muscle	MULTI-MSMS	Cactin_IP	674.32	2	674.317	1346.62	43057.7	1.7589	0.0011861	0.641	0.00043224	2.3999	0.0016183	674.318	27.436	0.33654	27.436	27.274	27.61	3.5527e-15					23	7	4	0	0	0	0.0035753	1	11775	89.247	71.383	1
NLDETEEELQKEK	13	Unmodified	_NLDETEEELQKEK_			0	0	1	Q59E58;A0A0B4JD57;Q59E59;A0A0B4K7Q4;A0A0B4JD95;Q99323	Q59E58	Q59E58	zip	Myosin heavy chain, non-muscle	MULTI-MSMS	Cactin_IP	802.888	2	802.886	1603.76	39584	1.9438	0.0015606	-0.26118	-0.0002097	1.6826	0.0013509	802.886	28.179	0.37585	28.179	27.987	28.363	0					31	8	5	0	0	0	7.4241e-05	1	12132	121.08	93.961	1
NLDETEEELQKEK	13	Unmodified	_NLDETEEELQKEK_			0	0	1	Q59E58;A0A0B4JD57;Q59E59;A0A0B4K7Q4;A0A0B4JD95;Q99323	Q59E58	Q59E58	zip	Myosin heavy chain, non-muscle	MULTI-MSMS	Cactin_IP	535.929	3	535.593	1603.76	47762.7	2.1262	0.0011388	-0.34726	-0.00018599	1.779	0.0009528	535.593	28.179	0.45962	28.179	27.944	28.403	-3.5527e-15					40	10	6	0	0	0	1.8772e-06	3	12144	118.37	113.05	1
NLDIERPTYTNLNR	14	Unmodified	_NLDIERPTYTNLNR_			0	0	1	P06605;P06603	P06605	P06605	alphaTub84D;alphaTub84B	Tubulin alpha-3 chain;Tubulin alpha-1 chain	MULTI-MSMS	Cactin_IP	573.633	3	573.632	1717.87	45774.1	2.4278	0.0013927	-0.82532	-0.00047343	1.6025	0.00091923	573.632	35.869	0.54636	35.869	35.621	36.168	0					29	12	3	0	0	0	0.030736	1	16139	24.275	11.99	1
NLDRANLELK	10	Unmodified	_NLDRANLELK_			0	0	1	Q9VXN3	Q9VXN3	Q9VXN3			MULTI-MSMS	Cactin_IP	396.226	3	395.891	1184.65	56407.8	0.9294	0.00036794	0.1584	6.2709e-05	1.0878	0.00043065	395.891	28.757	0.6994	28.757	28.483	29.182	0					32	17	4	0	0	0	0.028848	1	12372	28.727	8.4232	1
NLDRANLELK	10	Unmodified	_NLDRANLELK_			0	0	1	Q9VXN3	Q9VXN3	Q9VXN3			MULTI-MSMS	Cactin_IP	593.334	2	593.333	1184.65	45743.1	1.0996	0.00065241	0.2607	0.00015468	1.3603	0.00080709	593.333	28.78	0.7781	28.78	28.444	29.222	3.5527e-15					50	19	4	0	0	0	0.014651	1	12375	66.299	12.524	1
NLEGALAK	8	Unmodified	_NLEGALAK_			0	0	0	Q7KUB0;Q8IQA7;Q9VSI6;Q7KUB1;B7Z0E0	Q7KUB0	Q7KUB0	Idh	Isocitrate dehydrogenase [NADP]	MULTI-MSMS	Cactin_IP	815.463	1	815.462	814.455	39870.8	1.7798	0.0014513	-0.22641	-0.00018463	1.5534	0.0012667	815.462	26.385	0.24781	26.385	26.284	26.532	3.5527e-15					8	5	2	0	0	0	0.027285	1	11256	100.19	49.222	1
NLEGALAK	8	Unmodified	_NLEGALAK_			0	0	0	Q7KUB0;Q8IQA7;Q9VSI6;Q7KUB1;B7Z0E0	Q7KUB0	Q7KUB0	Idh	Isocitrate dehydrogenase [NADP]	MULTI-MSMS	Cactin_IP	408.737	2	408.235	814.455	56515.8	1.7507	0.00071468	1.2313	0.00050267	2.982	0.0012174	408.235	26.369	0.29062	26.369	26.284	26.574	0					13	6	3	0	0	0	0.02752	1	11281	68.485	16.186	1
NLEQETLSR	9	Unmodified	_NLEQETLSR_			0	0	0	M9NE89;P08928	M9NE89	M9NE89	Lam	Lamin Dm0	MULTI-MSMS	Cactin_IP	545.281	2	545.28	1088.55	47943.1	1.9283	0.0010515	0.26027	0.00014192	2.1886	0.0011934	545.281	26.485	0.25192	26.485	26.365	26.617	0					15	5	3	0	0	0	0.015379	1	11327	69.598	31.512	1
NLTLNFGPQHPAAHGVLR	18	Unmodified	_NLTLNFGPQHPAAHGVLR_			0	0	0	Q9V4E0	Q9V4E0	Q9V4E0	ND-49		MULTI-MSMS	Cactin_IP	648.019	3	648.018	1941.03	43782.5	3.5484	0.0022994	-1.4514	-0.00094055	2.0969	0.0013589	648.352	44.108	0.45119	44.108	43.827	44.278	0					27	10	3	0	0	0	0.0028221	1	20261	52.887	48.618	1
NNDQATLPDNTVAQK	15	Unmodified	_NNDQATLPDNTVAQK_			0	0	0	Q59E58;A0A0B4JD57;Q59E59;A0A0B4K7Q4;A0A0B4JD95;Q99323	Q59E58	Q59E58	zip	Myosin heavy chain, non-muscle	MULTI-MSMS	Cactin_IP	814.898	2	814.897	1627.78	39477	1.025	0.00083526	0.91444	0.00074517	1.9394	0.0015804	814.898	22.489	0.2828	22.489	22.327	22.61	0					13	6	3	0	0	0	0.014042	1	9239	46.706	40.734	1
NNQGQVGLVPR	11	Unmodified	_NNQGQVGLVPR_			0	0	0	Q8IPW2;Q9VPU1	Q8IPW2	Q8IPW2	dock		MULTI-MSMS	Cactin_IP	591.325	2	591.323	1180.63	44930.9	1.7607	0.0010411	-0.88906	-0.00052572	0.87165	0.00051542	591.323	26.713	0.33356	26.713	26.489	26.823	0					27	7	5	0	0	0	0.0050779	1	11406	75.043	58.267	1
NPTDGLPSSFNALDK	15	Unmodified	_NPTDGLPSSFNALDK_			0	0	0	Q7JWQ7	Q7JWQ7	Q7JWQ7	Swim		MULTI-MSMS	Cactin_IP	788.383	2	788.386	1574.76	40780.1	3.5992	0.0028376	-2.3094	-0.0018207	1.2898	0.0010169	788.384	44.654	0.32394	44.654	44.476	44.8	0					19	7	4	0	0	0	0.010143	1	20536	50.786	47.141	1
NQFYVPAEAK	10	Unmodified	_NQFYVPAEAK_			0	0	0	X2J5G6;P32100	X2J5G6	X2J5G6	RpL7	60S ribosomal protein L7	MULTI-MSMS	Cactin_IP	583.796	2	583.796	1165.58	44995.3	2.7103	0.0015823	-0.90423	-0.00052789	1.8061	0.0010544	583.795	31.768	0.20036	31.768	31.709	31.909	0					11	4	3	0	0	0	0.021871	1	14082	54.416	39.266	1
[truncated: 369 more rows]
[truncated: 11 more columns]
